# Supplementary material for: Induction of Interferon-Stimulated Genes on the IL-4 Response Axis by Epstein-Barr Virus Infected Human B Cells; Relevance to Cellular Transformation
Source: PLoS One. 2013 May 27;8(5):e64868. doi: 10.1371/journal.pone.0064868 (PMC3664578; doi:10.1371/journal.pone.0064868)
Supplement: Data-File S1 — Probe-lists from arrays of EBV-infection and CD40L/IL-4 stimulation of primary B cells, and results of DAVID gene-ontology analysis. (XLSX) [file pone.0064868.s001.xlsx]

## Sheet: Exon probe-lists
EBV up (FC>1.5)	EBV down (FC>1.5)	All EBV (FC>1.5)		CD40L/IL4 up (FC>1.5)	CD40L/IL4 down (FC>1.5)	All CD40L/IL4 (FC>1.5)		EBV higher than CD40L/IL4 (FC>2)	EBV lower than CD40L/IL4 (FC>2)	EBV diff tha CD40L/IL4 (FC>2)
2469252	3544525	3544525		3662687	3544525	3662687		2343473	3181976	3181976
2343473	2887309	2887309		2469252	2887309	2469252		3257246	2624565	2624565
2899102	2372858	2372858		3260586	2372858	3260586		3257204	3783723	3783723
3629103	3836266	3836266		3333247	3836266	3333247		2377283	3076076	3076076
3257204	4017381	4017381		2899102	2582124	2899102		2773958	3464860	3464860
3260586	2582124	2582124		3076076	2775390	3076076		2343511	2369950	2369950
2421883	2773358	2773358		3629103	4017381	3629103		2775909	3388859	3388859
3432514	2415084	2415084		2413907	2556302	2413907		2351687	3848492	3848492
3314040	3360401	3360401		2444283	3443868	2444283		2773947	3654175	3654175
2351687	3219215	3219215		2620842	2775259	2620842		2719656	3393670	3393670
3257246	3838004	3838004		3393670	2773358	3393670		3040518	2493858	2493858
2946215	2775390	2775390		3443206	3934111	3443206		2468351	2675504	2675504
3333247	3415193	3415193		2440258	3561039	2440258		2403261	3214451	3214451
2813414	3854877	3854877		2946215	3219215	2946215		2792800	3662687	3662687
3312490	3934111	3934111		2333136	3821893	2333136		3781531	3023318	3023318
2333136	2639129	2639129		2813414	3917305	2813414		2340961	3636391	3636391
3881443	3841076	3841076		3841574	3415193	3841574		3734379	3061621	3061621
3720896	3821893	3821893		3314040	3360401	3314040		2749699	3977299	3977299
3434393	2475628	2475628		2369950	2415084	2369950		2735409	3154185	3154185
2705706	3293840	3293840		3299585	3274361	3299585		2919669	3975227	3975227
2592268	3054165	3054165		2947081	2475628	2947081		2553771	3832256	3832256
3061456	3957790	3957790		2624565	2992576	2624565		2705706	3988538	3988538
3756193	3561039	3561039		3750767	3838004	3750767		2377332	3869030	3869030
2413907	2992576	2992576		3848492	3854877	3848492		3922100	2584904	2584904
2378937	3274361	3274361		3697015	3209384	3697015		3432514	2616131	2616131
3258168	2372781	2372781		3380697	2817291	3380697		2597867	3351300	3351300
2773958	2471978	2471978		3388859	3104698	3388859		2699726	3214359	3214359
3565663	3104698	3104698		3374402	2731332	3374402		3819374	3873629	3873629
3432438	2578028	2578028		3775842	2471978	3775842		3922037	3713951	3713951
3775842	3181976	3181976		2964231	2639129	2964231		2587790	3869097	3869097
2784113	2541699	2541699		3443296	3008144	3443296		2575949	3622436	3622436
2947081	2669930	2669930		3441955	3430086	3441955		3432467	3944084	3944084
2343511	3807261	3807261		2947073	2469213	2947073		3183111	2760869	2760869
3389353	2817291	2817291		3558375	2731542	3558375		2452948	3718204	3718204
2692060	3589458	3589458		3656223	3841076	3656223		2794584	3682445	3682445
3718555	3443868	3443868		3309383	2457261	3309383		3315675	2322389	2322389
2947073	2556302	2556302		2760869	2669930	2760869		2633191	2676854	2676854
3697015	3709153	3709153		2926802	3470037	2926802		3690154	2439001	2439001
2570616	2731542	2731542		2903285	2933331	2903285		3733065	3851072	3851072
2585933	2982076	2982076		3636391	3832978	3636391		3622386	3443348	3443348
2792800	3349719	3349719		3432514	3218528	3432514		3573933	3656223	3656223
3653072	2469213	2469213		3653072	4000512	3653072		2940826	3349688	3349688
3922100	3832978	3832978		2675504	3349719	2675504		2735362	2362201	2362201
2342576	3470037	3470037		3432438	3623683	3432438		3741547	3924041	3924041
3441955	2731332	2731332		3977299	3709153	3977299		3938750	2475911	2475911
2720251	3453837	3453837		3881443	3933399	3881443		4007617	2992963	2992963
2921374	2723997	2723997		3648391	3957790	3648391		2707876	3870824	3870824
3168508	2584787	2584787		3402571	3147508	3402571		3936550	3351280	3351280
2403261	3486956	3486956		2784113	3293840	2784113		2363202	3716950	3716950
2377283	3019519	3019519		2901913	3741547	2901913		3119339	2895841	2895841
3590388	2775259	2775259		2638676	2377229	2638676		2353988	3908934	3908934
2707876	3218528	3218528		3693837	3790704	3693837		2651835	2405312	2405312
3812385	3779314	3779314		3175971	3560673	3175971		3318989	2890859	2890859
2688605	3383227	3383227		2439001	3227816	2439001		2772566	3557209	3557209
3587457	3008144	3008144		3402506	3744150	3402506		3577078	2396817	2396817
3161082	3209384	3209384		2395490	3934407	2395490		2781813	2567242	2567242
3607537	3934407	3934407		3351300	3589458	3351300		3041816	3110608	3110608
3589697	2614142	2614142		2890859	3795501	2890859		3758062	2447414	2447414
3360622	3917305	3917305		2378937	2578028	2378937		2862696	3928483	3928483
2334098	3527290	3527290		3301512	3098977	3301512		3012019	3091077	3091077
2900059	2896484	2896484		3686080	2377332	3686080		3944243	3535780	3535780
3984655	3744150	3744150		2597010	2658595	2597010		2971801	3413067	3413067
3904691	3351675	3351675		2835792	3375648	2835792		3772719	3393744	3393744
3607510	2895841	2895841		3124537	2572601	3124537		2691575	2984655	2984655
2454532	3430086	3430086		2900059	3143112	2900059		2980449	2585701	2585701
3758317	3268274	3268274		2616131	2349129	2616131		2652410	2759654	2759654
2421995	3890597	3890597		3752271	3252534	3752271		2363689	3288337	3288337
2444283	3721400	3721400		3766533	2452049	3766533		3951768	3252071	3252071
2773947	2655113	2655113		3375545	3807261	3375545		3527662	2582562	2582562
3178583	3623683	3623683		3418492	2571510	3418492		2531589	3731543	3731543
3722338	3375648	3375648		2953536	4004878	2953536		3146103	3066751	3066751
2388219	3874751	3874751		3417146	2321238	3417146		3747522	2452691	2452691
3315675	2571510	2571510		3329649	3779314	3329649		2363808	3299585	3299585
2766192	3652609	3652609		3334257	3890597	3334257		2783316	3911767	3911767
2422035	3823681	3823681		2405364	2550522	2405364		2529782	2886595	2886595
2363202	2500275	2500275		2908100	3244055	2908100		2807686	3222144	3222144
3182781	3244055	3244055		3034027	3922444	3034027		2989537	3887302	3887302
2719656	2426385	2426385		3722338	2896484	3722338		3699080	3353640	3353640
3693837	2796623	2796623		2440295	3208995	2440295		2947095	2643592	2643592
3595979	4004878	4004878		3337168	3381806	3337168		2748923	3124537	3124537
3689880	3227816	3227816		3873629	2862696	3873629		2641577	2679014	2679014
2927967	3742285	3742285		3316208	3823681	3316208		2371065	3956781	3956781
3750767	3208995	3208995		3303255	3303165	3303255		3447694	2829947	2829947
3402571	3252534	3252534		2353669	3444252	2353669		3578152	2709778	2709778
2440258	2594497	2594497		2334098	3770944	2334098		4013828	3234277	3234277
3401704	3560673	3560673		3556556	3721400	3556556		2395564	2328936	2328936
3457752	3822216	3822216		3919785	2541699	3919785		2563785	2634091	2634091
2494484	3525234	3525234		2688605	2480168	2688605		3463112	3647993	3647993
2638962	3291682	3291682		2946194	2796623	2946194		2349129	2435383	2435383
3097152	3342569	3342569		2899298	3415229	2899298		2403446	2717593	2717593
3309383	2876011	2876011		2796384	3453837	2796384		3432438	2358320	2358320
3579546	3090209	3090209		2934131	3383227	2934131		3938384	3731826	3731826
3764738	3421511	3421511		2957126	2818517	2957126		2829416	2950263	2950263
2903285	2818517	2818517		2489172	3042001	2489172		3225398	3177880	3177880
3454223	3415229	3415229		3413278	2981912	3413278		3301218	3648412	3648412
2957126	3215146	3215146		3204648	2982076	3204648		3223928	3654956	3654956
3938750	3860101	3860101		3724969	3766480	3724969		3079103	3619229	3619229
2901913	2572601	2572601		3861581	3830412	3861581		3263743	3734413	3734413
3854454	3554851	3554851		3852565	2379132	3852565		3129361	3168385	3168385
3248289	3933399	3933399		3223738	3822216	3223738		3886223	2657250	2657250
2838201	2484358	2484358		2456805	3126504	2456805		2724671	2350489	2350489
3728964	2933331	2933331		3259836	2927993	3259836		2424102	3332729	3332729
3443296	3830412	3830412		3368707	3486956	3368707		3451375	3154398	3154398
3622386	3770944	3770944		3666732	4025339	3666732		3540862	3991889	3991889
3301512	3978169	3978169		2437247	3127579	2437247		3290210	3240987	3240987
3781531	2702307	2702307		3256560	2693332	3256560		2410470	4052962	4052962
3821015	3329029	3329029		3619991	3978169	3619991		3457752	2751066	2751066
3290210	2550522	2550522		2654069	2724671	2654069		2688605	3696571	3696571
3578152	2439101	2439101		2367843	2960903	2367843		2946215	2608725	2608725
3259253	3960782	3960782		3154185	2650066	3154185		2522693	2713111	2713111
2827185	3835966	3835966		2447414	3874751	2447414		3554496	3207241	3207241
2796384	3375735	3375735		2402459	3525234	2402459		2974413	3766533	3766533
3375545	2596514	2596514		3061621	2742224	3061621		2899102	2474791	2474791
2449559	3922444	3922444		3091077	3229338	3091077		3581637	2897172	2897172
2364438	2452405	2452405		3956589	2331857	3956589		2457261	3770563	3770563
3726934	3381806	3381806		3204680	2375500	3204680		2836518	2950277	2950277
3599811	2981912	2981912		2947077	3835966	2947077		3607275	3342569	3342569
2395490	2452049	2452049		2395146	2905169	2395146		3331487	3040967	3040967
2838656	2911903	2911903		3813297	2613293	3813297		3118818		3150579
2468351	2658595	2658595		3203855	3960782	3203855		3474831		2374345
2489172	2653840	2653840		2493858	3845647	2493858		3247712		3959411
3203855	4000512	4000512		3812922	3063083	3812922		2412799		2946345
2340961	3837731	3837731		2363618	2975014	2363618		2362333		3854454
3432467	2742224	2742224		3726934	3114618	3726934		3880827		3382861
2402459	3464860	3464860		3432267	3597603	3432267		3763656		2793137
3373845	2939469	2939469		3214359	3603532	3214359		2692909		3737274
2947077	3506153	3506153		2664288	2883878	2664288		3754797		2947063
3969081	2927993	2927993		3631964	3983154	3631964		2748830		2780999
3082181	2613293	2613293		2928690	3962145	2928690		2780999		2748830
2451593	2927506	2927506		3458783	3577513	3458783		2947063		3754797
3183111	2461531	2461531		3458133	3335885	3458133		3737274		2692909
3852565	2377229	2377229		3621623	3651478	3621623		2793137		3763656
3258444	3602723	3602723		3944404	2744501	3944404		3382861		3880827
3434525	3131741	3131741		2688499	3837731	2688499		3854454		2362333
2867836	3795501	3795501		2545653	3933999	2545653		2946345		2412799
2946219	3565739	3565739		3014714	2952497	3014714		3959411		3247712
3185205	3063083	3063083		3334224	3862640	3334224		2374345		3474831
3175971	3497586	3497586		2319802	2647647	2319802		3150579		3118818
3922037	3824713	3824713		3373845	3041550	3373845				3331487
2597867	3133135	3133135		3212277	3720921	3212277				3607275
3203086	3035892	3035892		3984655	3430894	3984655				2836518
3380697	2321238	2321238		4021469	2572595	4021469				2457261
2434527	3041550	3041550		3355021	3824713	3355021				3581637
2731831	3229338	3229338		3960061	3060182	3960061				2899102
2362394	2331857	2331857		3008164	3815726	3008164				2974413
3256560	3744217	3744217		3333603	3230332	3333603				3554496
2652675	2574798	2574798		2655773	3013255	2655773				2522693
2620842	3127579	3127579		3902489	2461531	3902489				2946215
3458133	2375500	2375500		2363852	2663396	2363852				2688605
2766456	2457261	2457261		3929721	3131741	3929721				3457752
3733065	3697882	3697882		3850363	2452405	3850363				2410470
2543066	3376193	3376193		2477980	3405297	2477980				3290210
2638676	2903673	2903673		3456130	3469687	3456130				3540862
2700197	4025339	4025339		3821015	3376193	3821015				3451375
2735362	2866704	2866704		3592511	3377044	3592511				2424102
2699726	2676726	2676726		3730731	3715839	3730731				2724671
2367843	3464000	3464000		3454223	3378024	3454223				3886223
2947095	3925639	3925639		2899413	3329029	2899413				3129361
2973168	3335885	3335885		3589905	2900195	3589905				3263743
2908100	2619666	2619666		2999948	3767280	2999948				3079103
2427688	3766480	3766480		3812385	3154317	3812385				3223928
4021469	3135184	3135184		3413067	3742285	3413067				3301218
2406420	2589291	2589291		2735027	3428671	2735027				3225398
3734379	3439378	3439378		3869097	3672455	3869097				2829416
2379863	2356115	2356115		2760632	2664123	2760632				3938384
2595443	3259978	3259978		3854454	2324634	3854454				3432438
2480992	3563687	3563687		2451593	3837257	2451593				2403446
3998444	2480168	2480168		3866106	3173479	3866106				2349129
4052881	2402068	2402068		3934245	3554851	3934245				3463112
2830638	2566848	2566848		2494484	2674646	2494484				2563785
3258910	3720921	3720921		3634811	3475838	3634811				2395564
3648391	3147508	3147508		2668205	3350830	2668205				4013828
3577256	2651989	2651989		3457752	3562086	3457752				3578152
3440598	2971678	2971678		2334459	2327283	2334459				3447694
3041816	2596162	2596162		3713951	3431892	3713951				2371065
3540007	3114618	3114618		4027416	2676927	4027416				2641577
3031556	2647647	2647647		3089360	3319137	3089360				2748923
3565571	2461786	2461786		2396817	2330687	2396817				2947095
2363852	3763270	3763270		2992963	3735447	2992963				3699080
2899298	3642162	3642162		3743906	4007617	3743906				2989537
2728189	3421579	3421579		2673873	3772581	2673873				2807686
2697792	3962145	3962145		3443348	3677795	3443348				2529782
3929721	4030162	4030162		3190939	3263743	3190939				2783316
3910785	2964553	2964553		3394192	3420442	3394192				2363808
2732273	3369890	3369890		2488732	3607998	2488732				3747522
3944404	3405297	3405297		3075531	2438207	3075531				3146103
2597010	3854836	3854836		2434892	3035135	2434892				2531589
2750594	2457842	2457842		3945572	2618598	3945572				3527662
3247712	2584904	2584904		2705706	3976519	2705706				3951768
3303255	2895159	2895159		2440327	3572869	2440327				2363689
3875195	3563734	3563734		3975227	2858134	3975227				2652410
3129149	3783749	3783749		3440598	3349014	3440598				2980449
3880827	2696764	2696764		3318890	3598959	3318890				2691575
3841574	3269328	3269328		3708245	3725779	3708245				3772719
3368520	3430894	3430894		3595979	2376922	3595979				2971801
3989180	3336402	3336402		2365119	2880044	2365119				3944243
2840002	2905169	2905169		3945585	3189580	3945585				3012019
2439554	2396201	2396201		2328868	3063337	2328868				2862696
3417146	3173479	3173479		3715489	3881391	3715489				3758062
3944243	3845647	3845647		2899333	3377016	2899333				3041816
2859667	3537884	3537884		3223687	2990464	3223687				2781813
3454331	2868523	2868523		3326400	3376976	3326400				3577078
3443206	3665550	3665550		3232349	2532021	3232349				2772566
2440327	3609138	3609138		2547386	3854836	2547386				3318989
3316208	3442854	3442854		2626097	3819880	2626097				2651835
2914777	3555492	3555492		2881747	2396201	2881747				2353988
3666732	2563654	2563654		2451200	3404636	2451200				3119339
3402506	2370355	2370355		2933522	2363689	2933522				2363202
2421925	3918635	3918635		3198289	3184204	3198289				3936550
2411228	4002148	4002148		2946219	2916716	2946219				2707876
3176999	3431892	3431892		3697125	3263624	3697125				4007617
3164601	3098977	3098977		3832643	3697882	3832643				3938750
3824874	3648306	3648306		3086206	3852783	3086206				3741547
2997376	3672830	3672830		3157660	3883013	3157660				2735362
2691575	3607998	3607998		3434525	3215146	3434525				2940826
3631964	2451139	2451139		2358320	3526831	2358320				3573933
3337168	2952497	2952497		2902178	3305313	2902178				3622386
2825733	3682445	3682445		4043943	3577246	4043943				3733065
2750227	3465409	3465409		2367287	2939469	2367287				3690154
3513549	4004819	4004819		3444493	3528944	3444493				2633191
2418451	3872733	3872733		3176999	3863021	3176999				3315675
3328069	3469319	3469319		3708874	2439801	3708874				2794584
2747893	3378024	3378024		3721926	2903673	3721926				2452948
2926802	3192525	3192525		3945614	3011454	3945614				3183111
3458783	3356115	3356115		2322389	3457947	2322389				3432467
2450345	3767339	3767339		3859899	2375664	3859899				2575949
3776139	3205162	3205162		3911767	3923147	3911767				2587790
2334459	3154317	3154317		3290210	2664607	3290210				3922037
2473571	2556529	2556529		3097152	3755396	3097152				3819374
3376556	2348060	2348060		3454006	2971014	3454006				2699726
3275729	3553607	3553607		2848233	3145953	2848233				2597867
3896200	3767280	3767280		3456955	3105600	3456955				3432514
3373962	3766512	3766512		2328841	4010352	2328841				3922100
3919785	3623320	3623320		2447454	3129304	2447454				2377332
2586227	3311269	3311269		3807569	2494579	3807569				2705706
2934131	2367537	2367537		3569401	3345107	3569401				2553771
2946319	2438792	2438792		3687752	2565119	3687752				2919669
3556556	3762473	3762473		2582562	2427898	2582562				2735409
3401804	3129948	3129948		2326561	3056108	2326561				2749699
2330773	2618598	2618598		3175494	3772279	3175494				3734379
2946364	3473083	3473083		3473727	2774817	3473727				2340961
3573933	3212919	3212919		3998444	3742783	3998444				3781531
2899333	3377044	3377044		2385095	3419147	2385095				2792800
3322775	2664123	2664123		2501238	3818468	2501238				2403261
3724969	3096575	3096575		3264326	3816509	3264326				2468351
2456805	2971014	2971014		2838201	2359433	2838201				3040518
3765580	3126504	3126504		3528994	2545549	3528994				2719656
3148796	2761941	2761941		2899194	2605674	2899194				2773947
3040518	3211579	3211579		3572461	3447348	3572461				2351687
3413278	3542207	3542207		2622859	3376155	2622859				2775909
3110171	2875555	2875555		3654175	3918635	3654175				2343511
3235789	3660213	3660213		3662774	3303059	3662774				2773958
3721926	3041519	3041519		3829687	3863046	3829687				2377283
2672096	3464983	3464983		3690193	3406421	3690193				3257204
2879927	3209623	3209623		2779823	3476741	2779823				3257246
3301713	3249587	3249587		2427791	3537164	2427791				2343473
3334224	3279089	3279089		3373962	2748346	3373962
2451200	2330687	2330687		3771513	3282601	3771513
2902178	3387259	3387259		3680213	2636695	3680213
3221135	2653902	2653902		3417371	3844855	3417371
2339511	3494465	3494465		4035833	2957560	4035833
2818454	3644057	3644057		3910785	3853299	3910785
3715489	3230332	3230332		3336238	3775157	3336238
3212277	3672455	3672455		3129465	2815424	3129465
3331926	2975680	2975680		2330773	2962876	2330773
3850363	2681753	2681753		3851072	2659676	3851072
3625271	3428671	3428671		2410241	3965314	2410241
3429857	3023318	3023318		3960110	3872733	3960110
2375795	3308864	3308864		2901818	3832760	2901818
2664288	3017547	3017547		2950214	2761837	2950214
3556924	3447863	3447863		3332615	2628081	3332615
2526759	3269373	3269373		3403092	3764592	3403092
3603408	2422517	2422517		3252071	3416651	3252071
2353773	2873168	2873168		3393744		3393744
3003193	2474977	2474977		3867538		3867538
2979056	3946615	3946615		3824874		3824874
2417528	2388794	2388794		2501204		2501204
3743906	3562086	3562086		3168841		3168841
2420642	3821727	3821727		2378121		2378121
3972093	3528944	3528944		2707876		2707876
3562003	3405440	3405440		2318086		2318086
3259836	3715839	3715839		2843619		2843619
2758686	3005444	3005444		3557986		3557986
3161113	3896976	3896976		3413344		3413344
2488732	3623717	3623717		3928040		3928040
2933522	3414846	3414846		3299504		3299504
3389529	2972310	2972310		3806689		3806689
2655773	2605674	2605674		3633048		3633048
2416218	2331771	2331771		3417161		3417161
2427074	2916716	2916716		3375307		3375307
3236448	2953570	2953570		2831875		2831875
2592005	2427898	2427898		2841284		2841284
3340269	3377016	3377016		2830638		2830638
2828564	2437736	2437736		2622196		2622196
2485176	3729123	3729123		3952543		3952543
3355021	3319137	3319137		3442427		3442427
4007437	2348896	2348896		3793760		3793760
3817698	2508016	2508016		3540007		3540007
2522212	3240095	3240095		3161113		3161113
3557986	2960903	2960903		2331727		2331727
3772719	3572869	3572869		3817698		3817698
2917767	2990464	2990464		2950199		2950199
3394192	3904226	3904226		2603597		2603597
3091628	3475717	3475717		3559794		3559794
3331903	3009198	3009198		2830946		2830946
3377423	2774565	2774565		2408189		2408189
3399545	2771654	2771654		3773932		3773932
3619991	3852783	3852783		3706700		3706700
2881747	2439801	2439801		3578152		3578152
3374402	3577246	3577246		3822805		3822805
3991650	3723378	3723378		2694123		2694123
2636589	3384321	3384321		2316558		2316558
3839818	3538555	3538555		3742627		3742627
3750785	3376976	3376976		2351687		2351687
2735409	3063337	3063337		3484060		3484060
3573994	3863021	3863021		2376799		2376799
3639031	3526831	3526831		3504392		3504392
3730731	2999485	2999485		3662723		3662723
3536336	3258221	3258221		3903889		3903889
2900091	3445108	3445108		3315231		3315231
2835792	2674646	2674646		3757433		3757433
3980560	2600689	2600689		2673773		2673773
2511432	2826550	2826550		3887117		3887117
3090697	3933999	3933999		3402899		3402899
3365776	3404636	3404636		3433747		3433747
2709486	3725779	3725779		3923426		3923426
2952065	3577513	3577513		2439944		2439944
3502710	2534456	2534456		3453556		3453556
3200982	3790704	3790704		3995371		3995371
2620256	3831975	3831975		2946369		2946369
3413344	3445670	3445670		3254488		3254488
3515965	3883013	3883013		3003193		3003193
2463425	3597603	3597603		2359817		2359817
3807569	3928483	3928483		3962219		3962219
2654069	3731228	3731228		3390860		3390860
3354764	3282601	3282601		2893130		2893130
2577896	3189580	3189580		3601955		3601955
2444842	2494579	2494579		3758148		3758148
3861581	3540091	3540091		3655986		3655986
3505937	3719161	3719161		2452667		2452667
3160895	3056108	3056108		3354764		3354764
3277751	3808096	3808096		3957160		3957160
3886223	3638819	3638819		3545466		3545466
2438892	3770632	3770632		3666189		3666189
3744263	3883547	3883547		2333599		2333599
2946383	3772581	3772581		3456805		3456805
3096214	3734966	3734966		2363525		2363525
3699080	3471300	3471300		3556924		3556924
3829687	3798291	3798291		3369249		3369249
3371719	3839276	3839276		2864849		2864849
3545466	3780287	3780287		3460127		3460127
3485074	3643752	3643752		3377423		3377423
3435946	3783723	3783723		2638017		2638017
2447993	3060182	3060182		3687789		3687789
2796484	2955076	2955076		3838118		3838118
2412529	2722377	2722377		2943434		2943434
3592511	3821603	3821603		2358736		2358736
2989537	3335952	3335952		2328713		2328713
3463112	3576545	3576545		2351063		2351063
3806689	3422269	3422269		3000167		3000167
2801526	3358854	3358854		3742384		3742384
3591704	3350830	3350830		2438125		2438125
2694123	3548346	3548346		3719962		3719962
2946369	2478748	2478748		3378790		3378790
3435362	2987544	2987544		3402697		3402697
2607110	2324634	2324634		3866094		3866094
2473284	3815726	3815726		2952065		2952065
2580955	2896177	2896177		3056414		3056414
3607698	3837257	3837257		3996430		3996430
3504617	2769539	2769539		2491615		2491615
3145980	3447348	3447348		3956909		3956909
2427791	2544565	2544565		3304746		3304746
2476116	3374746	3374746		3502710		3502710
3060245	2978876	2978876		2902326		2902326
3936550	2335986	2335986		2526759		2526759
3446868	2509832	2509832		3416522		3416522
2848233	3345107	3345107		3880827		3880827
2319802	3484005	3484005		3418007		3418007
3697125	3633403	3633403		2438504		2438504
3626826	3435548	3435548		3707127		3707127
3204680	3303165	3303165		3837132		3837132
2410241	2689516	2689516		2672096		2672096
2899413	3310757	3310757		3224197		3224197
2437247	3846114	3846114		2489440		2489440
2367287	3358897	3358897		2676319		2676319
2770242	2486927	2486927		3025740		3025740
3804358	3906821	3906821		3646542		3646542
2999948	3874900	3874900		3816380		3816380
3511698	3920566	3920566		2907568		2907568
3418492	3226160	3226160		3529547		3529547
3945585	3886842	3886842		2438892		2438892
2838688	2858134	2858134		2946364		2946364
3003143	3656362	3656362		3558226		3558226
3447694	3259703	3259703		2623515		2623515
3318009	3376155	3376155		3842755		3842755
2366581	3368748	3368748		2339786		2339786
3073597	3838385	3838385		3666146		3666146
2553771	2734421	2734421		3235373		3235373
2491615	2413943	2413943		3617403		3617403
2779486	2376037	2376037		3166477		3166477
3334257	3985260	3985260		3154263		3154263
3928040	2434776	2434776		3556418		3556418
2860178	3356175	3356175		3429857		3429857
3960061	3284073	3284073		3899173		3899173
3559794	3591281	3591281		3991889		3991889
3945572	2438207	2438207		3288337		3288337
2798915	2883878	2883878		3417184		3417184
3496916	2947889	2947889		3399545		3399545
2545653	3677795	3677795		2536183		2536183
3384270	3241316	3241316		2886595		2886595
3448428	2932360	2932360		3696454		3696454
3322958	3692856	3692856		2713111		2713111
3708874	3539070	3539070		2654967		2654967
2911413	2536965	2536965		3656829		3656829
3840372	3844855	3844855		2888879		2888879
3468261	2352758	2352758		3942161		3942161
3382861	3983154	3983154		3395416		3395416
3919033	3457947	3457947		3645626		3645626
2965739	2927722	2927722		3770606		3770606
2587790	3035135	3035135		3457824		3457824
2899768	3406015	3406015		3031556		3031556
3292448	2458082	2458082		3824153		3824153
2373736	3067592	3067592		3110608		3110608
2828115	2499158	2499158		3353640		3353640
2944025	2404158	2404158		3781980		3781980
2870889	2542737	2542737		3601840		3601840
3474104	3387413	3387413		3022814		3022814
3301914	3511031	3511031		3775038		3775038
2328841	3687452	3687452		2558924		2558924
2405364	3394057	3394057		2950668		2950668
2946194	3357237	3357237		3535780		3535780
3403092	3444252	3444252		2622912		2622912
2805786	3336094	3336094		3291601		3291601
2345196	3240452	3240452		3774635		3774635
3014714	3453177	3453177		3961622		3961622
3677752	2523354	2523354		3886512		3886512
3180263	2325479	2325479		3936913		3936913
3025740	3662236	3662236		3945684		3945684
2843619	2409104	2409104		2941784		2941784
3456805	3958658	3958658		3327057		3327057
2443450	3018420	3018420		2894689		2894689
3577078	2854241	2854241		2870889		2870889
2702154	2957560	2957560		3935243		3935243
3257192	3656990	3656990		2492015		2492015
2673873	3600744	3600744		3383138		3383138
3866958	3923436	3923436		3744039		3744039
2790570	3598959	3598959		3675101		3675101
2916345	3243908	3243908		3230689		3230689
4003895	3286921	3286921		3005266		3005266
3772158	3453774	3453774		3832256		3832256
2485257	3145953	3145953		3035702		3035702
3124333	3944084	3944084		3992575		3992575
3763656	3815649	3815649		3432678		3432678
3190939	3202421	3202421		3074039		3074039
3725602	2663396	2663396		2452691		2452691
3788220	3917155	3917155		2463425		2463425
3468345	3863046	3863046		2972759		2972759
2388085	2589929	2589929		2598496		2598496
3299585	3176209	3176209		3374856		3374856
2971801	3729294	3729294		3262509		3262509
2768396	3855856	3855856		3123541		3123541
2726072	3522662	3522662		3894601		3894601
3223687	2532021	2532021		2947095		2947095
2456746	3303059	3303059		3853453		3853453
3945614	3819880	3819880		3301713		3301713
4043943	3742783	3742783		3936256		3936256
3628469	2748346	2748346		3823625		3823625
3394123	3872560	3872560		2643592		2643592
2547386	3603532	3603532		2845274		2845274
2477980	3500772	3500772		3611744		3611744
3838118	3042001	3042001		2360700		2360700
3106310	3845681	3845681		2950798		2950798
2858592	3615985	3615985		3385769		3385769
2964231	3118651	3118651		3430926		3430926
2980812	2585167	2585167		3996381		3996381
3489418	2458649	2458649		2406597		2406597
3757433	2772017	2772017		2527939		2527939
2640855	3860924	3860924		3770721		3770721
3535395	2628081	2628081		3545525		3545525
3166844	3467637	3467637		2370317		2370317
3655574	3873057	3873057		3654956		3654956
3250093	2412834	2412834		3704980		3704980
3959411	3975467	3975467		3379452		3379452
3569401	3473480	3473480		3815014		3815014
2548402	3653317	3653317		3504617		3504617
3303109	2871801	2871801		3360142		3360142
2447454	2649609	2649609		3573078		3573078
3835467	3749451	3749451		3527514		3527514
4015709	3755396	3755396		3393834		3393834
3333603	3678083	3678083		3340066		3340066
3819374	3685183	3685183		2649723		2649723
2742985	3624448	3624448		2894711		2894711
3354799	3551303	3551303		3334954		3334954
3264326	3906160	3906160		3340161		3340161
2830946	3104489	3104489		3351931		3351931
2331727	3184896	3184896		3677752		3677752
3719962	3349014	3349014		3235789		3235789
3383164	2405036	2405036		2401609		2401609
2980241	2992197	2992197		3822849		3822849
3457824	3316287	3316287		2458773		2458773
3708074	2829171	2829171		3664952		3664952
3690154	3250055	3250055		2336963		2336963
3633794	3397877	3397877		2474791		2474791
3365487	2349129	2349129		2798915		2798915
3395416	2316379	2316379		2694001		2694001
3644764	3033397	3033397		3655574		3655574
4035833	3360675	3360675		3448481		3448481
2819044	3886050	3886050		3718204		3718204
2931683	3415915	3415915		3838809		3838809
3456130	2761321	2761321		3557209		3557209
2974469	2694675	2694675		3339230		3339230
2346399	2841528	2841528		3351280		3351280
3826656	3629811	3629811		3133434		3133434
3528994	2548970	2548970		2386418		2386418
2413423	2579572	2579572		2361342		2361342
3239891	2517737	2517737		2934308		2934308
3813297	3976519	3976519		3536336		3536336
3638760	3216931	3216931		3544605		3544605
2328868	3265432	3265432		4012204		4012204
2638017	2949570	2949570		3261886		3261886
3044129	3560575	3560575		2907596		2907596
3441215	3151970	3151970		3571727		3571727
2649723	3764592	3764592		3557048		3557048
3936913	3628650	3628650		3402522		3402522
3956589	3770052	3770052		3804358		3804358
3461341	3100909	3100909		3945651		3945651
2354082	3227454	3227454		3928668		3928668
2638728	3974838	3974838		2363389		2363389
3413950	3901296	3901296		2676854		2676854
3537747	2693569	2693569		2902559		2902559
2950214	3044904	3044904		2325410		2325410
3061651	3980835	3980835		3302990		3302990
2438125	3865679	3865679		3844952		3844952
3832643	2687840	2687840		3828112		3828112
3406493	2406064	2406064		3303109		3303109
2930418	2636695	2636695		2450865		2450865
3444503	2709062	2709062		3904119		3904119
3563395	3942179	3942179		3009299		3009299
2642791	3914021	3914021		2482683		2482683
3545525	3840666	3840666		3633794		3633794
3761714	3089853	3089853		3676127		3676127
3336238	3252382	3252382		3548538		3548538
3061438	2610359	2610359		3851868		3851868
3214668	3076340	3076340		3751830		3751830
3080283	3735447	3735447		3168385		3168385
2443537	3342525	3342525		3372368		3372368
2940826	2912980	2912980		2953852		2953852
3617403	2774817	2774817		2640855		2640855
2900051	3475191	3475191		2905327		2905327
3204648	3955483	3955483		3361041		3361041
2920962	3336696	3336696		3608520		3608520
3949055	3574460	3574460		2766788		2766788
3046708	2522728	2522728		2527131		2527131
3969713	2824089	2824089		2662397		2662397
2598099	2696252	2696252		3730941		3730941
2739792	2676927	2676927		2760371		2760371
3318890	3240340	3240340		3190737		3190737
3961622	3537164	3537164		3922100		3922100
3923426	3393946	3393946		3744263		3744263
3624362	3837464	3837464		3963676		3963676
2831875	2970985	2970985		3869030		3869030
2780172	3704717	3704717		2655476		2655476
3146103	3542145	3542145		3968397		3968397
3662723	3843399	3843399		3228523		3228523
3470549	3883441	3883441		2946383		2946383
3590086	3056656	3056656		3764872		3764872
2417174	3483159	3483159		3378159		3378159
3837132	3634682	3634682		2908423		2908423
3079103	3965314	3965314		2621917		2621917
3608298	3530002	3530002		2641532		2641532
3432267	3129304	3129304		3527493		3527493
2772566	2405428	2405428		3836760		3836760
2423175	3986647	3986647		2473284		2473284
4012204	3561110	3561110		3904189		3904189
2604254	3627422	3627422		3189311		3189311
3444493	3854032	3854032		2351572		2351572
3304746	3257850	3257850		3862273		3862273
2845078	3534923	3534923		2399765		2399765
3385769	3318976	3318976		2491661		2491661
2650199	4053641	4053641		3013952		3013952
2452948	3853299	3853299		3106310		3106310
2357996	3627076	3627076		4007437		4007437
2363525	3757177	3757177		3057955		3057955
2358736	3430776	3430776		3980560		3980560
3633048	2599901	2599901		3015603		3015603
2410470	3227696	3227696		2607110		2607110
2448971	3776193	3776193		2534615		2534615
2622196	3593652	3593652		2706791		2706791
3157660	3591909	3591909		3016177		3016177
2863535	3305313	3305313		3903670		3903670
3504392	3331027	3331027		2360158		2360158
3442427	3379744	3379744		2469910		2469910
3634811	3919860	3919860		3442176		3442176
3005266	3989062	3989062		2950561		2950561
3706000	3829638	3829638		3384270		3384270
2972759	2402861	2402861		2409310		2409310
2641532	2829947	2829947		2950307		2950307
3806905	4016428	4016428		3394123		3394123
2351572	3517793	3517793		2326157		2326157
3737274	3507798	3507798		2902407		2902407
3198289	3888383	3888383		2320727		2320727
3742627	2788926	2788926		3190514		3190514
2378121	3679564	3679564		3863060		3863060
2558511	2552153	2552153		3903481		3903481
3770606	3331730	3331730		2676009		2676009
3793760	3695983	3695983		3728889		3728889
2347502	3730240	3730240		3417485		3417485
3959986	3545550	3545550		3337196		3337196
3641871	3454821	3454821		2892652		2892652
3318989	3252577	3252577		3646164		3646164
2707824	3136129	3136129		3647993		3647993
3267455	3734413	3734413		3687260		3687260
2901818	2339109	2339109		3887302		3887302
3995371	3869030	3869030		2914820		2914820
2517408	2367154	2367154		2413153		2413153
3436544	2657250	2657250		2992814		2992814
2784027	3625234	3625234		3023318		3023318
2439944	4024493	4024493		2903470		2903470
2594569	3308619	3308619		3185522		3185522
2844203	2506903	2506903		3947986		3947986
3224197	3535628	3535628		3381241		3381241
3089360	3722355	3722355		2562271		2562271
2908423	3227121	3227121		2437205		2437205
2635983	2465897	2465897		2950145		2950145
3476665	2878622	2878622		3119945		3119945
3333226	2739079	2739079		2440549		2440549
3418007	3475926	3475926		3956781		3956781
3086206	3946192	3946192		2903588		2903588
3567469	2334191	2334191		3818547		3818547
3414512	2694753	2694753		2674762		2674762
3254488	3319613	3319613		3335029		3335029
3687789	3920385	3920385		4011844		4011844
3686080	3468610	3468610		2954324		2954324
3934245	3080033	3080033		3918959		3918959
3753568	2617041	2617041		3652271		3652271
2385095	2681157	2681157		2654023		2654023
3374856	3259631	3259631		3066751		3066751
2481308	2902574	2902574		3703408		3703408
3056414	2878437	2878437		3400625		3400625
3963676	2802398	2802398		3644764		3644764
2359817	3372459	3372459		2361584		2361584
3326400	2712858	2712858		3254337		3254337
2899206	3293724	3293724		2705748		2705748
3822805	2645275	2645275		3674840		3674840
2687979	2877141	2877141		3401099		3401099
2361342	2733287	2733287		2489035		2489035
3446796	3757690	3757690		3655920		3655920
2485636	2432851	2432851		2326496		2326496
3548788	3775147	3775147		2354634		2354634
2620685	3235414	3235414		3874249		3874249
2898452	3667766	3667766		3638760		3638760
3433747	3830484	3830484		3470523		3470523
2351632	2879312	2879312		3015395		3015395
3752271	3416036	3416036		2934167		2934167
2525852	2801608	2801608		3060300		3060300
3232349	3510858	3510858		3937092		3937092
2328713	3764066	3764066		3968512		3968512
3375999	3594825	3594825		2558483		2558483
2899772	3832256	3832256		3431143		3431143
3451670	3190778	3190778		2947572		2947572
2434892	3766893	3766893		3807809		3807809
4000370	2489071	2489071		3743464		3743464
2793054	3905875	3905875		3654227		3654227
3763148	3320675	3320675		3464860		3464860
3564872	3031800	3031800		2334350		2334350
3322717	2667809	2667809		2664640		2664640
3704980	3599432	3599432		2900091		2900091
3417371	2525272	2525272		3556966		3556966
2903470	3462693	3462693		4026669		4026669
3573152	3979208	3979208		2458607		2458607
2409904	2747190	2747190		2320374		2320374
3428845	2757720	2757720		3721886		3721886
3108665	3178611	3178611		2899206		2899206
2835960	3752258	3752258		2673547		2673547
2620018	3043648	3043648		3302328		3302328
3273484	2358855	2358855		3839920		3839920
3367338	3624697	3624697		3949055		3949055
3008164	3416651	3416651		3226041		3226041
2916246	3542847	3542847		3867092		3867092
3903889	3267314	3267314		3736290		3736290
3878220	2786732	2786732		4044363		4044363
2487412	2836856	2836856		2359764		2359764
2861952		2469252		2477933		2477933
3335029		2343473		2474341		2474341
3262198		2899102		3867415		3867415
3962219		3629103		3458614		3458614
2868131		3257204		3883064		3883064
3185522		3260586		3633460		3633460
3347615		2421883		3057550		3057550
2748163		3432514		2604254		2604254
3078435		3314040		3655109		3655109
2500838		2351687		2327482		2327482
3486383		3257246		2385696		2385696
2766788		2946215		3722917		3722917
3182019		3333247		3328214		3328214
2468920		2813414		3583638		3583638
3663228		3312490		3595594		3595594
2980449		2333136		3375245		3375245
2665572		3881443		3559690		3559690
2888879		3720896		3453370		3453370
3527418		3434393		3854066		3854066
2352275		2705706		3719231		3719231
2396461		2592268		3590086		3590086
2370317		3061456		4018454		4018454
3736290		3756193		3836841		3836841
3302990		2413907		2610317		2610317
3969047		2378937		3978620		3978620
2950199		3258168		3723264		3723264
3129465		2773958		3311715		3311715
2492015		3565663		2948485		2948485
3275132		3432438		3336074		3336074
3850069		3775842		4011889		4011889
3302187		2784113		3731826		3731826
3307680		2947081		2544662		2544662
2355615		2343511		2910364		2910364
3061319		3389353		3854892		3854892
2527939		2692060		3907011		3907011
2783715		3718555		3633522		3633522
2877893		2947073		3300597		3300597
3572461		3697015		4000132		4000132
2839671		2570616		3563395		3563395
2555174		2585933		3571904		3571904
3541137		2792800		2988726		2988726
2934167		3653072		3655723		3655723
3404436		3922100		3188697		3188697
3942161		2342576		3262198		3262198
3621623		3441955		2413519		2413519
2732611		2720251		2600068		2600068
3503119		2921374		3436544		3436544
2438504		3168508		2899768		2899768
2544925		2403261		2488038		2488038
2339786		2377283		4026925		4026925
3532313		3590388		3944243		3944243
3538324		2707876		3204744		3204744
2409220		3812385		3414695		3414695
2408189		2688605		3715874		3715874
3460127		3587457		3130211		3130211
3286286		3161082		2907538		2907538
3114832		3607537		3728037		3728037
2808438		3589697		3620276		3620276
3601955		3360622		3725602		3725602
2320374		2334098		3619229		3619229
3938384		2900059		3750939		3750939
3066436		3984655		3695838		3695838
2973694		3904691		3712062		3712062
3265133		3607510		3845899		3845899
3163136		2454532		3748323		3748323
2842101		3758317		3721956		3721956
3408018		2421995		3166844		3166844
3590014		2444283		3976062		3976062
2551327		2773947		3830993		3830993
2752725		3178583		2858592		2858592
3369249		3722338		2673509		2673509
3034027		2388219		2396461		2396461
3340066		3315675		3474935		3474935
2316558		2766192		2395890		2395890
3430926		2422035		3634458		3634458
2815965		2363202		2946714		2946714
2950798		3182781		3803882		3803882
3869461		2719656		3868183		3868183
2323559		3693837		2662356		2662356
2793951		3595979		3758928		3758928
2838042		3689880		3572278		3572278
3751830		2927967		3959986		3959986
2365210		3750767		3859026		3859026
3400625		3402571		3651057		3651057
2550959		2440258		3850069		3850069
2553970		3401704		3880767		3880767
3764872		3457752		3545564		3545564
3233431		2494484		3676262		3676262
2780999		2638962		3687803		3687803
3512874		3097152		2675925		2675925
2673773		3309383		3946351		3946351
2458773		3579546		2878446		2878446
2351121		3764738		2369325		2369325
2327482		2903285		3029030		3029030
2403335		3454223		3853814		3853814
2474651		2957126		3940185		3940185
3105430		3938750		3169331		3169331
3703112		2901913		3892509		3892509
2334350		3854454		2714955		2714955
2601021		3248289		3664785		3664785
2555490		2838201		3529609		3529609
3774635		3728964		2798679		2798679
2816298		3443296		2950167		2950167
3603199		3622386		2905512		2905512
3097208		3301512		3329018		3329018
3344861		3781531		3597857		3597857
2721777		3821015		2967321		2967321
3771513		3290210		3655708		3655708
3737338		3578152		3679503		3679503
3556418		3259253		3474228		3474228
3360142		2827185		3332913		3332913
3752709		2796384		2438093		2438093
3564790		3375545		3723317		3723317
2520113		2449559		2903435		2903435
2701927		2364438		2545509		2545509
3730941		3726934		3375951		3375951
2651828		3599811		3764199		3764199
2636185		2395490		2871176		2871176
2794584		2838656		2882196		2882196
3236786		2468351		2984655		2984655
3716893		2489172		3177880		3177880
2623515		3203855		3001479		3001479
2682568		2340961		2644014		2644014
2452667		3432467		3658925		3658925
2936657		2402459		2528347		2528347
3453556		3373845		2988882		2988882
2766492		2947077		3843233		3843233
2603597		3969081		3701779		3701779
2923359		3082181		3022465		3022465
3402522		2451593		3633191		3633191
3441011		3183111		3079313		3079313
3022465		3852565		2676579		2676579
3348852		3258444		3906942		3906942
3589905		3434525		2409613		2409613
3510925		2867836		3923354		3923354
3489020		2946219		3037385		3037385
2953536		3185205		3691193		3691193
2562685		3175971		3452818		3452818
2841284		3922037		2783715		2783715
2688499		2597867		3167511		3167511
2638789		3203086		2410574		2410574
3683806		3380697		3403015		3403015
2586744		2434527		3096092		3096092
2412799		2731831		3078435		3078435
3000167		2362394		2657025		2657025
3401099		3256560		2334279		2334279
3831260		2652675		3942805		3942805
2930863		2620842		3730211		3730211
3656829		3458133		3944147		3944147
3806711		2766456		3457160		3457160
2988882		3733065		3864597		3864597
3939545		2543066		3901665		3901665
3009299		2638676		2409970		2409970
2652410		2700197		2323559		2323559
3796335		2735362		3759540		3759540
2425118		2699726		3436571		3436571
3489212		2367843		3864430		3864430
2544164		2947095		3431318		3431318
3138414		2973168		3382698		3382698
2877314		2908100		3458337		3458337
3518977		2427688		3382861		3382861
2516023		4021469		2409220		2409220
3937092		2406420		3731543		3731543
3936256		3734379		3663228		3663228
2386418		2379863		3743852		3743852
3646542		2595443		2899340		2899340
2659560		2480992		3734575		3734575
2679796		3998444		3339261		3339261
3223738		4052881		3294348		3294348
3373724		2830638		3015216		3015216
3288845		3258910		2409344		2409344
2954678		3648391		3320717		3320717
3037385		3577256		3250278		3250278
2447124		3440598		3938244		3938244
2607568		3041816		3038617		3038617
3440998		3540007		3373724		3373724
3863060		3031556		3557614		3557614
2563785		3565571		2475911		2475911
3190514		2363852		3302360		3302360
3448481		2899298		3260985		3260985
3257031		2728189		3598662		3598662
2488959		2697792		2334706		2334706
3137875		3929721		3830789		3830789
3169331		3910785		3589141		3589141
3456955		2732273		3645565		3645565
2418929		3944404		2437307		2437307
3085065		2597010		3944543		3944543
4027416		2750594		3333226		3333226
3402899		3247712		2727793		2727793
2676319		3303255		2620641		2620641
3687752		3875195		3471327		3471327
2626097		3129149		3708462		3708462
3145107		3880827		3316344		3316344
2894711		3841574		3854693		3854693
3235373		3368520		2738723		2738723
2780734		3989180		3696057		3696057
3105904		2840002		3770699		3770699
2515183		2439554		3818515		3818515
3845899		3417146		3748188		3748188
2882897		3944243		3976670		3976670
3945651		2859667		3644220		3644220
2412988		3454331		3372097		3372097
3655986		3443206		2944491		2944491
3445028		2440327		2835848		2835848
3294280		3316208		3630701		3630701
3758148		2914777		2691668		2691668
3407926		3666732		3377886		3377886
3591400		3402506		3186745		3186745
3557048		2421925		2434971		2434971
3454680		2411228		3946705		3946705
3851868		3176999		2950263		2950263
3753500		3164601		2436378		2436378
2586348		3824874		2452977		2452977
3592054		2997376		2356205		2356205
2413519		2691575		3413787		3413787
3329649		3631964		3886223		3886223
2371065		3337168		2641341		2641341
3752437		2825733		3204833		3204833
3633460		2750227		3294280		3294280
3838809		3513549		4009288		4009288
3417309		2418451		3440192		3440192
3728776		3328069		3721658		3721658
2685908		2747893		3108665		3108665
3629125		2926802		3866276		3866276
3243262		3458783		2678714		2678714
3474935		2450345		3908052		3908052
2540477		3776139		2328808		2328808
3416522		2334459		3351841		3351841
2736853		2473571		3204928		3204928
2946208		3376556		3079463		3079463
3633522		3275729		3476665		3476665
3062665		3896200		3821847		3821847
3300350		3373962		3742554		3742554
2426791		3919785		3416977		3416977
3630099		2586227		3417309		3417309
3293887		2934131		3881786		3881786
3315231		2946319		3946889		3946889
3947986		3556556		2784027		2784027
3765642		3401804		3432030		3432030
3063685		2330773		2520113		2520113
3539724		2946364		3394092		3394092
3302177		3573933		3332938		3332938
3210130		2899333		2475678		2475678
2680819		3322775		3830353		3830353
3884100		3724969		3721851		3721851
3368707		2456805		3821908		3821908
3444476		3765580		3859622		3859622
2447824		3148796		3929775		3929775
2577958		3040518		3323413		3323413
2347023		3413278		3774535		3774535
3881282		3110171		2528020		2528020
3844952		3235789		3740704		3740704
3583638		3721926		2565484		2565484
3471224		2672096		3909843		3909843
3372368		2879927		3851651		3851651
3935243		3301713		2669888		2669888
3522398		3334224		2384788		2384788
3556966		2451200		3865301		3865301
4017810		2902178		2538480		2538480
2916390		3221135		3959411		3959411
2536183		2339511		3431220		3431220
3634458		2818454		3703112		3703112
2348792		3715489		2898562		2898562
3299504		3212277		3645881		3645881
2549092		3331926		2392584		2392584
2571457		3850363		3825496		3825496
3541937		3625271		3014764		3014764
2676901		3429857		2406722		2406722
2395146		2375795		3334087		3334087
2775909		2664288		3874498		3874498
3383322		3556924		3316447		3316447
3810472		2526759		3529508		3529508
2655168		3603408		3638188		3638188
3322251		2353773		2361154		2361154
2934308		3003193		3646199		3646199
3223928		2979056		3832383		3832383
3773932		2417528		3360189		3360189
3505319		3743906		3806711		3806711
3042610		2420642		2787902		2787902
2501238		3972093		3894765		3894765
2553730		3562003		3528759		3528759
2384788		3259836		2522509		2522509
2941784		2758686		3739162		3739162
3391769		3161113		3191147		3191147
2673085		2488732		2352275		2352275
2336963		2933522		3957224		3957224
2502300		3389529		3719474		3719474
3013952		2655773		2437329		2437329
3991698		2416218		3961981		3961981
3332615		2427074		2877893		2877893
2326561		3236448		3629378		3629378
3573078		2592005		3569814		3569814
3070908		3340269		3741502		3741502
2738723		2828564		2326410		2326410
2950561		2485176		3870570		3870570
3781124		3355021		2408111		2408111
2380991		4007437		3918535		3918535
2814642		3817698		3881282		3881282
3032017		2522212		2427930		2427930
3378790		3557986		3763656		3763656
3430331		3772719		3455973		3455973
3593339		2917767		3114240		3114240
2495881		3394192		3646000		3646000
3904747		3091628		3555461		3555461
3655920		3331903		3707352		3707352
2723710		3377423		3529185		3529185
2318086		3399545		2655650		2655650
2743029		3619991		3982462		3982462
3929775		2881747		3776427		3776427
3707127		3374402		2485636		2485636
3328214		3991650		3453319		3453319
3351931		2636589		3966225		3966225
3818547		3839818		2328236		2328236
3339230		3750785		2662331		2662331
3452622		2735409		3554592		3554592
3443857		3573994		3719980		3719980
3903670		3639031		3764002		3764002
3952543		3730731		3190463		3190463
2783316		3536336		3742400		3742400
3417161		2900091		3359529		3359529
3130161		2835792		3458735		3458735
2897576		3980560		3251848		3251848
3420497		2511432		2328936		2328936
2938636		3090697		2878726		2878726
3804143		3365776		3063685		3063685
3674840		2709486		3761806		3761806
3728889		2952065		3708306		3708306
2919873		3502710		3221395		3221395
3766533		3200982		2861952		2861952
2781813		2620256		2398894		2398894
3238761		3413344		3335089		3335089
3732885		3515965		3296512		3296512
2851965		2463425		3819016		3819016
3742384		3807569		3824963		3824963
3096545		2654069		3932131		3932131
3134922		3354764		3470689		3470689
2491661		2577896		3860208		3860208
2919669		2444842		2489322		2489322
3262509		3861581		3355114		3355114
2333599		3505937		3414885		3414885
3960110		3160895		3836044		3836044
3342983		3277751		2561955		2561955
2326496		3886223		2866543		2866543
2329077		2438892		3734453		3734453
2474341		3744263		3632940		3632940
3685329		2946383		3868283		3868283
2928690		3096214		3845708		3845708
3529609		3699080		3375091		3375091
2654023		3829687		3529701		3529701
3417485		3371719		3375518		3375518
3119339		3545466		2337003		2337003
3755903		3485074		3878467		3878467
2628682		3435946		3227098		3227098
3340161		2447993		2332013		2332013
2737069		2796484		3529799		3529799
2924898		2412529		3696524		3696524
3686635		3592511		3850409		3850409
2914820		2989537		2892277		2892277
2814855		3463112		3333622		3333622
2907596		3806689		3015769		3015769
3383138		2801526		3974098		3974098
3781980		3591704		3479181		3479181
3601840		2694123		2599345		2599345
3908149		2946369		2545811		2545811
3831475		3435362		3851603		3851603
2641577		2607110		3463112		3463112
2476671		2473284		3580319		3580319
2601648		2580955		3103523		3103523
3469180		3607698		2949330		2949330
3721956		3504617		2394841		2394841
2633191		3145980		2708287		2708287
3568080		2427791		2489228		2489228
3696454		2476116		2892393		2892393
2571075		3060245		2336706		2336706
2450865		3936550		2888698		2888698
2385197		3446868		2560149		2560149
3970833		2848233		2562233		2562233
3635159		2319802		3708619		3708619
3576812		3697125		2793310		2793310
3723120		3626826		2452069		2452069
2966636		3204680		3904527		3904527
2822215		2410241		3903836		3903836
4016396		2899413		2948587		2948587
3301556		2437247		2883349		2883349
3311715		2367287		3480681		3480681
3733999		2770242		3924783		3924783
2443575		3804358		3377569		3377569
3476012		2999948		3008220		3008220
4031136		3511698		3755934		3755934
3442322		3418492		3055999		3055999
2657025		3945585		3204534		3204534
3451375		2838688		2360850		2360850
2675925		3003143		2320472		2320472
3337196		3447694		2708407		2708407
3811086		3318009		3415857		3415857
2979704		2366581		3572782		3572782
3675101		3073597		2403301		2403301
2409613		2553771		3923537		3923537
2638467		2491615		3755359		3755359
2540317		2779486		3937847		3937847
2953852		3334257		3417457		3417457
3325307		3928040		3648412		3648412
3747522		2860178		2688277		2688277
3598721		3960061		2487639		2487639
3378159		3559794		3696571		3696571
3387708		3945572		3329537		3329537
3923354		2798915		3946095		3946095
3513995		3496916		3684486		3684486
2346023		2545653		2938636		2938636
2677723		3384270		3751323		3751323
2807686		3448428		3275611		3275611
3948754		3322958		3861413		3861413
3729172		3708874		3772719		3772719
2408111		2911413		3439178		3439178
2811745		3840372		2685944		2685944
2714955		3468261		2406139		2406139
3402697		3382861		3638048		3638048
2529782		3919033		3665997		3665997
2495446		2965739		3955070		3955070
2653932		2587790		3920003		3920003
3894228		2899768		2405192		2405192
2527131		3292448		3023246		3023246
3342426		2373736		3558118		3558118
2892652		2828115		3726211		3726211
3956909		2944025		3089740		3089740
3717052		2870889		3934695		3934695
2779823		3474104		3815165		3815165
2907568		3301914		3845352		3845352
2366028		2328841		2673312		2673312
2951674		2405364		2433371		2433371
3662041		2946194		3951732		3951732
2385696		3403092		3338968		3338968
2746645		2805786		3867980		3867980
2647216		2345196		3885537		3885537
3111375		3014714		2843579		2843579
2903588		3677752		3335643		3335643
2363389		3180263		3557268		3557268
3181460		3025740		3260666		3260666
2593352		2843619		3771336		3771336
3836760		3456805		3705135		3705135
3757970		2443450		3130823		3130823
3771297		3577078		2434716		2434716
2945882		2702154		3947123		3947123
3415857		3257192		3818376		3818376
3409211		2673873		3766373		3766373
3775038		3866958		2467691		2467691
2845274		2790570		2413203		2413203
3940185		2916345		3755976		3755976
2379399		4003895		3825141		3825141
3456630		3772158		2320581		2320581
3203753		2485257		3333358		3333358
3175494		3124333		3358742		3358742
3724782		3763656		3418436		3418436
3375245		3190939		3848689		3848689
3778504		3725602		4026902		4026902
2706791		3788220		2889486		2889486
3708245		3468345		7385552		7385552
3946351		2388085		2365210		2365210
3744039		3299585		3303870		3303870
3890154		2971801		3956854		3956854
2547716		2768396		2837266		2837266
4014251		2726072		3605780		3605780
3197318		3223687		3551566		3551566
3301609		2456746		3855910		3855910
3378411		3945614		3544387		3544387
2475710		4043943		3205506		3205506
3824153		3628469		3674303		3674303
3150715		3394123		2673085		2673085
2488114		2547386		3716950		3716950
3434823		2477980		3750625		3750625
3676127		3838118		2903219		2903219
3555088		3106310		3884560		3884560
3867538		2858592		3962799		3962799
3903361		2964231		2451493		2451493
2696379		2980812		3442322		3442322
2528020		3489418		3882949		3882949
3951768		3757433		2676671		2676671
3542063		2640855		3555340		3555340
3526378		3535395		3226493		3226493
3691967		3166844		2399620		2399620
3571727		3655574		3150715		3150715
2434129		3250093		2371474		2371474
3075531		3959411		2974935		2974935
2950167		3569401		2332855		2332855
3982462		2548402		3167383		3167383
3507710		3303109		2517013		2517013
2401609		2447454		3195344		3195344
2600068		3835467		3715809		3715809
2444790		4015709		2502821		2502821
3548538		3333603		3195363		3195363
3635776		3819374		2875193		2875193
3318443		2742985		4027585		4027585
3828112		3354799		3044072		3044072
2940551		3264326		3665161		3665161
3189311		2830946		3470831		3470831
4019967		2331727		3647956		3647956
3296512		3719962		3503747		3503747
3602873		3383164		3540398		3540398
3646164		2980241		3854627		3854627
3434726		3457824		3929291		3929291
2413153		3708074		2466039		2466039
2681195		3690154		2611779		2611779
2452977		3633794		3375049		3375049
3379452		3365487		3003228		3003228
2773907		3395416		2877639		2877639
3345774		3644764		2714672		2714672
2598496		4035833		3937130		3937130
3976062		2819044		2622095		2622095
3347831		2931683		2408681		2408681
3537264		3456130		3833583		3833583
3582745		2974469		3204243		3204243
3065963		2346399		2350551		2350551
3574074		3826656		2899233		2899233
2563481		3528994		3315512		3315512
2977510		2413423		3861302		3861302
2512701		3239891		3757745		3757745
2778980		3813297		2361384		2361384
3946095		3638760		3458551		3458551
3856646		2328868		2715820		2715820
3902489		2638017		2751066		2751066
3439178		3044129		2624110		2624110
3479181		3441215		3632152		3632152
2898597		2649723		2948425		2948425
2878446		3936913		4044637		4044637
3868681		3956589		2611056		2611056
2769182		3461341		2622638		2622638
3544605		2354082		2402493		2402493
2902559		2638728		3265494		3265494
3929038		3413950		3238466		3238466
3260829		3537747		3035682		3035682
3183305		2950214		3685306		3685306
2821347		3061651		3432641		3432641
2863049		2438125		2434129		2434129
2883349		3832643		3674659		3674659
3849773		3406493		2374982		2374982
3878467		2930418		3414776		3414776
2891341		3444503		2352743		2352743
3656223		3563395		3659966		3659966
2337003		2642791		3871256		3871256
3527662		3545525		3963973		3963973
2746024		3761714		3996404		3996404
3010030		3336238		3174429		3174429
2732942		3061438		4026722		4026722
3325263		3214668		2396121		2396121
3569441		3080283		2609904		2609904
4011844		2443537		2954771		2954771
2371346		2940826		3976766		3976766
2409344		3617403		3578069		3578069
3527493		2900051		3204202		3204202
3540552		3204648		3695433		3695433
2325410		2920962		2663551		2663551
2406597		3949055		3866605		3866605
2754371		3046708		2603320		2603320
3620276		3969713		2559967		2559967
3257098		2598099		3937183		3937183
3280224		2739792		2950277		2950277
2796510		3318890		3739108		3739108
3815014		3961622		3120051		3120051
2374345		3923426		2586744		2586744
3628923		3624362		3725481		3725481
3343546		2831875		3418303		3418303
3559690		2780172		2648098		2648098
3251353		3146103		2950515		2950515
2425212		3662723		2954423		2954423
3427876		3470549		2328633		2328633
3761806		3590086		3553947		3553947
2893130		2417174		3766284		3766284
3978620		3837132		3566949		3566949
3866276		3079103		3642572		3642572
3204534		3608298		3924041		3924041
3293537		3432267		3048749		3048749
2620641		2772566		2468376		2468376
3493391		2423175		2432571		2432571
3079463		4012204		2358906		2358906
3961981		2604254		3629125		3629125
3130211		3444493		3569441		3569441
3807809		3304746		3887017		3887017
2905327		2845078		4025500		4025500
3904119		3385769		3332729		3332729
3065480		2650199		3748262		3748262
3339167		2452948		2366184		2366184
2905512		2357996		3037344		3037344
3027808		2363525		3757770		3757770
2531589		2358736		3127334		3127334
2639874		3633048		2939069		2939069
3465593		2410470		2403793		2403793
4013828		2448971		3834149		3834149
3381682		2622196		3190366		3190366
2902326		3157660		3939707		3939707
3124537		2863535		3815757		3815757
3779756		3504392		3599162		3599162
3540862		3442427		3650861		3650861
2962525		3634811		3326252		3326252
3741997		3005266		3891278		3891278
3484641		3706000		2881860		2881860
3166477		2972759		3074260		3074260
3302328		2641532		3715512		3715512
3261492		3806905		3764384		3764384
2855614		2351572		2713382		2713382
3718791		3737274		3063368		3063368
2504883		3198289		2334646		2334646
2328808		3742627		3529649		3529649
3706753		2378121		2409004		2409004
3982423		2558511		3824103		3824103
2540578		3770606		3186207		3186207
3636522		3793760		3332886		3332886
3666189		2347502		3438772		3438772
3909843		3959986		2550122		2550122
2957227		3641871		2437801		2437801
3996430		3318989		3334125		3334125
2427930		2707824		3261859		3261859
2555630		3267455		3788049		3788049
3535922		2901818		3154398		3154398
2894663		3995371		3990616		3990616
2403446		2517408		3301556		3301556
3821908		3436544		2798586		2798586
3887117		2784027		3815538		3815538
2781693		2439944		2555252		2555252
3630701		2594569		4021433		4021433
2438344		2844203		3757602		3757602
2421843		3224197		3601387		3601387
3016177		3089360		3379644		3379644
3770721		2908423		3251916		3251916
3334954		2635983		2326448		2326448
2695393		3476665		2365958		2365958
3836841		3333226		3884324		3884324
2882196		3418007		2436973		2436973
3513096		3086206		3168415		3168415
2736259		3567469		3978453		3978453
3409127		3414512		3245783		3245783
3920003		3254488		2672774		2672774
2967650		3687789		2528620		2528620
3088544		3686080		2532064		2532064
3826041		3934245		3833793		3833793
3532393		3753568		3709540		3709540
2554448		2385095		2902633		2902633
3470523		3374856		2423422		2423422
3761905		2481308		3949162		3949162
3682135		3056414		3527745		3527745
3250278		3963676		3431553		3431553
3591365		2359817		3378244		3378244
3813604		3326400		3839955		3839955
2684187		2899206		3317868		3317868
3996755		3822805		3709327		3709327
3015395		2687979		3215701		3215701
3996815		2361342		3831143		3831143
3261886		3446796		2869438		2869438
2351872		2485636		3227574		3227574
2523540		3548788		2641032		2641032
2507380		2620685		3639007		3639007
3375518		2898452		3261544		3261544
2674762		3433747		2440664		2440664
2522509		2351632		3755580		3755580
3268669		3752271		2434746		2434746
2969886		2525852		3402786		3402786
3375951		3232349		3696554		3696554
2550790		2328713		3430716		3430716
2705748		3375999		3685131		3685131
3549033		2899772		3746040		3746040
2662397		3451670		3822551		3822551
3874249		2434892		2789690		2789690
3713575		4000370		2350922		2350922
3853453		2793054		3686339		3686339
2823745		3763148		3418153		3418153
3664952		3564872		2835021		2835021
3932131		3322717		3629350		3629350
2488038		3704980		2440117		2440117
3825496		3417371		2356142		2356142
4009238		2903470		3456260		3456260
2374872		3573152		3728097		3728097
3282117		2409904		2362230		2362230
2558483		3428845		3655140		3655140
2584018		3108665		2397732		2397732
2334279		2835960		3078478		3078478
2782292		2620018		3736390		3736390
2641341		3273484		3189837		3189837
2634494		3367338		2675936		2675936
3294159		3008164		2694397		2694397
3509910		2916246		4027749		4027749
2973995		3903889		2676182		2676182
3143970		3878220		3984536		3984536
3742727		2487412		3662265		3662265
3903481		2861952		2454444		2454444
2428699		3335029		3770390		3770390
2558924		3262198		4054639		4054639
2828135		3962219		3333647		3333647
3574207		2868131		3357303		3357303
2828787		3185522		2950329		2950329
3476097		3347615		3127584		3127584
3734575		2748163		2651165		2651165
2961317		3078435		2383312		2383312
3333358		2500838		3841260		3841260
4013460		3486383		3706842		3706842
2366132		2766788		2493813		2493813
3118818		3182019		3880629		3880629
2489228		2468920		3801264		3801264
2489440		3663228		3588658		3588658
3557811		2980449		3758234		3758234
3167110		2665572		3635125		3635125
2465493		2888879		2485688		2485688
3638188		3527418		3976609		3976609
2888698		2352275		3319685		3319685
3133479		2396461		2616166		2616166
2898562		2370317		2329887		2329887
3778410		3736290		3474885		3474885
2855058		3302990		2933392		2933392
3023795		3969047		3507282		3507282
3907011		2950199		3304406		3304406
3079313		3129465		3648247		3648247
3633221		2492015		3091797		3091797
3597857		3275132		2452859		2452859
2514122		3850069		2363444		2363444
2866045		3302187		3769779		3769779
4011889		3307680		3820921		3820921
3748323		2355615		3833093		3833093
2727793		3061319		2562932		2562932
2644014		2527939				3544525
3114064		2783715				2887309
3134034		2877893				2372858
3453370		3572461				3836266
2596201		2839671				2582124
3719231		2555174				2775390
2454838		3541137				4017381
2413203		2934167				2556302
3144973		3404436				3443868
3990566		3942161				2775259
3393834		3621623				2773358
2389789		2732611				3934111
3319898		3503119				3561039
3436571		2438504				3219215
3431143		2544925				3821893
3715874		2339786				3917305
3244061		3532313				3415193
2749560		3538324				3360401
3549220		2409220				2415084
3973839		2408189				3274361
3667281		3460127				2475628
3867092		3286286				2992576
2692909		3114832				3838004
2947572		2808438				3854877
3431318		3601955				3209384
3944147		2320374				2817291
2360158		3938384				3104698
2440549		3066436				2731332
3823625		2973694				2471978
2437205		3265133				2639129
2503200		3163136				3008144
3473727		2842101				3430086
4000132		3408018				2469213
3468009		3590014				2731542
2334646		2551327				3841076
3693673		2752725				2457261
2375706		3369249				2669930
3458551		3034027				3470037
3962799		3340066				2933331
3572278		2316558				3832978
2495806		3430926				3218528
3529185		2815965				4000512
2878474		2950798				3349719
3226493		3869461				3623683
2421782		2323559				3709153
4026669		2793951				3933399
3730211		2838042				3957790
3326252		3751830				3147508
2766262		2365210				3293840
3164914		3400625				3741547
3905073		2550959				2377229
2634027		2553970				3790704
3719702		3764872				3560673
3816380		3233431				3227816
2326410		2780999				3744150
2877257		3512874				3934407
2362333		2673773				3589458
2497119		2458773				3795501
2899233		2351121				2578028
4024160		2327482				3098977
2950668		2403335				2377332
3019981		2474651				2658595
3904189		3105430				3375648
3864808		3703112				2572601
2522693		2334350				3143112
3180717		2601021				2349129
3489708		2555490				3252534
3971329		3774635				2452049
2399765		2816298				3807261
2517013		3603199				2571510
2655476		3097208				4004878
3486728		3344861				2321238
2720145		2721777				3779314
3904566		3771513				3890597
2902013		3737338				2550522
3107606		3556418				3244055
2545509		3360142				3922444
2586845		3752709				2896484
3057550		3564790				3208995
3133434		2520113				3381806
3022814		2701927				2862696
2515276		3730941				3823681
3144760		2651828				3303165
2780099		2636185				3444252
3076076		2794584				3770944
3715368		3236786				3721400
4019486		3716893				2541699
2405192		2623515				2480168
2673312		2682568				2796623
2531712		2452667				3415229
3196691		2936657				3453837
3505781		3453556				3383227
2621917		2766492				2818517
2369557		2603597				3042001
3703408		2923359				2981912
3607275		3402522				2982076
2603051		3441011				3766480
2760371		3022465				3830412
2788511		3348852				2379132
3490504		3589905				3822216
3817380		3510925				3126504
3482498		3489020				2927993
2394841		2953536				3486956
3581637		2562685				4025339
3456049		2841284				3127579
3655723		2688499				2693332
2604138		2638789				3978169
3075136		3683806				2724671
2899146		2586744				2960903
2758076		2412799				2650066
2971378		3000167				3874751
2773023		3401099				3525234
3164221		3831260				2742224
3714068		2930863				3229338
2366490		3656829				2331857
3538470		3806711				2375500
2365958		2988882				3835966
3566949		3939545				2905169
3883064		3009299				2613293
3480681		2652410				3960782
2868283		3796335				3845647
2954324		2425118				3063083
4017245		3489212				2975014
3944543		2544164				3114618
2673509		3138414				3597603
3867415		2877314				3603532
3015769		3518977				2883878
3429312		2516023				3983154
3256689		3937092				3962145
4054639		3936256				3577513
2924514		2386418				3335885
2829416		3646542				3651478
3957445		2659560				2744501
2489035		2679796				3837731
3294499		3223738				3933999
2446567		3373724				2952497
3495076		3288845				3862640
2676579		2954678				2647647
3868659		3037385				3041550
3315549		2447124				3720921
2844709		2607568				3430894
2558150		3440998				2572595
2461891		3863060				3824713
3140640		2563785				3060182
3918959		3190514				3815726
3815165		3448481				3230332
3023060		3257031				3013255
2337285		2488959				2461531
2367743		3137875				2663396
2566740		3169331				3131741
3217123		3456955				2452405
3351841		2418929				3405297
3251848		3085065				3469687
2766359		4027416				3376193
3854892		3402899				3377044
2668205		2676319				3715839
2520533		3687752				3378024
3723264		2626097				3329029
3110999		3145107				2900195
3638048		2894711				3767280
2731757		3235373				3154317
2946225		2780734				3742285
3918447		3105904				3428671
3529547		2515183				3672455
2345929		3845899				2664123
2483451		2882897				2324634
3977651		3945651				3837257
2502821		2412988				3173479
3396736		3655986				3554851
3419807		3445028				2674646
2651165		3294280				3475838
2655650		3758148				3350830
2588319		3407926				3562086
3453319		3591400				2327283
2354634		3557048				3431892
2888284		3454680				2676927
3260937		3851868				3319137
3372097		3753500				2330687
2641032		2586348				3735447
2703133		3592054				4007617
2871176		2413519				3772581
2708407		3329649				3677795
2857301		2371065				3263743
2868904		3752437				3420442
2724338		3633460				3607998
3143330		3838809				2438207
3888133		3417309				3035135
3945684		3728776				2618598
3295032		2685908				3976519
3854066		3629125				3572869
3829857		3243262				2858134
3757602		3474935				3349014
4012142		2540477				3598959
2616018		3416522				3725779
2667181		2736853				2376922
3422231		2946208				2880044
3971768		3633522				3189580
3513293		3062665				3063337
2635741		3300350				3881391
3580319		2426791				3377016
3015603		3630099				2990464
4002809		3293887				3376976
2704267		3315231				2532021
3497659		3947986				3854836
2837479		3765642				3819880
2385306		3063685				2396201
3355114		3539724				3404636
2624110		3302177				2363689
2869438		3210130				3184204
4009288		2680819				2916716
3440192		3884100				3263624
3855910		3368707				3697882
3225456		3444476				3852783
3538213		2447824				3883013
2898746		2577958				3215146
3570475		2347023				3526831
3754677		3881282				3305313
2945741		3844952				3577246
3658925		3583638				2939469
3926138		3471224				3528944
2882555		3372368				3863021
3141809		3935243				2439801
2361584		3522398				2903673
3635456		3556966				3011454
2406139		4017810				3457947
3651057		2916390				2375664
3557268		2536183				3923147
3866605		3634458				2664607
3598662		2348792				3755396
2890859		3299504				2971014
3676262		2549092				3145953
3221543		2571457				3105600
3854693		3541937				4010352
2457573		2676901				3129304
3294348		2395146				2494579
2528620		2775909				3345107
3588658		3383322				2565119
3750625		3810472				2427898
3593147		2655168				3056108
2924619		3322251				3772279
3621692		2934308				2774817
2967818		3223928				3742783
3168841		3773932				3419147
2615600		3505319				3818468
3190463		3042610				3816509
2944068		2501238				2359433
3766373		2553730				2545549
3265047		2384788				2605674
3976670		2941784				3447348
3050367		3391769				3376155
3981735		2673085				3918635
3139950		2336963				3303059
2689112		2502300				3863046
3892509		3013952				3406421
2772614		3991698				3476741
3186745		3332615				3537164
3450861		2326561				2748346
2948485		3573078				3282601
3047963		3070908				2636695
2545811		2738723				3844855
3701779		2950561				2957560
2342391		3781124				3853299
3251490		2380991				3775157
3061997		2814642				2815424
2949330		3032017				2962876
3788049		3378790				2659676
3764002		3430331				3965314
3944882		3593339				3872733
3474831		2495881				3832760
3727510		3904747				2761837
2617563		3655920				2628081
3743464		2723710				3764592
2612625		2318086				3416651
3060994		2743029
2565484		3929775
2910364		3707127
2648873		3328214
2967321		3351931
2561955		3818547
2489806		3339230
3506936		3452622
3901665		3443857
3860491		3903670
2767378		3952543
2332013		2783316
2817731		3417161
3685306		3130161
2911372		2897576
3449304		3420497
2642911		2938636
3962678		3804143
3897431		3674840
3311775		3728889
2518272		2919873
3485863		3766533
3645565		2781813
3966000		3238761
3326183		3732885
2583254		2851965
2974635		3742384
3390860		3096545
3174429		3134922
2870828		2491661
2824315		2919669
3108489		3262509
3044753		2333599
3529508		3960110
3652218		3342983
3074039		2326496
3655109		2329077
3358174		2474341
3938817		3685329
3310725		2928690
2469094		3529609
2562605		2654023
3721886		3417485
2398894		3119339
2409310		3755903
2342176		2628682
2328236		3340161
2593407		2737069
2791538		2924898
2528347		3686635
3293998		2914820
2636483		2814855
2326157		2907596
3572235		3383138
3978518		3781980
3220513		3601840
2458607		3908149
2864849		3831475
3540353		2641577
3302360		2476671
3642572		2601648
2608156		3469180
2676009		3721956
4027828		2633191
3996381		3568080
3916290		3696454
2396121		2571075
2487696		2450865
3484060		2385197
3627363		3970833
2651835		3635159
3178952		3576812
2523689		3723120
3655708		2966636
3285926		2822215
2993727		4016396
3646199		3301556
3908052		3311715
2883380		3733999
2348634		2443575
3601387		3476012
2748923		4031136
3982811		3442322
3803882		2657025
2610317		3451375
3766716		2675925
2429842		3337196
3654227		3811086
2522094		2979704
3393670		3675101
2713074		2409613
2928874		2638467
3359751		2540317
3529701		2953852
3728097		3325307
3205506		3747522
3740704		3598721
3835494		3378159
3951732		3387708
3094447		3923354
3470689		3513995
2860614		2346023
2855501		2677723
2428796		2807686
3119735		3948754
3150579		3729172
3796244		2408111
3199790		2811745
2399620		2714955
3821847		3402697
3719474		2529782
3217807		2495446
3923218		2653932
3379644		3894228
2499053		2527131
3258260		3342426
2318736		2892652
3201277		3956909
3129121		3717052
3626555		2779823
3083936		2907568
2379754		2366028
3432030		2951674
3661152		3662041
3447129		2385696
3228523		2746645
3628994		2647216
2591942		3111375
3793588		2903588
2676671		2363389
3608113		3181460
3359529		2593352
2352743		3836760
2777333		3757970
3707759		3771297
2969467		2945882
3851651		3415857
3450655		3409211
2992766		3775038
2940920		2845274
3389273		3940185
3687260		2379399
3566304		3456630
3529799		3203753
2902633		3175494
3360189		3724782
3958045		3375245
2538480		3778504
2867693		2706791
2371474		3708245
3332403		3946351
2676182		3744039
2406245		3890154
2818212		2547716
3256074		4014251
2489545		3197318
3608520		3301609
2671422		3378411
2363808		2475710
3444406		3824153
3101765		3150715
3848689		2488114
3336074		3434823
3832383		3676127
3863087		3555088
3376867		3867538
2320581		3903361
3448088		2696379
3929291		2528020
3845708		3951768
3426502		3542063
3224556		3526378
2944491		3691967
3689922		3571727
4031068		2434129
3323413		3075531
3193900		2950167
2446198		3982462
2376799		3507710
2365119		2401609
2836738		2600068
3055999		2444790
3680953		3548538
2736322		3635776
2807000		3318443
3600960		3828112
3429460		2940551
3375307		3189311
3029030		4019967
3586834		3296512
3717539		3602873
2622859		3646164
3204833		3434726
2438093		2413153
2388525		2681195
2656837		2452977
2359764		3379452
3742400		2773907
3279575		3345774
3217736		2598496
3487095		3976062
3188050		3347831
3107661		3537264
3355733		3582745
3350850		3065963
3638068		3574074
3842839		2563481
3571904		2977510
3442176		2512701
3865301		2778980
3996667		3946095
2406766		3856646
3976609		3902489
3629378		3439178
3413875		3479181
2706297		2898597
3903836		2878446
3558226		3868681
3343252		2769182
3781082		3544605
3866302		2902559
3457160		3929038
2988726		3260829
2368180		3183305
2439001		2821347
3204744		2863049
4021633		2883349
3418153		3849773
3372209		3878467
3722739		2891341
3556323		3656223
3281068		2337003
2369325		3527662
3319685		2746024
2434319		3010030
2624074		2732942
2478928		3325263
3400190		3569441
2915268		4011844
3875242		2371346
3709540		2409344
2733767		3527493
3591006		3540552
3047953		2325410
3015216		2406597
3204928		2754371
2709414		3620276
2564599		3257098
3037142		3280224
2948587		2796510
3864725		3815014
2921456		2374345
2692573		3628923
3974098		3343546
3120051		3559690
2515933		3251353
2635263		2425212
2956438		3427876
3387033		3761806
2688955		2893130
2458742		3978620
2946324		3866276
2970532		3204534
3881786		3293537
2649532		2620641
3738629		3493391
2639054		3079463
2789690		3961981
4019849		3130211
3448975		3807809
4027585		2905327
2428501		3904119
2933392		3065480
3325768		3339167
2827156		2905512
3764103		3027808
3046197		2531589
2685944		2639874
2760869		3465593
2330899		4013828
2751385		3381682
3310413		2902326
3917851		3124537
3103523		3779756
3925473		3540862
3458614		2962525
3401878		3741997
2545092		3484641
2440295		3166477
3811459		3302328
2519981		3261492
2587841		2855614
3351775		3718791
3048749		2504883
3821479		2328808
3329018		3706753
3722417		3982423
2825514		2540578
2835300		3636522
3379269		3666189
3645477		3909843
2437753		2957227
2391687		3996430
2424148		2427930
3226041		2555630
3863435		3535922
4019570		2894663
3692895		2403446
3645947		3821908
3627248		3887117
2433371		2781693
3908963		3630701
3115504		2438344
2743085		2421843
2401448		3016177
3332548		3770721
7385683		3334954
3873185		2695393
2715076		3836841
3945133		2882196
2550122		3513096
3513514		2736259
2962998		3409127
2812359		3920003
3607870		2967650
2912777		3088544
3507282		3826041
3701384		3532393
[truncated: 2,223 more rows]

## Sheet: DAVID - EBV altered
Category	Term	Count	%	PValue	Genes	List Total	Pop Hits	Pop Total	Fold Enrichment	Bonferroni	Benjamini	FDR
PANTHER_BP_ALL	BP00087:Porphyrin metabolism	10	0.239923	0.00164412	2334279, 2623515, 3962219, 3646199, 2685944, 3221395, 3351841, 3711165, 3311715, 3809621	2805	15	12713	3.02151	0.313955	0.0186642	2.08603
PANTHER_BP_ALL	BP00074:Amino acid activation	24	0.575816	3.38493e-07	3809671, 3861738, 2919873, 2350551, 2577958, 3383322, 2879927, 2405192, 3699757, 2367843, 3579546, 2738723, 2601021, 2620538, 2545092, 3214668, 2673937, 2949380, 2878474, 2839671, 2380991, 3418153, 3851868, 2456746	2805	38	12713	2.86248	7.7512e-05	9.68933e-06	0.00043366
PANTHER_BP_ALL	BP00008:Tricarboxylic acid pathway	17	0.407869	0.00017644	3166477, 3009299, 3788220, 2597010, 2999948, 3603199, 4026722, 3895075, 3757433, 3638760, 2956438, 3235373, 2561955, 2680819, 2485176, 3513293, 3946889	2805	30	12713	2.56828	0.0396029	0.00252234	0.225811
PANTHER_BP_ALL	BP00038:DNA recombination	23	0.551823	9.68774e-06	2551327, 3387033, 4012142, 3529725, 2722151, 3144973, 3335643, 3728776, 2334646, 3960685, 2828564, 2526980, 3608298, 3866898, 3590086, 3080283, 3972093, 3401804, 3143970, 2353773, 3180717, 2852989, 3580832	2805	41	12713	2.54249	0.00221604	0.000221826	0.0124107
PANTHER_BP_ALL	BP00036:DNA repair	75	1.79942	2.11189e-13	3822074, 3752437, 3336951, 3144973, 3333226, 3430926, 3743906, 3572235, 3960685, 2828564, 2526980, 2752725, 3608298, 3527493, 3865301, 2817837, 2352743, 3143970, 2353773, 3730240, 2458773, 2838201, 3233431, 3387033, 4012142, 2388219, 3538703, 2908100, 3728776, 3479181, 3629012, 2480992, 2566764, 2623388, 3758317, 3329649, 2969677, 4009238, 2826550, 2519981, 3375245, 2551327, 2813524, 3302360, 333…	2805	151	12713	2.25112	4.83567e-11	1.20891e-11	2.70528e-10
PANTHER_BP_ALL	BP00035:DNA replication	62	1.48752	3.4034e-11	2898597, 2971014, 3333226, 3257850, 3936913, 3065963, 3944147, 2971678, 3608298, 3063685, 3756193, 3885464, 3720896, 3056414, 3442396, 3742130, 3730240, 3761806, 2388219, 3458133, 3476097, 3748262, 3479181, 2580304, 3978169, 3070908, 2522212, 3875195, 2412799, 3097152, 3260937, 2899506, 3335643, 2326531, 2957126, 3433747, 3095766, 2970985, 3658925, 3335029, 3866898, 2594569, 3485074, 2577896, 397…	2805	125	12713	2.248	7.79379e-09	1.55876e-09	4.36027e-08
PANTHER_BP_ALL	BP00032:Purine metabolism	29	0.695777	2.97143e-05	3164914, 3318009, 2648873, 3929721, 2588127, 2896545, 2673873, 2489035, 3234140, 3260383, 2728189, 3304624, 2526759, 3529799, 2436754, 3023384, 3903361, 3458033, 2351121, 3907011, 3197318, 3946351, 3259253, 3277751, 3991698, 3709540, 3699707, 2405364, 3591365	2805	61	12713	2.15468	0.00678157	0.000566895	0.0380618
PANTHER_BP_ALL	BP00156:Interferon-mediated immunity	29	0.695777	4.28704e-05	2362333, 2773958, 3457752, 3257204, 2362351, 3432514, 2891341, 3722338, 2421925, 2362394, 2796384, 3867980, 2421843, 2422035, 3257246, 2421883, 3257192, 3432438, 3474831, 2440327, 2580955, 2363202, 3918447, 3432467, 2439554, 3529701, 2421995, 2773947, 3358174	2805	62	12713	2.11993	0.00976949	0.000754909	0.0549095
PANTHER_BP_ALL	BP00072:Protein complex assembly	29	0.695777	4.28704e-05	3768474, 3897431, 2323559, 3957445, 2558736, 2410574, 3462930, 3395416, 3215701, 3745504, 3928070, 3377964, 3538703, 2982381, 3003193, 2438125, 2772968, 3799415, 2969289, 3528805, 3763148, 3527745, 2555630, 2527939, 2525272, 2801526, 3947986, 3696697, 2488732	2805	62	12713	2.11993	0.00976949	0.000754909	0.0549095
PANTHER_BP_ALL	BP00054:tRNA metabolism	19	0.455854	0.00146367	3257559, 2408111, 3236538, 3697015, 3419807, 3863060, 2805786, 2358320, 3665997, 2611122, 3296512, 3265494, 2447993, 3451670, 3396736, 3820727, 3066436, 3015769, 3758234	2805	41	12713	2.10032	0.284966	0.017499	1.85905
PANTHER_BP_ALL	BP00034:DNA metabolism	138	3.31094	6.14847e-19	2898597, 3752437, 3936913, 3065963, 2828564, 2526980, 3608298, 2650199, 3063685, 3865301, 2817837, 3885464, 2352743, 2353773, 3742130, 3730240, 3233431, 2838201, 3387033, 4012142, 2388219, 3770857, 2908100, 3538703, 3458133, 3476097, 3728776, 3748262, 3479181, 2580304, 2480992, 3978169, 2623388, 3070908, 3401804, 3097152, 4009238, 3375245, 2899506, 3335643, 3807809, 2662020, 3646000, 2957126, 343…	2805	309	12713	2.02412	1.408e-16	1.408e-16	7.87711e-16
PANTHER_BP_ALL	BP00077:Oxidative phosphorylation	29	0.695777	0.00016425	3644220, 3401878, 2363525, 3662041, 3224197, 3303109, 3337196, 3466284, 2808438, 3545564, 3303530, 3830649, 2798538, 2786578, 2789690, 3120051, 2878446, 3383138, 3633221, 2799184, 2495121, 3334125, 3329904, 2527939, 3942161, 3042001, 3845352, 2654069, 3672455	2805	66	12713	1.99145	0.0369175	0.00250461	0.210224
PANTHER_BP_ALL	BP00011:Monosaccharide metabolism	18	0.431862	0.0040834	3601955, 3593339, 3167511, 2770242, 4027416, 3754469, 2723710, 4043943, 2528620, 2401643, 3013952, 2879028, 2673312, 2962767, 2511432, 2339786, 3647504, 2977510	2805	41	12713	1.98977	0.608204	0.0353973	5.10713
PANTHER_BP_ALL	BP00082:Coenzyme metabolism	24	0.575816	0.00078328	2775965, 2973168, 3703408, 3315231, 2939593, 3326540, 3436571, 2592005, 3754469, 2855501, 3210179, 3883064, 3861581, 3650802, 3348852, 2855058, 3721851, 3901696, 3757433, 3724969, 2511432, 2685944, 3430776, 3759540	2805	55	12713	1.97772	0.164263	0.00991945	0.998871
PANTHER_BP_ALL	BP00195:Meiosis	29	0.695777	0.00233764	2902633, 2811656, 2809128, 3572235, 2616932, 3590086, 3037142, 3080283, 3687698, 2817837, 3836760, 2809885, 3387033, 3529725, 3378790, 3629012, 2334098, 2691575, 2480992, 2345196, 3865679, 3294499, 3354799, 2830638, 3655628, 2792800, 2826550, 4009238, 2519981	2805	76	12713	1.72942	0.414884	0.0230326	2.95386
PANTHER_BP_ALL	BP00055:rRNA metabolism	24	0.575816	0.00957644	3617403, 2620410, 3485863, 2505501, 3957445, 3262198, 2334706, 3976609, 3863060, 3280224, 3766373, 2980812, 2868283, 3996667, 2758076, 3396883, 2851965, 3302328, 3304004, 2603460, 3055999, 2662397, 2562605, 3035682	2805	65	12713	1.67345	0.889592	0.0731701	11.5984
PANTHER_BP_ALL	BP00206:Chromosome segregation	37	0.887716	0.00263925	2988882, 3391769, 3589697, 3458614, 2650199, 3721956, 3996667, 2443575, 2783715, 2901913, 3182781, 2570616, 3721926, 2838201, 3529725, 2396781, 3853299, 3629012, 3655140, 3453837, 3599811, 3268669, 2876011, 3258168, 2771654, 3881443, 2780172, 2830638, 2600068, 3655628, 3333358, 3770632, 2826550, 4009238, 3374746, 2364438, 3513549	2805	105	12713	1.59708	0.454027	0.0249008	3.32907
PANTHER_BP_ALL	BP00207:Cell cycle control	131	3.14299	6.64475e-08	2898597, 2655650, 3463112, 3701837, 2571510, 3762473, 3476012, 3489020, 2328841, 3886223, 3905875, 3903146, 2887309, 3133135, 2813414, 3828112, 3417146, 2838598, 3042610, 2838201, 3674303, 3365776, 3538703, 3476097, 3551303, 2415084, 2905169, 3032017, 3440598, 3097208, 3753568, 3904747, 2681753, 3838067, 3015216, 2536183, 3581132, 2970532, 2531712, 3592054, 2651989, 2969467, 2673085, 2328868, 350…	2805	386	12713	1.53815	1.52164e-05	2.17378e-06	8.51292e-05
PANTHER_BP_ALL	BP00203:Cell cycle	299	7.1737	6.70406e-16	3949055, 3820177, 3762473, 2650199, 3063685, 3903146, 2887309, 2901913, 2813414, 2838598, 3742130, 3042610, 3730240, 3639031, 3674303, 3721926, 2838201, 2388219, 3476097, 3538703, 3551303, 3479181, 3655140, 2458742, 3599811, 2415084, 3978169, 3032017, 3299504, 3070908, 2771654, 3440598, 3097208, 3333358, 4009238, 2364438, 3057650, 3744263, 3502497, 3837731, 2899506, 3015216, 2970532, 3581132, 272…	2805	896	12713	1.51244	1.52545e-13	7.62723e-14	8.54872e-13
PANTHER_BP_ALL	BP00062:Protein folding	49	1.17562	0.00688105	2484552, 3334339, 3619991, 3852783, 3564790, 3628994, 3580179, 3820177, 2812120, 3415915, 2594535, 2911372, 3043936, 3545466, 3003193, 2656569, 3822049, 2555630, 2365119, 3894601, 2801526, 2903588, 2488732, 3897431, 3034027, 3646164, 3677752, 3333603, 2791538, 3462930, 3395416, 2331602, 3453405, 3928070, 2952065, 3280902, 2877639, 3938244, 3429312, 3294280, 2982381, 2844203, 2332711, 2438125, 297…	2805	156	12713	1.4236	0.794273	0.0549068	8.46614
PANTHER_BP_ALL	BP00081:Coenzyme and prosthetic group metabolism	49	1.17562	0.00688105	3540862, 2775965, 2973168, 3326540, 3436571, 2724338, 3901696, 3545564, 3221395, 2680819, 3513293, 3430776, 3759540, 3703408, 3349014, 2592005, 2334279, 3293537, 2855058, 3721851, 3757433, 2511432, 2676671, 2856484, 2396817, 2939593, 3351841, 2855501, 3711165, 3311715, 3861581, 3883064, 3809621, 3650802, 3348852, 2623515, 3962219, 3315231, 3646199, 3754469, 3005266, 3542063, 3210179, 4027828, 313…	2805	156	12713	1.4236	0.794273	0.0549068	8.46614
PANTHER_BP_ALL	BP00013:Amino acid metabolism	67	1.60749	0.00212205	3693837, 2677723, 2421782, 2800906, 3298977, 3706700, 3175971, 3278234, 3447694, 2336706, 3603932, 2814642, 3898126, 3239380, 2388085, 3656829, 3866276, 2354634, 3748323, 2437801, 2628682, 2623441, 2508520, 3507710, 3011317, 3867415, 2463425, 3310413, 3687803, 3666146, 3571727, 2889486, 2520291, 3774635, 2780999, 2474341, 2458607, 3788220, 3540007, 3425983, 2545509, 3051868, 2757036, 3706219, 333…	2805	216	12713	1.40584	0.385205	0.0218694	2.68486
PANTHER_BP_ALL	BP00047:Pre-mRNA processing	77	1.84741	0.00194882	3368520, 3041550, 3984536, 2932360, 2348060, 3289631, 2966636, 2468920, 3933999, 3311775, 3945572, 3542207, 2709062, 2772017, 3642162, 3940185, 2963407, 3815165, 2824315, 3378790, 3375049, 3042421, 3474502, 3653317, 3945684, 3904226, 3144760, 3781082, 3550392, 3945585, 2882897, 3548788, 3372253, 2611122, 3286286, 3443206, 2548970, 3377044, 3336402, 3626704, 2843619, 3904119, 3681377, 3729123, 289…	2805	254	12713	1.37395	0.360274	0.0210475	2.4682
PANTHER_BP_ALL	BP00289:Other metabolism	155	3.71881	2.68311e-05	3572278, 2326496, 3938817, 3226493, 3355114, 3956589, 2921374, 2386397, 3013952, 2367154, 3355056, 3811459, 2999544, 3429460, 3374856, 3937092, 4021633, 3990566, 3655826, 3474831, 3774535, 3819880, 2952679, 3294348, 2694397, 2562233, 3653317, 2793054, 3448088, 3569401, 3679533, 3598662, 3130161, 2934801, 3667093, 3401804, 3733065, 3719210, 3435490, 2796623, 3540007, 3432514, 3426215, 3372097, 316…	2805	521	12713	1.34837	0.00612557	0.000558427	0.0343692
PANTHER_BP_ALL	BP00276:General vesicle transport	71	1.70345	0.00627435	3251848, 3823554, 3744800, 3752709, 3304475, 3564997, 3564790, 3653042, 2775756, 3458614, 2888648, 2727913, 3275132, 2515276, 3626826, 3633460, 2559967, 3764471, 2328713, 2739079, 3506153, 2476176, 3416522, 3336074, 3891006, 2940551, 3453370, 3240095, 2990464, 3468009, 2473571, 3051395, 3734413, 3718682, 3990727, 3417161, 3061651, 3980035, 3786039, 3942179, 2981874, 2948587, 3878467, 4014251, 361…	2805	241	12713	1.33523	0.763393	0.0519836	7.74716
PANTHER_BP_ALL	BP00282:Mitosis	97	2.32726	0.00299804	2988882, 3687752, 3820177, 3458614, 2650199, 2783715, 3980560, 2901913, 2327482, 3828112, 2838598, 3417146, 3674303, 3721926, 2838201, 3639031, 3655140, 3599811, 3299504, 2771654, 3655628, 3333358, 4009238, 2364438, 3744263, 3760625, 3712949, 3335643, 2536183, 3391769, 2720251, 2809128, 2969467, 2566740, 3402571, 3503164, 2344393, 3773932, 3655986, 2570616, 3529725, 2396781, 2501697, 2885099, 345…	2805	337	12713	1.30454	0.49721	0.0271285	3.77366
PANTHER_BP_ALL	BP00125:Intracellular protein traffic	265	6.35797	9.30736e-07	3853814, 3823554, 3744800, 2812359, 3072014, 3653042, 3944084, 2583254, 3453774, 3689922, 2565484, 3319840, 2901913, 3626826, 3633460, 3995975, 3721926, 3662265, 3557614, 3799415, 2954678, 2702154, 3553947, 3299504, 3166844, 3105904, 3295032, 3837836, 3453370, 2452859, 3316447, 2971378, 3441941, 2316558, 3718682, 3035702, 3837132, 3061651, 3960875, 3980035, 3942179, 3597857, 3615985, 3381063, 249…	2805	925	12713	1.29843	0.000213116	2.36818e-05	0.00119241
PANTHER_BP_ALL	BP00001:Carbohydrate metabolism	154	3.69482	0.000250125	3326540, 3923632, 2395490, 2684187, 2525852, 2437205, 4043943, 2328841, 3880767, 3013952, 3638760, 2962767, 2427898, 3394092, 2680819, 3513293, 2977510, 2751936, 2647154, 4027416, 3664952, 2528620, 3982462, 2738723, 3440598, 3722739, 3895075, 2956438, 2673312, 2440664, 3958658, 3647504, 2681753, 3498837, 2485176, 3901665, 3250278, 2939593, 3529508, 3656527, 2485257, 3867538, 3348852, 2707824, 271…	2805	539	12713	1.29493	0.0556758	0.00336408	0.319974
PANTHER_BP_ALL	BP00031:Nucleoside, nucleotide and nucleic acid metabolism	814	19.5298	8.59437e-15	2418000, 2468920, 2709062, 3234140, 3940185, 2365496, 3730240, 2525053, 2963407, 2908100, 3476097, 3042421, 2435218, 3551303, 3479181, 3590129, 3372253, 3571727, 3529701, 3991698, 4009238, 2620641, 2620410, 3284073, 2323559, 3729123, 3129304, 2474977, 2978050, 4019465, 3833757, 3548152, 3744150, 2709486, 3841260, 3945614, 2809885, 2327542, 3529725, 3246372, 3850363, 3307680, 3456260, 3842839, 245…	2805	2983	12713	1.23676	1.95766e-12	6.52589e-13	1.09468e-11
PANTHER_BP_ALL	BP00063:Protein modification	286	6.8618	0.000104936	2681195, 2326496, 3294159, 3572278, 2822215, 3383164, 3347615, 3096092, 2887309, 2540317, 3633460, 3656829, 3730240, 3260666, 3674303, 3476097, 3666189, 2694397, 4019967, 3655140, 3715368, 2600689, 3540398, 3896976, 3118818, 3097208, 2400220, 3958658, 3733065, 3744263, 3726211, 3600960, 3126504, 2473735, 3656527, 3581132, 2969467, 3837132, 2605674, 2673085, 3758615, 3806211, 2705266, 2457261, 344…	2805	1068	12713	1.2137	0.0237452	0.00171507	0.134356
PANTHER_BP_ALL	BP00060:Protein metabolism and modification	684	16.4107	4.67561e-08	2681195, 2326496, 3294159, 3334339, 2822215, 3383164, 3096092, 2812359, 3580179, 3363979, 2887309, 2540317, 2911372, 3633460, 3656829, 2586744, 3730240, 3815726, 3294348, 3476097, 3666189, 3003193, 3537747, 3655140, 3799415, 3409330, 3715368, 3680610, 3354764, 3540398, 2600689, 3097208, 2555630, 2400220, 3851868, 3744263, 2732611, 2473735, 2323559, 3656527, 3581132, 3430894, 3901296, 3758615, 270…	2805	2630	12713	1.17873	1.07071e-05	1.78452e-06	5.99016e-05
PANTHER_BP_ALL	BP00064:Protein phosphorylation	160	3.83877	0.011395	3572278, 3096092, 2328841, 2483451, 3507282, 2732942, 2887309, 3633460, 3656829, 3417146, 3730240, 3674303, 2907538, 3655826, 3972025, 2656146, 3868283, 2376799, 2440258, 2742985, 3715368, 2600689, 3598662, 2352758, 2934801, 3412296, 3118818, 2619666, 3706753, 2406677, 3464860, 3733065, 3744263, 3726211, 3656527, 2437329, 3581132, 2969467, 2605674, 2868283, 3806211, 2705266, 2457261, 3444958, 296…	2805	614	12713	1.18105	0.92752	0.0837641	13.6555
PANTHER_BP_ALL	BP00014:Amino acid biosynthesis	18	0.431862	0.0120656	2354634, 3540007, 2845879, 3051868, 2757036, 2800906, 2623441, 3168841, 3175971, 3278234, 3301512, 3687803, 2534615, 3239380, 3062576, 3904189, 2780999, 2458607	2805	45	12713	1.81291	0.937951	0.085769	14.4029
PANTHER_BP_ALL	BP00048:mRNA splicing	55	1.31958	0.0121224	3041550, 2348060, 2966636, 3933999, 3311775, 3542207, 2709062, 2772017, 3642162, 3940185, 2963407, 3815165, 2824315, 3375049, 3042421, 3474502, 3904226, 3144760, 3781082, 2882897, 2611122, 3372253, 3286286, 2548970, 3377044, 3336402, 3626704, 2843619, 3904119, 3729123, 2898452, 2406064, 3886050, 2948485, 3044753, 3833757, 3820342, 2327542, 2772614, 3667281, 3854892, 2702307, 3692895, 2877141, 234…	2805	184	12713	1.35475	0.938763	0.0835806	14.4659
PANTHER_BP_ALL	BP00075:Other protein metabolism	17	0.407869	0.0134312	3468261, 3808096, 2339511, 2927506, 3340066, 3269328, 2954678, 2801608, 2669533, 3064541, 2807886, 3807569, 3269373, 2434233, 2320374, 2320581, 3529649, 3699044	2805	42	12713	1.83449	0.954797	0.0895679	15.9064
PANTHER_BP_ALL	BP00061:Protein biosynthesis	109	2.61516	0.0170144	2987441, 2326496, 3236538, 2988882, 2330133, 3544387, 4002148, 2423625, 2444790, 3734575, 2586744, 2664099, 3374856, 2725779, 3815726, 3734760, 3294348, 3715874, 2409904, 2694397, 3379708, 3680610, 3409330, 2545750, 3361116, 2649640, 2940551, 2940920, 3435490, 2732611, 3145953, 2957227, 3303652, 2553730, 3599709, 3426215, 2836886, 3506936, 3532313, 3675101, 3594825, 3553607, 3738205, 3741171, 313…	2805	407	12713	1.2138	0.980353	0.109153	19.7365
PANTHER_BP_ALL	BP00136:Other intracellular protein traffic	21	0.503839	0.0202408	2817731, 2316558, 2356205, 3881824, 3927226, 2954678, 3960875, 2702154, 3944084, 2581430, 2319661, 3553947, 3697125, 3689922, 2338625, 3929325, 2933392, 2452859, 2950515, 3685183, 3748026	2805	58	12713	1.64099	0.990746	0.125227	23.047
PANTHER_BP_ALL	BP00041:General mRNA transcription activities	16	0.383877	0.0241742	3430129, 3503119, 3482977, 3945133, 3991650, 2655773, 3844952, 3489481, 2500838, 3756193, 3674840, 3885464, 2575134, 3574074, 2831567, 3946705	2805	41	12713	1.76869	0.996317	0.144153	26.9125
PANTHER_BP_ALL	BP00073:Translational regulation	24	0.575816	0.0285302	2987441, 2655688, 2563654, 2960903, 3544387, 3140640, 2545750, 2548402, 3822322, 3294499, 2352275, 3145980, 2400373, 3652424, 3476265, 3028977, 2624074, 2739792, 3374746, 3836760, 3903836, 3741171, 3188050, 3280902	2805	71	12713	1.53203	0.998678	0.164017	30.9839
PANTHER_BP_ALL	BP00022:Fatty acid beta-oxidation	11	0.263916	0.0329427	2973168, 2738723, 2939593, 2545092, 3315231, 2592005, 2759857, 3771215, 3861581, 2598606, 3106310	2805	25	12713	1.9942	0.999534	0.182796	34.894
PANTHER_BP_ALL	BP00033:Pyrimidine metabolism	15	0.359885	0.0340138	3726960, 2365210, 3318009, 3945684, 3772158, 2795819, 2685354, 3775842, 2443235, 3571727, 3443206, 2424524, 4000839, 3407926, 2474341, 3726934	2805	39	12713	1.74318	0.999638	0.183883	35.8118
PANTHER_BP_ALL	BP00065:Protein methylation	6	0.143954	0.0483019	2394588, 3838809, 3666189, 3820865, 3924783, 2622859	2805	10	12713	2.71936	0.999988	0.246804	46.9675
PANTHER_BP_ALL	BP00273:Chromatin packaging and remodeling	49	1.17562	0.0491762	3080033, 3056044, 2971014, 2676219, 3249587, 3560711, 2949524, 2358520, 2650199, 2779486, 2923359, 2946324, 3195400, 2736259, 3394183, 2946364, 2876479, 2899768, 2946369, 2946194, 2899223, 3976797, 3457947, 3026599, 3236448, 2899772, 2947077, 2947073, 2947095, 3978169, 3489418, 2947081, 3770944, 3333647, 2899233, 2946232, 2946208, 2325002, 2694675, 2947063, 2434129, 2970985, 3375862, 2946383, 294…	2805	174	12713	1.27633	0.99999	0.245463	47.5882

## Sheet: DAVID - CD40LIL4 altered
Category	Term	Count	%	PValue	Genes	List Total	Pop Hits	Pop Total	Fold Enrichment	Bonferroni	Benjamini	FDR
PANTHER_BP_ALL	BP00087:Porphyrin metabolism	8	0.486027	0.000185119	2334279, 2623515, 3962219, 3646199, 2685944, 3221395, 3351841, 3311715	1174	15	12713	5.77535	0.0383106	0.00778231	0.233809
PANTHER_BP_ALL	BP00008:Tricarboxylic acid pathway	10	0.607533	0.00112594	3166477, 3009299, 4026722, 2597010, 3757433, 3638760, 3235373, 2561955, 2999948, 3946889	1174	30	12713	3.6096	0.211567	0.0260662	1.41432
PANTHER_BP_ALL	BP00151:MHCII-mediated immunity	8	0.486027	0.00767409	2950277, 3647993, 3402786, 2950329, 2950307, 3824874, 2950145, 2950263	1174	26	12713	3.33194	0.803182	0.0819941	9.28104
PANTHER_BP_ALL	BP00005:Glycolysis	12	0.72904	0.00115183	3655920, 3750767, 3250278, 3403015, 2395490, 2673312, 3664952, 3413344, 3829687, 3982462, 3232349, 3631964	1174	42	12713	3.09394	0.215867	0.0240243	1.44662
PANTHER_BP_ALL	BP00077:Oxidative phosphorylation	17	1.03281	0.00025168	3644220, 2789690, 3120051, 2878446, 2363525, 3224197, 3303109, 3383138, 3337196, 3334125, 3545564, 2527939, 3942161, 3042001, 3845352, 2654069, 3672455	1174	66	12713	2.78923	0.0517253	0.00881278	0.317753
PANTHER_BP_ALL	BP00288:Granulocyte-mediated immunity	14	0.850547	0.00278598	2616131, 3757770, 2796623, 2773358, 3558375, 2447414, 3484060, 3721658, 2672096, 3443868, 2351063, 2902407, 2620842, 2731332	1174	60	12713	2.52672	0.44493	0.0478713	3.46596
PANTHER_BP_ALL	BP00149:T-cell mediated immunity	37	2.24787	4.97291e-06	2950277, 3154263, 3332729, 3757770, 3722338, 3431892, 3383227, 3443868, 3351300, 3402506, 2370317, 3402786, 2562932, 2950329, 3393744, 2731332, 2950307, 3934407, 2950145, 3824874, 2440327, 3161113, 3690193, 3351280, 4021433, 3647993, 3402522, 2440295, 3721658, 3835966, 3818547, 2902407, 2950263, 2362230, 3887302, 2353669, 3401099	1174	178	12713	2.25093	0.00104874	0.000524505	0.00628746
PANTHER_BP_ALL	BP00035:DNA replication	25	1.51883	0.000409528	3335643, 2971014, 3333226, 2957126, 3936913, 3433747, 3944147, 3658925, 3335029, 3063685, 2403301, 2640855, 3056414, 3761806, 3150715, 3303870, 3458133, 3703112, 3479181, 3748262, 3563395, 3978169, 3880827, 3097152, 3696571	1174	125	12713	2.16576	0.0827986	0.012271	0.516566
PANTHER_BP_ALL	BP00152:B-cell- and antibody-mediated immunity	17	1.03281	0.00773606	2440327, 2438892, 3274361, 2501204, 2363689, 2440295, 3484060, 3431892, 3383227, 3835966, 3443868, 3818547, 2363852, 3992575, 2439001, 3830353, 3887302	1174	90	12713	2.04544	0.805759	0.0786661	9.35265
PANTHER_BP_ALL	BP00081:Coenzyme and prosthetic group metabolism	26	1.57959	0.00441595	3436571, 3351841, 3861581, 3311715, 3883064, 3545564, 3221395, 3759540, 3962219, 2623515, 3703408, 3646199, 3315231, 3349014, 3005266, 3651478, 3214359, 2334279, 2534615, 3721851, 3757433, 3724969, 3904189, 2685944, 2676671, 2396817	1174	156	12713	1.8048	0.606954	0.0566938	5.44212
PANTHER_BP_ALL	BP00020:Fatty acid metabolism	28	1.70109	0.00360454	3400625, 3436571, 2644014, 2774817, 3861581, 3883064, 2336706, 3379644, 3708306, 3260586, 3357303, 2409310, 3315231, 3453556, 3190366, 2401609, 2641341, 3589905, 3651478, 3214359, 2738723, 3724969, 2451493, 3264326, 3774635, 2374982, 3685306, 3106310	1174	170	12713	1.78357	0.533236	0.0495269	4.46308
PANTHER_BP_ALL	BP00034:DNA metabolism	48	2.91616	0.000417135	3302360, 3335643, 2971014, 2902633, 2334646, 3807809, 3646000, 3333226, 3430926, 2957126, 3743906, 3936913, 3850069, 3944147, 3433747, 3658925, 3527493, 3590086, 3335029, 3063685, 3865301, 3775842, 2609904, 2403301, 2352743, 3215701, 2640855, 3056414, 2458773, 3303870, 2838201, 3150715, 3761806, 2908100, 3458133, 3703112, 2544662, 3479181, 3748262, 3563395, 3978169, 3978620, 3329029, 3880827, 332…	1174	309	12713	1.68214	0.0842702	0.0109439	0.526138
PANTHER_BP_ALL	BP00013:Amino acid metabolism	33	2.00486	0.00490667	3693837, 3540007, 2545509, 3338968, 3706700, 3302990, 3175971, 2336706, 2491615, 3557209, 3379644, 3418007, 3656829, 3866276, 2397732, 2354634, 2437801, 3748323, 3168841, 2463425, 3867415, 3301512, 3687803, 2914820, 2534615, 3666146, 3571727, 2485636, 3904189, 2889486, 3774635, 2474341, 2458607	1174	216	12713	1.6544	0.645787	0.0592242	6.02973
PANTHER_BP_ALL	BP00001:Carbohydrate metabolism	82	4.98177	6.3341e-06	2668205, 3750767, 3228523, 2395490, 3430926, 2437205, 4043943, 2328841, 3232349, 3880767, 3655920, 4026722, 3013952, 2403793, 3098977, 3638760, 3235373, 2871176, 3394092, 2561955, 2427898, 2974935, 3829687, 3836760, 3378790, 3394192, 4027416, 3664952, 3091797, 3316208, 2528620, 3982462, 2738723, 3440598, 3757433, 3369249, 2673312, 2440664, 2676671, 7385552, 3901665, 3631964, 3154398, 3946889, 346…	1174	539	12713	1.64742	0.00133561	0.000445401	0.00800841
PANTHER_BP_ALL	BP00207:Cell cycle control	53	3.21993	0.00343626	3335089, 2941784, 2655650, 3934111, 3463112, 2565119, 3743906, 2375664, 2571510, 2328841, 3886223, 2887309, 3098977, 3079313, 3595979, 2878726, 2813414, 3828112, 3417146, 3836760, 2838201, 3761806, 3674303, 2333136, 2415084, 3854877, 2905169, 3725779, 3440598, 3011454, 3644764, 2984655, 3458783, 3015216, 2536183, 4012204, 2926802, 2673085, 3601840, 2328868, 3836266, 3215701, 2784113, 3854627, 372…	1174	386	12713	1.48685	0.516304	0.0505558	4.25886
PANTHER_BP_ALL	BP00289:Other metabolism	70	4.25273	0.00129994	2326496, 3572278, 3226493, 3355114, 3956589, 3706700, 3417184, 2901818, 3086206, 3775842, 3766284, 2403793, 3013952, 3975227, 3695838, 2409220, 3432438, 3937092, 3374856, 3545466, 3774535, 3819880, 3294348, 3750939, 2694397, 2562233, 3190366, 2438504, 3569401, 2363389, 3598662, 2454444, 2744501, 2796623, 3540007, 2434971, 2713382, 3432514, 3372097, 3169331, 2626097, 3556418, 2550122, 4054639, 375…	1174	521	12713	1.45492	0.240023	0.0246428	1.63124
PANTHER_BP_ALL	BP00203:Cell cycle	120	7.2904	2.24594e-05	3335089, 2655650, 3463112, 2988882, 3949055, 3687752, 2375664, 3936913, 2571510, 2328841, 3458614, 3886223, 3063685, 2783715, 2887309, 3980560, 2327482, 2901913, 3184204, 2813414, 3828112, 3417146, 3674303, 3721926, 2838201, 2437801, 3458133, 3502710, 3748262, 3479181, 3655140, 2415084, 2905169, 3978169, 3503747, 3299504, 3440598, 3097152, 3333358, 3008220, 3744263, 3946705, 3837731, 3015216, 333…	1174	896	12713	1.45028	0.00472778	0.00118405	0.0283935
PANTHER_BP_ALL	BP00148:Immunity and defense	161	9.78129	1.54132e-06	3822551, 3457752, 2493858, 3274361, 3332729, 3457160, 3949055, 2363689, 3096092, 3815538, 3918635, 3722338, 3956589, 3431892, 2571510, 3383227, 2328841, 2950214, 2796384, 3031556, 3772719, 2363852, 2582124, 2562932, 3326400, 2950329, 3393744, 2950167, 3824874, 3830353, 2616131, 2440327, 4021433, 3382698, 3558375, 2376799, 2440258, 2447414, 3721658, 3959986, 2675504, 3061621, 2402493, 3023246, 235…	1174	1220	12713	1.42905	0.000325165	0.000325165	0.00194879
PANTHER_BP_ALL	BP00179:Apoptosis	65	3.94897	0.00324451	3335089, 2392584, 4026669, 2971014, 3742783, 3381806, 3918635, 3743906, 2571510, 3476665, 3886223, 3772279, 3044072, 3957160, 3725481, 3838004, 2878726, 3558226, 3918535, 2437801, 3378790, 2669930, 3502710, 3558375, 3655140, 3721658, 2975014, 2675504, 3978169, 2379132, 2383312, 3715839, 2798586, 2992576, 4021469, 3837731, 3757770, 3646000, 4012204, 3743852, 2452069, 3029030, 2926802, 3902489, 340…	1174	494	12713	1.42484	0.496265	0.0513796	4.02569
PANTHER_BP_ALL	BP00063:Protein modification	123	7.47266	0.00680908	3572278, 2326496, 3335089, 3096092, 2328841, 3507282, 3696524, 2887309, 3725481, 3731826, 3633460, 3656829, 3417146, 3260666, 3674303, 2907538, 3666189, 3868283, 2694397, 2376799, 2440258, 3655140, 3091797, 2934131, 3540398, 3598662, 3924783, 2440664, 3464860, 2875193, 2890859, 3744263, 3154398, 3726211, 2643592, 3373962, 3126504, 2437329, 2605674, 3837132, 2992963, 2673085, 2457261, 3854627, 290…	1174	1068	12713	1.24714	0.763458	0.0769673	8.27609
PANTHER_BP_ALL	BP00082:Coenzyme metabolism	12	0.72904	0.0106516	3703408, 3721851, 3315231, 3757433, 3724969, 3436571, 2685944, 3651478, 3861581, 3883064, 3214359, 3759540	1174	55	12713	2.36265	0.895602	0.102011	12.6633
PANTHER_BP_ALL	BP00011:Monosaccharide metabolism	10	0.607533	0.0109807	3601955, 3167511, 3013952, 4027416, 2611056, 2673312, 2339786, 2477933, 4043943, 2528620	1174	41	12713	2.64117	0.902679	0.100483	13.0299
PANTHER_BP_ALL	BP00036:DNA repair	24	1.45808	0.0112728	3302360, 2908100, 3335643, 2334646, 2902633, 3333226, 3479181, 3430926, 3563395, 3743906, 3329029, 3527493, 3978620, 3590086, 3865301, 2609904, 2403301, 3329649, 2352743, 3215701, 2458773, 3303870, 2838201, 3375245	1174	151	12713	1.72113	0.908561	0.0987778	13.3541
PANTHER_BP_ALL	BP00076:Electron transport	32	1.94411	0.0182532	3644220, 3619991, 3375307, 2363525, 3224197, 3417184, 3303109, 2550122, 3337196, 2673509, 3545564, 3326400, 3708306, 3357303, 3695838, 2789690, 3120051, 2878446, 2641341, 3589905, 3383138, 3666732, 3334125, 2369950, 2527939, 3813297, 2451493, 3942161, 3042001, 3845352, 2654069, 3672455	1174	228	12713	1.51983	0.979493	0.149524	20.7785
PANTHER_BP_ALL	BP00155:Macrophage-mediated immunity	21	1.27582	0.0196872	2438892, 3457752, 2773358, 3382698, 2363689, 3884560, 3484060, 3383227, 2571510, 2675504, 3476665, 3742285, 3822849, 3772719, 2351063, 2363852, 3848492, 2902407, 2714672, 2731332, 2439001	1174	133	12713	1.70981	0.984936	0.154492	22.2292
PANTHER_BP_ALL	BP00263:Inhibition of apoptosis	20	1.21507	0.0203979	3757770, 4012204, 3655140, 3381806, 2975014, 3721658, 2452069, 2675504, 3835966, 2926802, 3886223, 3902489, 3772279, 3957160, 2328868, 3725481, 3556556, 2878726, 2992576, 3736290	1174	125	12713	1.73261	0.987073	0.15401	22.939
PANTHER_BP_ALL	BP00107:Cytokine and chemokine mediated signaling pathway	32	1.94411	0.0240466	3822551, 3918635, 2571510, 2672096, 3957160, 3402506, 3873629, 3525234, 2731332, 3403092, 3680213, 3918535, 2616131, 2501204, 2773358, 3718204, 2578028, 2320727, 3662687, 3959986, 3654175, 3223738, 2705706, 2351063, 2902407, 2748346, 3715839, 3894765, 2620842, 2992576, 2582562, 3887302	1174	233	12713	1.48722	0.994118	0.173219	26.4905
PANTHER_BP_ALL	BP00019:Lipid, fatty acid and steroid metabolism	82	4.98177	0.0242928	3922444, 3228523, 3944243, 3400625, 3436571, 3815538, 2644014, 2437205, 2774817, 3923426, 3701779, 3476665, 3218528, 2607110, 2336706, 3086206, 3947123, 2933392, 3885537, 3394092, 3995371, 3428671, 2694001, 3884560, 3484060, 2401609, 3299585, 3190366, 2440117, 2641341, 2402493, 3418303, 2738723, 3757433, 3813297, 3252534, 3264326, 3923354, 3723317, 3774635, 3685306, 2469910, 2385095, 3154398, 278…	1174	709	12713	1.25241	0.994423	0.169165	26.7246
PANTHER_BP_ALL	BP00125:Intracellular protein traffic	103	6.25759	0.0308676	3853814, 2493858, 2437307, 3956781, 3458614, 2565484, 3066751, 2934308, 2901913, 3184204, 3633460, 3261544, 3721926, 3557614, 3662265, 2437801, 4027749, 3503747, 3416522, 3299504, 3553947, 3166844, 2475911, 2361154, 3453370, 2452859, 3316447, 3008220, 2316558, 3376193, 3035702, 3837132, 4054639, 3597857, 3773932, 3655986, 3654956, 3938244, 3922100, 3455973, 3453837, 3304406, 2663551, 2933331, 271…	1174	925	12713	1.2058	0.998661	0.203977	32.7285
PANTHER_BP_ALL	BP00054:tRNA metabolism	9	0.54678	0.0314448	2358320, 3665997, 2408111, 3265494, 3296512, 3697015, 3863060, 3015769, 3758234	1174	41	12713	2.37705	0.998819	0.201255	33.2334
PANTHER_BP_ALL	BP00058:Nucleoside, nucleotide and nucleic acid transport	10	0.607533	0.0332577	3817698, 4044637, 2908423, 3801264, 2327482, 3190514, 3743852, 3378244, 3329018, 3376155	1174	49	12713	2.20996	0.999205	0.205639	34.7964
PANTHER_BP_ALL	BP00178:Stress response	26	1.57959	0.0336741	3949055, 2611056, 3815538, 3394123, 3646164, 3677752, 3395416, 3957160, 2582124, 2622912, 3415229, 2457261, 2902559, 3832760, 3836760, 2458773, 3545466, 3807261, 3453556, 3884560, 3816509, 3334224, 3676262, 2376922, 2358736, 3561039	1174	185	12713	1.52188	0.999274	0.202173	35.1505
PANTHER_BP_ALL	BP00117:JAK-STAT cascade	14	0.850547	0.0367172	3457752, 3757770, 3918635, 3721658, 3722338, 3473727, 2675504, 3654175, 3772279, 3458337, 3957160, 3854627, 2992576, 3918535	1174	82	12713	1.84882	0.999627	0.212731	37.6859
PANTHER_BP_ALL	BP00268:Antioxidation and free radical removal	8	0.486027	0.0435581	2410241, 3326400, 3955070, 3262509, 3815538, 3309383, 3439178, 2545653	1174	36	12713	2.4064	0.999917	0.241476	43.0556

## Sheet: DAVID -diff expressed
All genes differentially-expressed between EBV and CD40L/IL-4 blasts
Category	Term	Count	%	PValue	Genes	List Total	Pop Hits	Pop Total	Fold Enrichment	Bonferroni	Benjamini	FDR
PANTHER_BP_ALL	BP00156:Interferon-mediated immunity	11	4.34783	2.93168e-08	2362333, 2773958, 3457752, 3432467, 3474831, 3257204, 3257246, 3432514, 2363202, 3432438, 2773947	195	62	12713	11.5668	3.72322e-06	1.86161e-06	3.39988e-05
PANTHER_BP_ALL	BP00255:Cytokine/chemokine mediated immunity	9	3.55731	0.000352357	2773958, 2616131, 2452948, 3819374, 3718204, 3662687, 3988538, 2675504, 2773947	195	114	12713	5.14696	0.0437703	0.00891149	0.407868
PANTHER_BP_ALL	BP00152:B-cell- and antibody-mediated immunity	7	2.7668	0.00251674	2363689, 3214451, 2363202, 3988538, 2363808, 2439001, 3887302	195	90	12713	5.07071	0.273872	0.0446892	2.88007
PANTHER_BP_ALL	BP00155:Macrophage-mediated immunity	10	3.95257	0.000199099	2773958, 3457752, 3772719, 3848492, 2363689, 2452948, 2363808, 2439001, 2675504, 2773947	195	133	12713	4.90187	0.024971	0.00630208	0.230653
PANTHER_BP_ALL	BP00107:Cytokine and chemokine mediated signaling pathway	14	5.5336	5.91163e-05	2773958, 2616131, 2340961, 2452948, 3819374, 3718204, 3662687, 3988538, 3654175, 2705706, 3873629, 2773947, 2582562, 3887302	195	233	12713	3.91729	0.00747987	0.00249953	0.068536
PANTHER_BP_ALL	BP00149:T-cell mediated immunity	10	3.95257	0.00163888	2950277, 3351280, 3332729, 3351300, 3647993, 3393744, 2362201, 2363202, 2950263, 3887302	195	178	12713	3.66263	0.188044	0.0341224	1.8842
PANTHER_BP_ALL	BP00148:Immunity and defense	53	20.9486	3.60628e-12	2362333, 2773958, 3457752, 2493858, 3332729, 3870824, 3257204, 2363689, 3819374, 3988538, 3772719, 3351300, 3848492, 3257246, 3393744, 3432438, 2363808, 3474831, 2616131, 2403261, 3443348, 2452948, 2447414, 2363202, 2675504, 3061621, 3181976, 2403446, 3887302, 2950277, 3315675, 3432514, 3079103, 2377332, 2760869, 2377283, 2457261, 3214451, 3351280, 2340961, 3647993, 3718204, 2362201, 3662687, 365…	195	1220	12713	2.83224	4.57991e-10	4.57991e-10	4.18217e-09
PANTHER_BP_ALL	BP00122:Ligand-mediated signaling	14	5.5336	0.00632274	2773958, 2340961, 3332729, 3870824, 3443348, 2452948, 3819374, 3718204, 3988538, 3662687, 3654175, 2705706, 4052962, 2773947	195	386	12713	2.36458	0.553152	0.0957886	7.09177
PANTHER_BP_ALL	BP00102:Signal transduction	63	24.9012	0.0200175	2773958, 3457752, 3332729, 3870824, 3463112, 2363689, 3819374, 3869030, 3988538, 3772719, 3351300, 3731543, 3848492, 3873629, 3263743, 3349688, 3040967, 3731826, 3393744, 2363808, 2616131, 2410470, 3716950, 3443348, 2452948, 2675504, 3181976, 2829947, 3393670, 2403446, 3535780, 3464860, 2984655, 2582562, 3887302, 2643592, 2553771, 3734413, 2749699, 3331487, 2760869, 2457261, 2886595, 2349129, 237…	195	3207	12713	1.28072	0.923312	0.248237	20.9033
PANTHER_BP_ALL	BP00274:Cell communication	27	10.6719	0.0213554	2773958, 3332729, 3870824, 3819374, 3869030, 3988538, 3331487, 3772719, 3351300, 3848492, 3349688, 3393744, 2371065, 2340961, 3443348, 2452948, 3718204, 3023318, 3662687, 3654175, 2705706, 3869097, 2829947, 4052962, 3393670, 2773947, 2657250	195	1125	12713	1.56468	0.935528	0.239784	22.1466
PANTHER_BP_ALL	BP00289:Other metabolism	15	5.92885	0.0287128	3474831, 2676854, 3240987, 3146103, 3382861, 3432514, 3432467, 2974413, 3975227, 2719656, 3432438, 3733065, 2608725, 2585701, 3129361	195	521	12713	1.87701	0.975274	0.28563	28.6703
PANTHER_BP_ALL	BP00063:Protein modification	25	9.88142	0.0354384	2643592, 3240987, 2836518, 2940826, 2405312, 2992963, 2971801, 2760869, 3263743, 3731826, 2457261, 2585701, 3699080, 3146103, 3382861, 3118818, 2369950, 3177880, 3464860, 3682445, 2984655, 3733065, 2890859, 2582562, 3154398	195	1068	12713	1.5261	0.989769	0.317412	34.1927
PANTHER_BP_ALL	BP00117:JAK-STAT cascade	5	1.97628	0.0366149	3457752, 2340961, 3988538, 2675504, 3654175	195	82	12713	3.9753	0.991238	0.305395	35.1176
PANTHER_BP_ALL	BP00103:Cell surface receptor mediated signal transduction	33	13.0435	0.0487157	2773958, 2643592, 2553771, 2749699, 3819374, 3869030, 3988538, 3351300, 3731543, 3873629, 3349688, 3393744, 2349129, 2616131, 3716950, 3351280, 2340961, 2724671, 2452948, 3718204, 3662687, 3654175, 2705706, 3869097, 3766533, 2633191, 2403446, 3758062, 3535780, 3636391, 2773947, 2582562, 3887302	195	1559	12713	1.38001	0.99824	0.364312	43.9644
Genes expressed higher in EBV blasts v CD40L/IL-4 blasts
Category	Term	Count	%	PValue	Genes	List Total	Pop Hits	Pop Total	Fold Enrichment	Bonferroni	Benjamini	FDR
PANTHER_BP_ALL	BP00156:Interferon-mediated immunity	11	8.14815	2.612e-11	2362333, 2773958, 3457752, 3432467, 3474831, 3257204, 3257246, 3432514, 2363202, 3432438, 2773947	96	62	12713	23.4951	2.55976e-09	2.55976e-09	2.88812e-08
PANTHER_BP_ALL	BP00155:Macrophage-mediated immunity	7	5.18519	0.000475091	2773958, 3457752, 3772719, 2363689, 2452948, 2363808, 2773947	96	133	12713	6.96985	0.0455022	0.0154035	0.52406
PANTHER_BP_ALL	BP00148:Immunity and defense	28	20.7407	1.53377e-07	2362333, 2773958, 3457752, 3315675, 2363689, 3257204, 3819374, 3432514, 3079103, 2377332, 3772719, 2377283, 2457261, 3257246, 3432438, 2363808, 3474831, 2340961, 2403261, 2452948, 2363202, 2705706, 3432467, 2699726, 2403446, 3758062, 3225398, 2773947	96	1220	12713	3.03931	1.50308e-05	7.51544e-06	0.00016959
PANTHER_BP_ALL	BP00289:Other metabolism	10	7.40741	0.0157497	3432467, 3474831, 2974413, 3146103, 3382861, 2719656, 3432514, 3432438, 3733065, 3129361	96	521	12713	2.54179	0.78897	0.322224	16.0989
PANTHER_BP_ALL	BP00107:Cytokine and chemokine mediated signaling pathway	6	4.44444	0.0303507	2705706, 2773958, 2340961, 2452948, 3819374, 2773947	96	233	12713	3.41014	0.95122	0.453427	28.8791
PANTHER_BP_ALL	BP00287:Cell motility	7	5.18519	0.03304	3451375, 2773958, 2575949, 2862696, 2403446, 3301218, 2773947	96	321	12713	2.88782	0.962843	0.42234	31.03
PANTHER_BP_ALL	BP00255:Cytokine/chemokine mediated immunity	4	2.96296	0.0536999	2773958, 2452948, 3819374, 2773947	96	114	12713	4.64656	0.995525	0.538252	45.6814
Genes expressed lower in EBV blasts v CD40L/IL-4 blasts
Category	Term	Count	%	PValue	Genes	List Total	Pop Hits	Pop Total	Fold Enrichment	Bonferroni	Benjamini	FDR
PANTHER_BP_ALL	BP00149:T-cell mediated immunity	9	7.62712	6.79455e-05	2950277, 3351280, 3332729, 3351300, 3647993, 3393744, 2362201, 2950263, 3887302	99	178	12713	6.49285	0.00677175	0.00339162	0.0753892
PANTHER_BP_ALL	BP00107:Cytokine and chemokine mediated signaling pathway	8	6.77966	0.00213687	2616131, 3873629, 3718204, 3662687, 3988538, 3654175, 2582562, 3887302	99	233	12713	4.40907	0.192584	0.0520741	2.34636
PANTHER_BP_ALL	BP00148:Immunity and defense	25	21.1864	1.28558e-05	2950277, 2493858, 3332729, 3870824, 3988538, 2760869, 3351300, 3848492, 3214451, 3393744, 2616131, 3351280, 3647993, 3443348, 2447414, 3718204, 2362201, 3662687, 2675504, 3654175, 3061621, 3181976, 2439001, 2950263, 3887302	99	1220	12713	2.63144	0.00128476	0.00128476	0.0142681
PANTHER_BP_ALL	BP00274:Cell communication	18	15.2542	0.00524236	3332729, 3870824, 3443348, 3869030, 3718204, 3023318, 3988538, 3662687, 3654175, 3869097, 2829947, 3351300, 4052962, 3848492, 3349688, 3393670, 3393744, 2657250	99	1125	12713	2.05463	0.408809	0.0997863	5.66707
PANTHER_BP_ALL	BP00102:Signal transduction	39	33.0508	0.00206804	2643592, 3332729, 3870824, 3734413, 3869030, 3988538, 3731543, 2760869, 3351300, 3848492, 3873629, 3349688, 3040967, 3731826, 2886595, 3393744, 2616131, 3716950, 3351280, 3443348, 3718204, 3023318, 3662687, 2675504, 3654175, 3869097, 3181976, 2829947, 4052962, 3766533, 3393670, 3535780, 3464860, 2984655, 3636391, 2439001, 2582562, 3887302, 2657250	99	3207	12713	1.56163	0.186995	0.0666791	2.27157
PANTHER_BP_ALL	BP00255:Cytokine/chemokine mediated immunity	5	4.23729	0.0116161	2616131, 3718204, 3662687, 3988538, 2675504	99	114	12713	5.6322	0.689138	0.176947	12.1628
PANTHER_BP_ALL	BP00103:Cell surface receptor mediated signal transduction	20	16.9492	0.0278587	2643592, 2616131, 3716950, 3351280, 3869030, 3718204, 3662687, 3988538, 3654175, 3869097, 3731543, 3351300, 3873629, 3766533, 3349688, 3535780, 3393744, 3636391, 2582562, 3887302	99	1559	12713	1.64739	0.940716	0.297547	26.919
PANTHER_BP_ALL	BP00122:Ligand-mediated signaling	8	6.77966	0.0294691	3332729, 3870824, 4052962, 3443348, 3718204, 3662687, 3988538, 3654175	99	386	12713	2.66143	0.949773	0.282768	28.2516
PANTHER_BP_ALL	BP00152:B-cell- and antibody-mediated immunity	4	3.38983	0.0322259	3214451, 3988538, 2439001, 3887302	99	90	12713	5.7073	0.962208	0.279325	30.4815
PANTHER_BP_ALL	BP00063:Protein modification	15	12.7119	0.0341169	2643592, 3240987, 2405312, 2992963, 2369950, 2760869, 3177880, 3731826, 3464860, 3682445, 2984655, 2890859, 2585701, 2582562, 3154398	99	1068	12713	1.80357	0.968922	0.270625	31.9744
