# Supplementary material for: Induction of Interferon-Stimulated Genes on the IL-4 Response Axis by Epstein-Barr Virus Infected Human B Cells; Relevance to Cellular Transformation
Source: PLoS One. 2013 May 27;8(5):e64868. doi: 10.1371/journal.pone.0064868 (PMC3664578; doi:10.1371/journal.pone.0064868)
Supplement: Data-File S2 — Gene-lists used for the analyses reported in Figures 1 , 3 , and 5 ; Tables 1 and 3 , 4 , 5 , 6 , 7 ; and Figures S1, S2, S3. (XLSX) [file pone.0064868.s002.xlsx]

## Sheet: Fig1-Table1
NCBI Gene Symbol (Oct2012), Total genes on exon array n=17311		Genes altered by EBV (d7) v resting B cells (p<0.01, FC>1.5), n=4197	Genes up-regulated by EBV (d7) v resting B cells (p<0.01, FC>1.5), n=3519	Genes down-regulated by EBV (d7) v resting B cells (p<0.01, FC>1.5), n=679		Genes altered by CD40L/IL4 (d7) v resting B cells (p<0.01, FC>1.5), n=1666	Genes up-regulated by CD40L/IL4 (d7) v resting B cells (p<0.01, FC>1.5), n=1394	Genes down-regulated by CD40L/IL4 (d7) v resting B cells (p<0.01, FC>1.5), n=272		genes differing between EBV (d7) and CD40L/IL4 (d7) (p<0.01, FC>2) n=255	genes expressed more in EBV (d7) v CD40L/IL4 (d7) (p<0.01, FC>2) n=138	genes expressed less in EBV (d7) v CD40L/IL4 (d7) (p<0.01, FC>2) n=117
TTLL10		RRM2	RRM2	FOS		CCL22	CCL22	FOS		IFI44L	IFI44L	NR4A3
B3GALT6		IFI44L	IFI44L	DUSP1		RRM2	RRM2	DUSP1		IFIT1	IFIT1	IL17RB
SCNN1D		HIST1H3C	HIST1H3C	RGS2		SCD	SCD	RGS2		IFIT3	IFIT3	RNF125
PUSL1		KIAA0101	KIAA0101	FOSB		FADS2	FADS2	FOSB		CR2	CR2	SLC37A3
VWA1		IFIT3	IFIT3	TSC22D3		HIST1H3C	HIST1H3C	NR4A2		CXCL10	CXCL10	DUSP6
ATAD3C		SCD	SCD	NR4A2		SLC37A3	SLC37A3	MOP-1		IFI44	IFI44	QSOX1
ATAD3A		GBP1	GBP1	PPBP		KIAA0101	KIAA0101	TSC22D3		PLAC8	PLAC8	MMP12
CALML6		OAS2	OAS2	JUN		DHCR24	DHCR24	PELI1		CHI3L2	CHI3L2	FCER2
PRKCZ		BNIP3	BNIP3	HBB		TNFSF4	TNFSF4	CD69		CXCL9	CXCL9	IL4R
SKI		CHI3L2	CHI3L2	KLF4		CCR2	CCR2	RASGEF1B		CD38	CD38	AMICA1
RER1		IFIT1	IFIT1	PPP1R15A		AMICA1	AMICA1	PPBP		MACC1	MACC1	MAL
PLCH2		HIST1H3B	HIST1H3B	MOP-1		AICDA	AICDA	SIK1		RSAD2	RSAD2	CISH
C1orf93		FADS2	FADS2	GRASP		SLAMF6	SLAMF6	NFKBIA		IFI6	IFI6	NFIL3
ACTRT2		CCNB1	CCNB1	JUND		HIST1H3B	HIST1H3B	KLF4		DDX60	DDX60	CCL22
PRDM16		MKI67	MKI67	SIK1		CDC20	CDC20	JUNB		CABLES1	CABLES1	TSPAN33
ARHGEF16		CDC20	CDC20	DIRC2		CCNB1	CCNB1	BACH1		IL12RB2	IL12RB2	HOMER2
TP73		TPX2	TPX2	MYADM		LILRB1	LILRB1	GRASP		CD300A	CD300A	TFPI2
TPRG1L		CDC6	CDC6	JUNB		BNIP3	BNIP3	HBB		RAPGEF2	RAPGEF2	CLCN5
CCDC27		DYNLL1	DYNLL1	YPEL5		QSOX1	QSOX1	JUN		HERC5	HERC5	TMEM71
DFFB		TNFSF10	TNFSF10	SPOCK2		LIPA	LIPA	KLF6		PRDM1	PRDM1	MAOA
AJAP1		STAT1	STAT1	SBDS		HIST1H4L	HIST1H4L	YPEL5		CCDC88A	CCDC88A	SPINT2
KCNAB2		SAMD9L	SAMD9L	PIK3IP1		IL17RB	IL17RB	IL6		TNFSF10	TNFSF10	IL13RA1
RNF207		TOP2A	TOP2A	NFKBIA		ALDOC	ALDOC	PPP1R15A		CR1	CR1	SIGLEC10
LINC00337		DHCR24	DHCR24	IL6		FCER2	FCER2	JUND		MX1	MX1	SLC38A11
LOC100130071		DTL	DTL	KLF6		AARS	AARS	TMEM2		OAS2	OAS2	CCR4
ESPN		KIF11	KIF11	RGS1		DHCR7	DHCR7	JMY		IKZF2	IKZF2	CD3G
TAS1R1		CXCL10	CXCL10	RHOB		MMP12	MMP12	ZBTB10		PLSCR1	PLSCR1	AUH
ZBTB48		DLGAP5	DLGAP5	ZBTB10		LPXN	LPXN	IL8		CCL25	CCL25	SIRPA
PHF13		OAS1	OAS1	CXCR4		TYMS	TYMS	RHOB		MX2	MX2	SLC47A1
THAP3		TYMS	TYMS	NR4A3		RRAGD	RRAGD	DIRC2		GPR155	GPR155	SIGLEC6
CAMTA1		CCNA2	CCNA2	FAM49A		M6PR	M6PR	EIF4H		TUBA3E	TUBA3E	SLC30A4
VAMP3		HIST1H4L	HIST1H4L	CSRNP1		MRPL51	MRPL51	TCP11L2		OAS3	OAS3	TOM1
PER3		IFI44	IFI44	SMAD7		HIST1H1B	HIST1H1B	KLF11		SLC44A1	SLC44A1	HS3ST1
PARK7		CASP1	CASP1	JMY		GZMB	GZMB	AREG		IL10	IL10	CCL13
CA6		PARP9	PARP9	THBS1		ITGAL	ITGAL	MYADM		GPM6A	GPM6A	XYLT1
H6PD		SLFN5	SLFN5	CD69		PRDX3	PRDX3	DUSP10		IFITM1	IFITM1	NECAP2
SPSB1		HIST1H1B	HIST1H1B	PELI1		HS3ST1	HS3ST1	CSRNP1		GPR15	GPR15	CHDH
SLC25A33		AARS	AARS	KDM6B		MYB	MYB	PRDM4		NETO2	NETO2	FCRL3
PIK3CD		BUB1	BUB1	AREG		PSMB9	PSMB9	SNX9		MAP2K6	MAP2K6	ACP5
NMNAT1		SPC25	SPC25	TAGAP		HOMER2	HOMER2	ZFP36		GATM	GATM	A2M
RBP7		DDX60	DDX60	ZBTB16		OAS2	OAS2	ABCA1		CEP128	CEP128	ITGAL
UBE4B		PLK1	PLK1	KLF11		PLK1	PLK1	PIGA		TXNDC5	TXNDC5	HTR3A
KIF1B		MX1	MX1	ZFP36		CISH	CISH	ZBTB16		HERC6	HERC6	CD1C
PGD		ACADM	ACADM	PRDM4		OAS1	OAS1	GABPB1		P2RX5	P2RX5	ADARB1
APITD1		MRPL51	MRPL51	IL8		CLCN5	CLCN5	KDM6B		IGLV6-57	IGLV6-57	EHD3
PEX14		NCAPG	NCAPG	TUBA1A		TPX2	TPX2	ZNF295		PIM2	PIM2	CCDC126
TARDBP		RPF2	RPF2	KLF3		TNFRSF17	TNFRSF17	PIK3IP1		LAMP3	LAMP3	LAIR1
ANGPTL7		MELK	MELK	COBLL1		NCAPD2	NCAPD2	KLF10		USP18	USP18	CD3E
UBIAD1		IFI6	IFI6	C13orf15		CCNA2	CCNA2	SPOCK2		SLAMF7	SLAMF7	ADAP2
FBXO44		CR2	CR2	IFRD1		TUBB	TUBB	P2RX5		LY6E	LY6E	CD83
FBXO6		NUSAP1	NUSAP1	RASGEF1B		EAF2	EAF2	CD55		FAM46C	FAM46C	PTGIS
C1orf187		LAMP3	LAMP3	ABCA1		GOT2	GOT2	PMAIP1		GPR160	GPR160	RNF19B
AGTRAP		CD226	CD226	CHMP1B		PSAT1	PSAT1	CFL2		ZNF215	ZNF215	MGAT1
CLCN6		GCET2	GCET2	GAB2		FCRL3	FCRL3	RAPGEF1		IGJ	IGJ	SLC7A8
PLOD1		ARHGAP11A	ARHGAP11A	EIF4H		CD27	CD27	PER1		LGMN	LGMN	MTHFR
MFN2		CD274	CD274	TMEM2		ENO1	ENO1	ICOSLG		ELOVL6	ELOVL6	CHST10
MIIP		FANCI	FANCI	ICOSLG		CD3G	CD3G	THBS1		DFNA5	DFNA5	TM7SF4
TNFRSF8		BUB1B	BUB1B	NR1D2		MGAT1	MGAT1	ADNP2		CCR10	CCR10	NCF2
TNFRSF1B		TRIM5	TRIM5	BACH1		DTL	DTL	CXCR4		ENC1	ENC1	KRTAP23-1
VPS13D		KIF2C	KIF2C	OR4N2		ALDH18A1	ALDH18A1	LYN		CLDN12	CLDN12	DPYSL2
C1orf158		HIST1H2BM	HIST1H2BM	MYLIP		NSMCE1	NSMCE1	CR1		APOL6	APOL6	PTGER2
PRAMEF1		CENPI	CENPI	PER1		IDH1	IDH1	HES1		MAN1A1	MAN1A1	FAM113B
PRAMEF2		SAMHD1	SAMHD1	CXCR5		GM2A	GM2A	FTH1		LGALS3BP	LGALS3BP	CD3D
PDPN		INTS7	INTS7	CD83		CTSB	CTSB	CCDC93		POLQ	POLQ	RPS6KA2
PRDM2		BRCA1	BRCA1	TCP11L2		HIST1H2BM	HIST1H2BM	REXO1L1		IPCEF1	IPCEF1	STK39
KAZN		GBP4	GBP4	PLEKHA1		CCR4	CCR4	S1PR1		FNDC3B	FNDC3B	ABLIM2
TMEM51		TNFSF4	TNFSF4	RBM38		EVI2A	EVI2A	SAMD8		FCGR2A	FCGR2A	ARHGAP22
EFHD2		CXCL9	CXCL9	EIF1		CD79B	CD79B	PPP1R15B		CECR1	CECR1	VCL
CTRC		CKS2	CKS2	KLHL24		FADS1	FADS1	SMAD7		RNASE6	RNASE6	ACVR1
CELA2A		IFI35	IFI35	GABPB1		TSPAN31	TSPAN31	IL1B		ITM2C	ITM2C	RGS9
CELA2B		EXO1	EXO1	FTH1		TREML2	TREML2	RPGR		STK3	STK3	SYPL1
DNAJC16		IFITM1	IFITM1	PRNP		CDK2	CDK2	PRDM2		TNFRSF13B	TNFRSF13B	SLC41A1
DDI2		TLR10	TLR10	IL1B		DDB2	DDB2	CHMP1B		FCGR2B	FCGR2B	LIPA
RSC1A1		GBP5	GBP5	LOC641298		FERMT3	FERMT3	RBM38		SEC24D	SEC24D	CTSZ
PLEKHM2		SLAMF7	SLAMF7	KLF2		AK2	AK2	ZFP36L2		MRPL44	MRPL44	LCP2
SLC25A34		SMC2	SMC2	BCL2L11		POLH	POLH	ZNF487P		CARD6	CARD6	TNFSF8
FBLIM1		CD38	CD38	ZNF487P		DNAJB6	DNAJB6	ABCG1		GLCCI1	GLCCI1	CD40
SPEN		GOT2	GOT2	VAV3		IFI35	IFI35	MYLIP		MLKL	MLKL	GRAMD1B
C1orf64		CCNB2	CCNB2	SLED1		CD84	CD84	KLF9		HIST1H3J	HIST1H3J	EPHB1
CLCNKA		SHCBP1	SHCBP1	RPGR		GSTP1	GSTP1	DNAJB13		GUCY1B3	GUCY1B3	CTSB
CLCNKB		C6orf115	C6orf115	RAPGEF1		SIRPA	SIRPA	ENC1		C3orf37	C3orf37	NPCDR1
C1orf144		ALDOC	ALDOC	CXCL16		TALDO1	TALDO1	KLF2		LAMC1	LAMC1	AP1B1
NECAP2		NCAPD2	NCAPD2	KLF9		ERLIN1	ERLIN1	DNMBP		BCAT1	BCAT1	TGFBI
CROCC		SLAMF6	SLAMF6	SAMD8		CD2	CD2	CSDA		TCL1A	TCL1A	BCL6
PADI1		CCND2	CCND2	CLK1		KIF2C	KIF2C	H3F3B		HMGN5	HMGN5	GATA3
PADI3		STAT2	STAT2	CFL2		DAD1	DAD1	EIF1		SLC2A5	SLC2A5	ZBTB8A
PADI4		NCAPH	NCAPH	IER2		CBR1	CBR1	FAM49A		IGK@	IGK@	NFKBIZ
PADI6		DTX3L	DTX3L	IRS2		GCET2	GCET2	PRKCE		E2F7	E2F7	CIITA
ARHGEF10L		MCM4	MCM4	JMJD1C		HIST1H1A	HIST1H1A	SLED1		S1PR1	S1PR1	S100A10
ACTL8		PRDX3	PRDX3	ANKRD42		BTN3A2	BTN3A2	NR4A1		PTAFR	PTAFR	SH3TC1
IGSF21		WARS	WARS	SKP1		IRF2	IRF2	TUBA1A		OAS1	OAS1	TARS2
KLHDC7A		SKA2	SKA2	ADAM28		ACAT2	ACAT2	GAB2		IGLL5	IGLL5	PRKCA
PAX7		PSMB9	PSMB9	LYZ		MCM3	MCM3	VCAN		SEC24A	SEC24A	HLA-DMB
MRTO4		RACGAP1	RACGAP1	VCAN		MTHFD2	MTHFD2	CYCS		HSPA5	HSPA5	DAPK1
PQLC2		MCM3	MCM3	NR4A1		TMEM106C	TMEM106C	EZR		PDLIM1	PDLIM1	SNX29
RPS14		IGLV6-57	IGLV6-57	NINJ1		CD72	CD72	TAGAP		STOM	STOM	LAT
C1orf151		TUBB	TUBB	NFKBID		PNPO	PNPO	CSH1		GIMAP6	GIMAP6	BMF
HTR6		BST2	BST2	CCDC93		ECH1	ECH1	FFAR1		DUSP5	DUSP5	RAB37
PLA2G5		CDK1	CDK1	CRIP1		ASF1B	ASF1B	ATF3		FBXO16	FBXO16	GLIPR2
PLA2G2F		PTTG1	PTTG1	ZNF295		TRAF1	TRAF1	IER2		MYBL2	MYBL2	LPP
UBXN10		PRR11	PRR11	REL		BPNT1	BPNT1	CSGALNACT1		RHOH	RHOH	KIAA1324
VWA5B1		M6PR	M6PR	SNX9		ZDHHC16	ZDHHC16	HECA		CNN3	CNN3	CD5
FAM43B		GATM	GATM	FFAR1		CD59	CD59	C13orf15		PRICKLE1	PRICKLE1	ST3GAL1
CDA		ALDH18A1	ALDH18A1	H3F3B		CYB5B	CYB5B	IDS		GPHN	GPHN	FAM127A
PINK1		CABLES1	CABLES1	TSPYL2		GBA	GBA	FLJ14107		ZWINT	ZWINT	MAP3K8
NBPF3		LDLR	LDLR	CCNL1		MINPP1	MINPP1	ALG1L		PIK3R3	PIK3R3	KIR2DL2
ALPL		ZWINT	ZWINT	CRY2		NDUFAF1	NDUFAF1	TSPYL2		STAT2	STAT2	PALLD
CELA3B		TCL1A	TCL1A	ZFP36L2		NDUFB5	NDUFB5	RHOH		GCET2	GCET2	TERF2
CELA3A		ENTPD1	ENTPD1	FCRL1		DARS2	DARS2	EEF1A1		HIST1H3B	HIST1H3B	BHLHE40
LINC00339		LMNB1	LMNB1	JOSD1		TMEM71	TMEM71	IL12A		CASP10	CASP10	MFI2
CDC42		IRF2	IRF2	RELB		NCF2	NCF2	PRNP		PLD4	PLD4	FLJ20444
ZBTB40		FADS1	FADS1	AHNAK		STMN1	STMN1	IRS2		MOXD1	MOXD1	CD79B
EPHA8		ASPM	ASPM	KLF7		TFPI2	TFPI2	SPRY1		HIST1H3C	HIST1H3C	BRE
C1QA		NUF2	NUF2	ABCG1		DPYSL2	DPYSL2	FCN1		ADAM6	ADAM6	RNF144B
C1QC		NME1	NME1	NUAK2		XBP1	XBP1	SMAP2		DUSP10	DUSP10	ATP5H
C1QB		KIF23	KIF23	DNAJB13		SIT1	SIT1	TMEM183A		GALNT10	GALNT10	HLA-DMA
EPHB2		ENO1	ENO1	EZR		HIST1H3I	HIST1H3I	RELB		ISG20	ISG20	ANKRD42
KDM1A		HMMR	HMMR	PPP1R15B		TNFRSF9	TNFRSF9	CDKN1A		CTNND1	CTNND1
C1orf213		RSAD2	RSAD2	PTP4A1		CYB5A	CYB5A	KCNH8		PTP4A3	PTP4A3
MDS2		MTHFD2	MTHFD2	HES1		DCAF12	DCAF12	JOSD1		OASL	OASL
RPL11		DCAF12	DCAF12	PIK3CA		MAL	MAL	MKNK2		CISD1	CISD1
TCEB3		IL12RB2	IL12RB2	PIGA		NETO1	NETO1	SMURF1		ORC1	ORC1
PITHD1		OAS3	OAS3	EMP3		SDHC	SDHC	SGK1		MNDA	MNDA
LYPLA2		STMN1	STMN1	SPRY1		NME1	NME1	RNF139		GINS1	GINS1
GRHL3		SLC43A3	SLC43A3	DUSP6		TRAFD1	TRAFD1	USP3		TRIM25	TRIM25
NIPAL3		HIST1H3I	HIST1H3I	C6orf145		AUH	AUH	MORF4L1		HEG1	HEG1
RCAN3		TLR7	TLR7	MTMR6		METTL6	METTL6	EBF1		HNF1B	HNF1B
SRRM1		NCAPG2	NCAPG2	HECA		PKM2	PKM2	ZNF711		GUCY1A3	GUCY1A3
CLIC4		CHI3L1	CHI3L1	KCNH8		AIG1	AIG1	TNFRSF13C		PAPSS1	PAPSS1
RHD		SLC44A1	SLC44A1	TNFAIP3		CDK4	CDK4	DDX24		HIST1H2AK	HIST1H2AK
LDLRAP1		ASF1B	ASF1B	IRF2BP2		PRIM1	PRIM1	BANF1		RNF213	RNF213
MAN1C1		CEP55	CEP55	CD55		ELL3	ELL3	ACSM3		SH3RF1	SH3RF1
SEPN1		MLEC	MLEC	RCN2		APOL1	APOL1	CCRN4L		PAK1	PAK1
FAM54B		GLRX	GLRX	RAB11FIP1		ZBED2	ZBED2	EMP3		BST2	BST2
EXTL1		HIST1H2AB	HIST1H2AB	ADNP2		MPV17	MPV17	U2AF1		HIST1H2BG	HIST1H2BG
PDIK1L		HSDL2	HSDL2	ATG14		ARPC1B	ARPC1B	BTBD9		APOL2	APOL2
GRRP1		PSAT1	PSAT1	SMURF1		STIP1	STIP1	SERTAD1		CAMSAP2	CAMSAP2
ZNF593		MX2	MX2	MBNL2		PGD	PGD	TSC22D2		ENPP2	ENPP2
CNKSR1		IKZF2	IKZF2	ARRDC2		SLC43A3	SLC43A3	TRA2A		NR4A3
CEP85		DDX58	DDX58	KAT6A		C9orf64	C9orf64	RARA		IL17RB
SH3BGRL3		DHCR7	DHCR7	GNA12		CENPI	CENPI	USP30		RNF125
CD52		GOLPH3L	GOLPH3L	PRDM2		AIFM1	AIFM1	ARRDC2		SLC37A3
LIN28A		USO1	USO1	TRA2A		FAM118B	FAM118B	ABCB1		DUSP6
DHDDS		IFI16	IFI16	FCN1		RAC2	RAC2	RPS15		QSOX1
HMGN2		MINPP1	MINPP1	SMAP2		LAT2	LAT2	SNHG7		MMP12
RPS6KA1		ECT2	ECT2	VAMP2		TTC9C	TTC9C	PEG10		FCER2
ARID1A		CCR2	CCR2	MAP3K2		POLR2H	POLR2H	IRF2BP2		IL4R
PIGV		PRIM1	PRIM1	FLJ14107		BCL2L1	BCL2L1	IQSEC1		AMICA1
ZDHHC18		UGDH	UGDH	TMEM183A		FCRLA	FCRLA	RAB11FIP1		MAL
SFN		MAP2K6	MAP2K6	DUSP10		GART	GART	NUAK2		CISH
NUDC		C2orf43	C2orf43	ZNF821		KEAP1	KEAP1	LOH12CR1		NFIL3
TRNP1		EAF2	EAF2	STX5		GEMIN6	GEMIN6	CKAP4		CCL22
WDTC1		HLTF	HLTF	PHF1		AAAS	AAAS	STX5		TSPAN33
TMEM222		HERC6	HERC6	IDS		LDLR	LDLR	SF1		HOMER2
SYTL1		PLSCR1	PLSCR1	ARRDC3		SQRDL	SQRDL	TRAF4		TFPI2
GPR3		DARS2	DARS2	DCP1A		DCAF7	DCAF7	EIF1AD		CLCN5
FAM76A		HIST1H3J	HIST1H3J	CCDC59		RACGAP1	RACGAP1	CRY2		TMEM71
STX12		ECHDC1	ECHDC1	NRIP1		BTN3A3	BTN3A3	ZNF165		MAOA
PPP1R8		POLH	POLH	BANF1		IVD	IVD	AMZ2P1		SPINT2
C1orf38		LRIF1	LRIF1	SNRK		OGDH	OGDH	NDRG1		IL13RA1
SMPDL3B		AIFM1	AIFM1	CSH1		CD226	CD226	CXCL16		SIGLEC10
XKR8		CLSPN	CLSPN	RB1CC1		FAM113B	FAM113B	CHPT1		SLC38A11
ATPIF1		CD300A	CD300A	TTN		SPP1	SPP1	COX4I1		CCR4
SESN2		CENPF	CENPF	ZNF10		SIGLEC6	SIGLEC6	ZFYVE20		CD3G
MED18		WDR12	WDR12	TXNIP		CLNK	CLNK	CDC42		AUH
RCC1		MSH2	MSH2	PI4K2A		BST2	BST2	C5AR1		SIRPA
TRNAU1AP		HDHD1	HDHD1	METTL21D		CHI3L1	CHI3L1	FOXD4L3		SLC47A1
RAB42		FAM72D	FAM72D	PRKCE		GNG8	GNG8	CRIP1		SIGLEC6
GMEB1		KIF20A	KIF20A	SYF2		CSTB	CSTB	AMIGO3		SLC30A4
YTHDF2		HELLS	HELLS	AFF3		NCAPH	NCAPH	VPS37B		TOM1
OPRD1		TNFRSF17	TNFRSF17	RARA		CTSH	CTSH	TAGLN		HS3ST1
EPB41		C14orf142	C14orf142	KLF10		GLB1	GLB1	FBXO33		CCL13
PTPRU		FOXM1	FOXM1	SKIL		STAT2	STAT2	C1orf38		XYLT1
ZCCHC17		DFNA5	DFNA5	MCM9		TMEM69	TMEM69	SH2B3		NECAP2
SERINC2		MTHFD1	MTHFD1	INO80D		SLC47A1	SLC47A1	SELK		CHDH
TINAGL1		GIMAP2	GIMAP2	RNF139		G6PD	G6PD	PPFIBP2		FCRL3
HCRTR1		WDHD1	WDHD1	TSC22D2		SLC39A14	SLC39A14	ZC3H12A		ACP5
KHDRBS1		FCRLA	FCRLA	ARID4B		MTHFR	MTHFR	FAM100B		A2M
TMEM39B		BTN3A2	BTN3A2	MMD		CCDC126	CCDC126	PIM2		ITGAL
KPNA6		PAICS	PAICS	SNRPA1		TP53	TP53	USP36		HTR3A
TXLNA		COPB2	COPB2	FRS2		IMPDH2	IMPDH2	CREBBP		CD1C
CCDC28B		GART	GART	TNFRSF13C		A2M	A2M	DUSP5		ADARB1
IQCC		AURKA	AURKA	DDX3Y		PPP2R4	PPP2R4	IRAK3		EHD3
EIF3I		Sep-11	Sep-11	BACH2		DPAGT1	DPAGT1	TTLL13		CCDC126
FAM167B		APOL1	APOL1	TRAF6		CCT7	CCT7	MEF2D		LAIR1
LCK		IDH1	IDH1	LOH12CR1		ZC3HAV1L	ZC3HAV1L	ZFAND2A		CD3E
HDAC1		SC4MOL	SC4MOL	KIAA1683		VPS72	VPS72	EIF1B		ADAP2
TSSK3		CISD1	CISD1	TP53BP2		APOBEC3C	APOBEC3C	RBM3		CD83
ZBTB8A		ERLIN1	ERLIN1	SLC38A11		TNFSF10	TNFSF10	IRF2BPL		PTGIS
RBBP4		MCM8	MCM8	HIVEP1		SLAMF1	SLAMF1	PDE4D		RNF19B
KIAA1522		PBK	PBK	SOS2		MAOA	MAOA	PTS		MGAT1
S100PBP		GINS1	GINS1	RNF138		FOXM1	FOXM1	SMAD3		SLC7A8
HPCA		LILRB1	LILRB1	MSL2		ILK	ILK	KAT7		MTHFR
ADC		CSTF3	CSTF3	ZRANB1		SLC16A13	SLC16A13	MAPKAPK2		CHST10
ZNF362		MCTS1	MCTS1	USP30		CCNB2	CCNB2	GPR151		TM7SF4
ZSCAN20		CCDC99	CCDC99	RBM14		MGST3	MGST3	ZBTB43		NCF2
HMGB4		AIM2	AIM2	CDKN1A		APOBEC3D	APOBEC3D	ZNF394		KRTAP23-1
C1orf94		CDK2	CDK2	CASZ1		HDAC1	HDAC1	ID1		DPYSL2
ZMYM1		APOL6	APOL6	FOXD4L3		TMEM97	TMEM97	PYGM		PTGER2
ZMYM4		CENPK	CENPK	MKNK2		PHF19	PHF19	ARL4A		FAM113B
NCDN		LIMA1	LIMA1	ARID4A		CAT	CAT	RASGRP2		CD3D
TFAP2E		AICDA	AICDA	CHD1		PFKP	PFKP	PTMA		RPS6KA2
EIF2C4		SLAMF1	SLAMF1	FAM65A		DPY30	DPY30	KIAA1683		STK39
EIF2C1		TALDO1	TALDO1	CHD2		ABHD6	ABHD6	ZNF317		ABLIM2
EIF2C3		TTK	TTK	SLC2A3		ANXA6	ANXA6	CASZ1		ARHGAP22
TEKT2		CYB5B	CYB5B	TMEM55B		UBE2T	UBE2T	GABARAPL1		VCL
ADPRHL2		CD27	CD27	EIF2AK3		GTF2H5	GTF2H5	FCGR2A		ACVR1
MAP7D1		GBP7	GBP7	IER5		C9orf123	C9orf123	ACTL7A		RGS9
THRAP3		STIL	STIL	IFNGR2		HIST1H2AB	HIST1H2AB	PNRC1		SYPL1
SH3D21		RMI1	RMI1	EIF1AX		COG4	COG4	MXI1		SLC41A1
ZC3H12A		KIAA1797	KIAA1797	SH2B3		ACTN4	ACTN4	ZNF821		LIPA
DNALI1		IFI30	IFI30	LYN		FDFT1	FDFT1	DNAJB1		CTSZ
CDCA8		ANLN	ANLN	SNN		TSTA3	TSTA3	TP53INP2		LCP2
MANEAL		POLQ	POLQ	MAP1LC3B		MLEC	MLEC	NINJ1		TNFSF8
UTP11L		PKM2	PKM2	TTLL13		TARS2	TARS2	RASA3		CD40
AKIRIN1		GSTP1	GSTP1	ARL8A		TCF19	TCF19	ITPRIP		GRAMD1B
NDUFS5		HSD17B4	HSD17B4	BTBD9		INPP5B	INPP5B	MOAP1		EPHB1
MACF1		C4orf43	C4orf43	XYLT1		METTL13	METTL13	C6orf145		CTSB
BMP8A		RCBTB2	RCBTB2	BTG1		TAS2R19	TAS2R19	REM2		NPCDR1
PPIE		CRYZ	CRYZ	DYNLT3		RMI1	RMI1	TGFB1		AP1B1
MFSD2A		HSD17B12	HSD17B12	ZNF329		MPDU1	MPDU1	CCDC19		TGFBI
CAP1		ARFIP1	ARFIP1	APPL2		TUBG1	TUBG1	PHF1		BCL6
RLF		MYB	MYB	EIF1AD		APOBEC3F	APOBEC3F	DBF4		GATA3
ZMPSTE24		CDK4	CDK4	GTF3C4		NECAP2	NECAP2	BAZ2A		ZBTB8A
SMAP2		KIF14	KIF14	APLP2		IGFLR1	IGFLR1	BTG2		NFKBIZ
ZNF643		NDC80	NDC80	GNA13		CTSZ	CTSZ	FLJ41733		CIITA
ZNF642		TMEM69	TMEM69	RNF38		ZWINT	ZWINT	DPH3		S100A10
DEM1		RAB10	RAB10	NDRG1		MCM4	MCM4	CWC25		SH3TC1
ZNF684		ATL3	ATL3	SERTAD2		FMNL3	FMNL3	TSPYL1		TARS2
NFYC		IL2RA	IL2RA	PTBP2		FAM173B	FAM173B	RPL30		PRKCA
KCNQ4		PCNA	PCNA	EIF5		KIAA0748	KIAA0748	CA2		HLA-DMB
CTPS		UBE2L6	UBE2L6	AMZ2P1		LCK	LCK	ZXDA		DAPK1
GUCA2B		CBR1	CBR1	GH1		ARPC5	ARPC5	ZNF395		SNX29
RIMKLA		FASTKD1	FASTKD1	SECISBP2L		ACAA2	ACAA2	ARID5A		LAT
PPCS		ACAT2	ACAT2	FAM53B		RDH11	RDH11	ANKRD49		BMF
CCDC30		HIST1H4D	HIST1H4D	C1orf9		SEPT1	SEPT1	DUSP2		RAB37
PPIH		DAD1	DAD1	ETV3		ACVR1	ACVR1	OVGP1		GLIPR2
C1orf50		RAD51AP1	RAD51AP1	TOB1		RPS6KA1	RPS6KA1	BCL7B		LPP
ERMAP		CDCA8	CDCA8	TMEM66		GCNT1	GCNT1	SOCS3		KIAA1324
ZNF691		HIST1H3F	HIST1H3F	EIF1B		WSB2	WSB2	PAQR3		CD5
WDR65		CEP128	CEP128	MED13L		HDHD1	HDHD1	NLRP1		ST3GAL1
TMEM125		LDHA	LDHA	ISCA1		ARV1	ARV1	USP15		FAM127A
TIE1		PNPO	PNPO	SF1		PSD4	PSD4	TNFSF9		MAP3K8
MPL		BPNT1	BPNT1	ZFYVE20		ACSL5	ACSL5	GADD45B		KIR2DL2
CDC20		BRIP1	BRIP1	HGSNAT		PTTG1	PTTG1	LCE1E		PALLD
SZT2		NUDCD1	NUDCD1	TSPYL1		ACIN1	ACIN1	SLC5A6		TERF2
PTPRF		MACC1	MACC1	CSGALNACT1		HIST1H2BE	HIST1H2BE	ILKAP		BHLHE40
KDM4A		TMEM106C	TMEM106C	TAPT1		C14orf1	C14orf1	SOX5		MFI2
ST3GAL3		ATP6V1C1	ATP6V1C1	TLE1		HEMK1	HEMK1	NXF1		FLJ20444
ARTN		MCM10	MCM10	SRSF5		IL4R	IL4R	IFNGR2		CD79B
IPO13		TUBG1	TUBG1	AFF4		GPR114	GPR114	SLC25A28		BRE
DPH2		CCR1	CCR1	CYLD		GPI	GPI	B9D2		RNF144B
ATP6V0B		LARS	LARS	ATP2B1		ITFG1	ITFG1	STRAP		ATP5H
B4GALT2		BLNK	BLNK	ZFAND5		SLC39A8	SLC39A8	UBC		HLA-DMA
CCDC24		STIP1	STIP1	SIRT1		DENND2D	DENND2D	PELI2		ANKRD42
KLF17		UBE2T	UBE2T	C10orf111		UBE2L6	UBE2L6	TLR2
DMAP1		TCF19	TCF19	ZC3H12A		PRPSAP1	PRPSAP1	MPP7
RNF220		C9orf80	C9orf80	SESN3		SOCS1	SOCS1	ZDHHC23
C1orf228		ATG4C	ATG4C	ZNF639		ESYT1	ESYT1	C19orf22
KIF2C		XRCC4	XRCC4	BTF3P11		CD24	CD24	GCM1
PLK3		TMEM97	TMEM97	MAPK8IP3		AURKA	AURKA	AKAP8
UROD		C9orf64	C9orf64	SNHG7		DPP3	DPP3	WDR45L
HPDL		FAM111A	FAM111A	COX4I1		INTS9	INTS9	FUNDC2
TOE1		KEAP1	KEAP1	BCLAF1		CDCA8	CDCA8	SNAP91
MMACHC		RAB27A	RAB27A	FOXP1		ACP5	ACP5	LOC152217
AKR1A1		C12orf75	C12orf75	CHPT1		PRDX1	PRDX1	BRD1
NASP		LAX1	LAX1	TSPAN33		MFNG	MFNG	ZNF329
TMEM69		METTL6	METTL6	RAB11FIP2		MRPS18B	MRPS18B	NFKBIB
MAST2		PRMT5	PRMT5	MLL5		TAP1	TAP1	FGFBP2
TSPAN1		ATIC	ATIC	KRAS		TMEM109	TMEM109	SLC25A26
C1orf190		PSMA4	PSMA4	ZNF644		PTPN6	PTPN6	TEX14
RAD54L		TTF2	TTF2	CEP120		VCL	VCL	PDE1B
NSUN4		CCT6A	CCT6A	FOSL2		CD3D	CD3D
FAAH		NUP43	NUP43	EP300		GYS1	GYS1
DMBX1		DEPDC1	DEPDC1	ZNF238		IFI30	IFI30
CYP4B1		TP53	TP53	FBXO33		IL1RN	IL1RN
CYP4X1		MCOLN2	MCOLN2	ZNF136		GRHPR	GRHPR
CYP4Z1		POLA1	POLA1	REM2		TRAF3IP3	TRAF3IP3
CYP4A22		TRAPPC6B	TRAPPC6B	CDKN1B		LAMP3	LAMP3
CMPK1		ZDHHC16	ZDHHC16	TRAF4		KCNAB2	KCNAB2
FOXE3		LYAR	LYAR	TPST1		HNRNPAB	HNRNPAB
FOXD2		PDCD1LG2	PDCD1LG2	TMX4		NEDD8	NEDD8
ELAVL4		CCT7	CCT7	FLJ10038		PFKM	PFKM
CDKN2C		GTF2H5	GTF2H5	DAZAP2		RWDD2B	RWDD2B
RNF11		KIAA1826	KIAA1826	SERINC1		ACTA2	ACTA2
OSBPL9		POLR2H	POLR2H	ILKAP		HDHD2	HDHD2
BTF3L4		ITGB3BP	ITGB3BP	RLF		EDC3	EDC3
ZFYVE9		PSMA5	PSMA5	PNRC1		RAB5B	RAB5B
PLA2G12A		SUV39H2	SUV39H2	TREM1		CYBASC3	CYBASC3
PRPF38A		HIBCH	HIBCH	OVGP1		SLC35A4	SLC35A4
GPX7		POLD3	POLD3	PYGM		ATP6V0E1	ATP6V0E1
FAM159A		RAD50	RAD50	RIT1		KIF20A	KIF20A
ZYG11B		MDH1	MDH1	DHX40		APEH	APEH
ZYG11A		FAM118B	FAM118B	PPFIBP2		SLC25A1	SLC25A1
SCP2		SLC38A5	SLC38A5	CDC14A		LPCAT3	LPCAT3
PODN		UHRF1	UHRF1	SPOPL		CNDP2	CNDP2
CPT2		SGOL2	SGOL2	RAB18		MTHFD1	MTHFD1
DMRTB1		NEDD8	NEDD8	EEF1A1		PDCD1LG2	PDCD1LG2
DIO1		LGALS3BP	LGALS3BP	IRF2BPL		CAP1	CAP1
LRRC42		MANEA	MANEA	ARL4A		UHRF1	UHRF1
TCEANC2		DPAGT1	DPAGT1	RBM39		PSMB8	PSMB8
MRPL37		ELP3	ELP3	RSRC2		PDE6D	PDE6D
ACOT11		FAM111B	FAM111B	RHBDD2		C14orf126	C14orf126
HEATR8		CDCA5	CDCA5	CNOT6L		CTNNA1	CTNNA1
TTC4		NCAPD3	NCAPD3	CENPC1		PPT1	PPT1
C1orf177		NDUFAF1	NDUFAF1	DNAJB1		ACTG1	ACTG1
TMEM61		ANXA6	ANXA6	CCDC19		CTNS	CTNS
BSND		LPXN	LPXN	MOAP1		TCL1A	TCL1A
PCSK9		PHF6	PHF6	FMNL1		TECR	TECR
PRKAA2		ATP6V1A	ATP6V1A	RAB30		RUVBL1	RUVBL1
C8A		ZNF175	ZNF175	PPM1A		RER1	RER1
FGGY		SPAG5	SPAG5	RASGRP2		C17orf87	C17orf87
HOOK1		HERC5	HERC5	ZNF394		CHI3L2	CHI3L2
NFIA		PRC1	PRC1	TGFB1		ALOX5AP	ALOX5AP
MGC34796		DCAF7	DCAF7	RASA3		IKBKE	IKBKE
INADL		CDKN3	CDKN3	STK17A		N6AMT2	N6AMT2
L1TD1		HIST1H2AL	HIST1H2AL	HHEX		COQ9	COQ9
USP1		GM2A	GM2A	GPRC5D		UQCC	UQCC
ANGPTL3		KIF4A	KIF4A	AMIGO3		ECHS1	ECHS1
ATG4C		GPD2	GPD2	EPHA4		ACLY	ACLY
FOXD3		CDCA2	CDCA2	CSNK1G3		SLC25A20	SLC25A20
ALG6		E2F8	E2F8	U2AF1		CTSA	CTSA
EFCAB7		RFC4	RFC4	GABARAPL1		USP5	USP5
PGM1		PPIL1	PPIL1	KAT7		RFC5	RFC5
ROR1		TFDP1	TFDP1	DDX24		AGPAT3	AGPAT3
UBE2U		MLLT3	MLLT3	LRRFIP1		PIGM	PIGM
CACHD1		KIF15	KIF15	PMAIP1		PRKAG1	PRKAG1
RAVER2		PFKM	PFKM	ZNF540		NSDHL	NSDHL
AK4		DIAPH3	DIAPH3	WBP11		HIST1H3G	HIST1H3G
DNAJC6		FH	FH	TP53INP2		C10orf58	C10orf58
LEPR		ACAA2	ACAA2	USP3		CCT6A	CCT6A
PDE4B		NDUFB5	NDUFB5	KRTAP23-1		INTS3	INTS3
SGIP1		STT3A	STT3A	CEP95		NAGA	NAGA
TCTEX1D1		MCM6	MCM6	MPP7		POU2AF1	POU2AF1
MIER1		KIAA0040	KIAA0040	ZBTB43		FARS2	FARS2
IL23R		ECH1	ECH1	ARID5A		MPI	MPI
IL12RB2		CENPJ	CENPJ	ZBTB1		CCDC56	CCDC56
GADD45A		JAK2	JAK2	GGNBP2		CORO1A	CORO1A
LRRC7		NUDT5	NUDT5	BCL7B		RAB7L1	RAB7L1
PIN1P1		MYBL2	MYBL2	MEX3C		STT3A	STT3A
SRSF11		FCRL5	FCRL5	CIB1		LIF	LIF
HHLA3		AURKB	AURKB	SUMO2		AHSA1	AHSA1
CTH		HIST1H4H	HIST1H4H	PHF20		PRMT7	PRMT7
FPGT		VDAC3	VDAC3	USP36		IPO13	IPO13
TNNI3K		MLKL	MLKL	MYO15B		GTSF1	GTSF1
TYW3		GPI	GPI	PPTC7		NDUFS2	NDUFS2
LHX8		CKAP5	CKAP5	PPP4R1		PRMT5	PRMT5
ACADM		AHSA1	AHSA1	NR1H2		APIP	APIP
RABGGTB		RFC3	RFC3	RNMT		SSBP2	SSBP2
MSH4		GTF2H3	GTF2H3	BAIAP3		GNS	GNS
ST6GALNAC3		TRMT1L	TRMT1L	RNF125		CDCA5	CDCA5
ST6GALNAC5		CASP3	CASP3	ABCB1		TIMMDC1	TIMMDC1
AK5		NRD1	NRD1	NFKBIE		DCTPP1	DCTPP1
NSRP1		SQRDL	SQRDL	STIM2		RUVBL2	RUVBL2
NEXN		GLCCI1	GLCCI1	ZNF844		ATXN1	ATXN1
DNAJB4		E2F7	E2F7	PACS1		TNFAIP8L2	TNFAIP8L2
GIPC2		HDHD2	HDHD2	SMEK1		TXLNA	TXLNA
PTGFR		CCT5	CCT5	RAB21		CSF1	CSF1
IFI44L		WDR76	WDR76	DUSP8		CCM2	CCM2
IFI44		RUVBL1	RUVBL1	TAGLN		SLC25A11	SLC25A11
LPHN2		HIST1H3G	HIST1H3G	CALM1		CCT3	CCT3
PRKACB		KNTC1	KNTC1	EML4		PSMB3	PSMB3
NEDD8		HDLBP	HDLBP	LFNG		PPP1CA	PPP1CA
DNASE2B		CENPO	CENPO	CDC42		COPS7A	COPS7A
RPF1		NMI	NMI	RPS15		PTGIR	PTGIR
SPATA1		C15orf42	C15orf42	JARID2		PPIL1	PPIL1
WDR63		SKA3	SKA3	C5AR1		RFC2	RFC2
CYR61		HRSP12	HRSP12	CHIC2		FAM50A	FAM50A
CLCA2		DENND2D	DENND2D	SOX5		MAT2A	MAT2A
CLCA1		SLC30A6	SLC30A6	DNAJC27		NIPSNAP1	NIPSNAP1
CLCA4		SLC25A40	SLC25A40	PATL1		USMG5	USMG5
CLCA3P		USP18	USP18	PPIL4		TFDP1	TFDP1
SH3GLB1		LDHB	LDHB	RNF11		HCP5	HCP5
HS2ST1		FAM173B	FAM173B	EPC2		ATIC	ATIC
LOC339524		PGD	PGD	ANKRD49		COPZ1	COPZ1
LMO4		COG4	COG4	USPL1		GINS1	GINS1
PKN2		MYO1E	MYO1E	SIN3A		SHMT2	SHMT2
GBP6		SIT1	SIT1	HIP1R		MRPL24	MRPL24
LRRC8B		PRDX1	PRDX1	DNMBP		MED11	MED11
LRRC8C		BTN3A3	BTN3A3	ZBTB20		SAE1	SAE1
LRRC8D		GBA	GBA	IKZF5		CCR1	CCR1
ZNF326		METTL13	METTL13	AES		NDUFA8	NDUFA8
CDC7		PPAT	PPAT	KRTAP5-2		DOK1	DOK1
BRDT		C18orf10	C18orf10	ARHGAP25		GLT8D1	GLT8D1
EPHX4		OGDH	OGDH	C20orf111		TMEM140	TMEM140
BTBD8		EPSTI1	EPSTI1	CDS2		ALG1	ALG1
RPAP2		TSPAN31	TSPAN31	DYRK1A		OAZ1	OAZ1
RPL5		APOBEC3D	APOBEC3D	ST6GALNAC6		KLHDC3	KLHDC3
MTF2		MAT2B	MAT2B	SYS1		DCAF11	DCAF11
CCDC18		MRPS17	MRPS17	PDE4D		FCRL5	FCRL5
DR1		BCAT1	BCAT1	FBRS		HIST1H3F	HIST1H3F
FNBP1L		RRM1	RRM1	C10orf12		RIPK3	RIPK3
ABCD3		SCYL3	SCYL3	NXF1		ALAS1	ALAS1
SLC44A3		CHCHD3	CHCHD3	FBXO3		LOC100128252	LOC100128252
TMEM56		CCDC88A	CCDC88A	CD37		PGM1	PGM1
RWDD3		MAT2A	MAT2A	ARHGAP24		SLC7A6	SLC7A6
PTBP2		H2AFZ	H2AFZ	USP24		DHTKD1	DHTKD1
SNX7		FERMT3	FERMT3	MDM4		NOP10	NOP10
LPPR4		RWDD2B	RWDD2B	GPRASP1		ACO1	ACO1
PALMD		CD180	CD180	CDC42SE1		SLA	SLA
AGL		RAC2	RAC2	ST14		METTL3	METTL3
SLC35A3		C14orf126	C14orf126	EPC1		C12orf75	C12orf75
HIAT1		APOBEC3C	APOBEC3C	TMEM62		RRBP1	RRBP1
CCDC76		TRIP13	TRIP13	MEF2D		FAM127A	FAM127A
RTCD1		GPR180	GPR180	EBF1		ARHGAP22	ARHGAP22
CDC14A		MPV17	MPV17	GABBR1		SUOX	SUOX
GPR88		PRCP	PRCP	CREBBP		NCAPD3	NCAPD3
VCAM1		C12orf11	C12orf11	ZEB1		PPP1R7	PPP1R7
SLC30A7		ZDHHC13	ZDHHC13	SCAF8		LCP2	LCP2
DPH5		MPDU1	MPDU1	AMFR		CHTF8	CHTF8
S1PR1		PRIM2	PRIM2	HIF1A		MFI2	MFI2
DNAJA1P5		ZNF701	ZNF701	FLJ38379		B3GNT5	B3GNT5
RNPC3		NUP37	NUP37	C19orf22		BCKDK	BCKDK
AMY2B		PAK1	PAK1	HIPK1		DOK3	DOK3
PRMT6		SLC5A3	SLC5A3	ZNF711		UQCR10	UQCR10
NTNG1		MMS22L	MMS22L	BAZ2A		HSPA8	HSPA8
PRPF38B		GPR155	GPR155	HEBP2		IL32	IL32
FNDC7		HIST1H4I	HIST1H4I	ZFAND2A		HN1	HN1
STXBP3		HERC4	HERC4	ATF7IP		TIMELESS	TIMELESS
SRG7		NEK7	NEK7	WDR26		GIMAP2	GIMAP2
KIAA1324		LYRM7	LYRM7	PNPLA8		BABAM1	BABAM1
SARS		TPMT	TPMT	RANBP2		TM7SF4	TM7SF4
CELSR2		C5orf13	C5orf13	LAPTM5		GRAMD1B	GRAMD1B
SYPL2		CIT	CIT	LAPTM4A		TTC39C	TTC39C
ATXN7L2		PIK3AP1	PIK3AP1	FAM76B		CSK	CSK
CYB561D1		LCK	LCK	ELF1		C7orf68	C7orf68
GPR61		AK2	AK2	YPEL3		C17orf62	C17orf62
GNAI3		HIST1H1A	HIST1H1A	RPL23AP64		TEX261	TEX261
AMPD2		PTPN6	PTPN6	JAM3		DAXX	DAXX
GSTM4		TARS	TARS	CSDA		PTGER2	PTGER2
GSTM2		HS2ST1	HS2ST1	CNIH2		MAPKAPK3	MAPKAPK3
GSTM1		ARPC1B	ARPC1B	BAMBI		EGR2	EGR2
GSTM5		TRAP1	TRAP1	C12orf41		FASN	FASN
CSF1		HIATL1	HIATL1	FAM117B		SLC25A17	SLC25A17
AHCYL1		TMEM140	TMEM140	RCAN3		TTPAL	TTPAL
FAM40A		HNRNPAB	HNRNPAB	MT1IP		CDC45	CDC45
UBL4B		GTSF1	GTSF1	SLC2A1		APOBEC3H	APOBEC3H
KCNC4		SELL	SELL	LARGE		NEDD9	NEDD9
RBM15		LGMN	LGMN	HBP1		PRR5L	PRR5L
PROK1		SSR3	SSR3	RICTOR		TMEM14C	TMEM14C
CD53		IFIT2	IFIT2	GCM1		C5orf13	C5orf13
CEPT1		IMPDH2	IMPDH2	ITGAM		LSS	LSS
CHI3L2		CARD8	CARD8	ARIH1		MRPL35	MRPL35
CHIA		PLRG1	PLRG1	TRAPPC10		NDUFC2	NDUFC2
C1orf88		SLC35A1	SLC35A1	SMAD3		TRAPPC1	TRAPPC1
ATP5F1		CXorf21	CXorf21	CSGALNACT2		MRPL28	MRPL28
C1orf162		TK1	TK1	MARCH8		FUT7	FUT7
RAP1A		UGP2	UGP2	LMBR1L		VKORC1L1	VKORC1L1
DDX20		XKR6	XKR6	RPL30		SPINT2	SPINT2
CTTNBP2NL		TRIM25	TRIM25	TOM1		SNX8	SNX8
WNT2B		PPP2R4	PPP2R4	CIRBP		CD40LG	CD40LG
CAPZA1		ABI3	ABI3	C9orf72		TPCN1	TPCN1
MOV10		ME2	ME2	IQSEC1		SLC35B4	SLC35B4
FAM19A3		IGF1	IGF1	USP16		SLC41A1	SLC41A1
LRIG2		KMO	KMO	B9D2		FH	FH
MAGI3		LIPA	LIPA	SESTD1		HDDC2	HDDC2
DCLRE1B		MAN1A1	MAN1A1	TLE4		MREG	MREG
HIPK1		TEC	TEC	RPS6KB1		MRPL16	MRPL16
OLFML3		ATP10D	ATP10D	LPAR2		GSTO1	GSTO1
SYCP1		PHF19	PHF19	GPR183		MFHAS1	MFHAS1
TSHB		EPRS	EPRS	PTMA		FKBP1A	FKBP1A
VANGL1		APOBEC3F	APOBEC3F	SLC25A28		HIST1H3J	HIST1H3J
SLC22A15		INPP5B	INPP5B	ZNF317		RASAL3	RASAL3
MAB21L3		RPS27L	RPS27L	NLRP1		BLNK	BLNK
ATP1A1		HYOU1	HYOU1	TLR2		BCL2L13	BCL2L13
CD2		DPY30	DPY30	ZNF256		AP1M1	AP1M1
PTGFRN		GEMIN6	GEMIN6	MORF4L1		EPHB1	EPHB1
CD101		RUVBL2	RUVBL2	ABHD13		CCDC127	CCDC127
TTF2		DECR1	DECR1	CYCS		LRRK1	LRRK1
MAN1A2		DEPDC1B	DEPDC1B	MOBKL2A		SLC50A1	SLC50A1
FAM46C		RRAGD	RRAGD	MTMR10		C6orf125	C6orf125
WDR3		TFB1M	TFB1M	DENND3		CTSC	CTSC
HAO2		SETDB2	SETDB2	GALNT3		UNG	UNG
HSD3BP4		ACLY	ACLY	C1orf55		ATP6AP1	ATP6AP1
HSD3B1		MCM2	MCM2	YTHDC1		TRAPPC3	TRAPPC3
PHGDH		TMX1	TMX1	ZNF571		BCS1L	BCS1L
SEC22B		CHMP5	CHMP5	SLC25A26		SLC25A19	SLC25A19
HFE2		SPN	SPN	UHRF1BP1L		SLIRP	SLIRP
TXNIP		KIAA1279	KIAA1279	DEFB125		MR1	MR1
LIX1L		APOL2	APOL2	ZCCHC11		LAT	LAT
RBM8A		RDH11	RDH11	KDM6A		FANCA	FANCA
PEX11B		EIF2AK2	EIF2AK2	FBXO21		C11orf24	C11orf24
ITGA10		COX15	COX15	RBBP6		BSG	BSG
ANKRD35		ARPC5	ARPC5	FEM1C		SKA3	SKA3
PIAS3		ZNF234	ZNF234	MLF1		TRIM21	TRIM21
RNF115		BTK	BTK	CCDC144NL		VIPAR	VIPAR
PDZK1		TTC9C	TTC9C	CWC25		PNP	PNP
IGF2BP2		CCL25	CCL25	CORO7		IFT46	IFT46
CHD1L		PLK4	PLK4	GGA2		PAAF1	PAAF1
BCL9		CHEK1	CHEK1	GNB5		MFSD1	MFSD1
FCGR1A		ACSL5	ACSL5	CCNK		TMEM14B	TMEM14B
BOLA1		CTNNA1	CTNNA1	CHD6		CAPN1	CAPN1
VPS45		CAP1	CAP1	STMN2		PPME1	PPME1
PLEKHO1		PSMB3	PSMB3	ZNF483		HINFP	HINFP
CA14		ALG8	ALG8	PTS		TRAP1	TRAP1
C1orf54		FBXO5	FBXO5	BSDC1		MCM10	MCM10
C1orf51		TIMELESS	TIMELESS	SP4		HMGCL	HMGCL
MRPS21		XAF1	XAF1	PNPLA2		CLEC17A	CLEC17A
PRPF3		NETO2	NETO2	TCF7		PARP1	PARP1
RPRD2		ETFA	ETFA	DDX21		PDP2	PDP2
TARS2		UEVLD	UEVLD	ARHGAP32		TCEANC2	TCEANC2
ECM1		HSPA8	HSPA8	S1PR1		BRE	BRE
ADAMTSL4		CCNF	CCNF	SKI		TRIP13	TRIP13
SETDB1		CD24	CD24	RBM33		MGLL	MGLL
ANXA9		RASA1	RASA1	OR52N1		SPN	SPN
PRUNE		C6orf211	C6orf211	SRSF6		TM7SF3	TM7SF3
BNIPL		AAAS	AAAS	PFDN5		CCL13	CCL13
C1orf56		STX7	STX7	BOD1L		PRMT1	PRMT1
MLLT11		CDC7	CDC7	H1FX		SLC7A8	SLC7A8
GABPB2		ZNF429	ZNF429	BNIP1		RNF121	RNF121
TNFAIP8L2		ACIN1	ACIN1	DENND4A		CD3E	CD3E
SCNM1		TMEM48	TMEM48	SRSF7		CHRNA6	CHRNA6
PIP5K1A		PDSS1	PDSS1	ZEB2		TBCE	TBCE
PSMD4		CYB5A	CYB5A	PLEKHA3		SEMA4A	SEMA4A
ZNF687		IDH2	IDH2	RBM3		IGF2R	IGF2R
PSMB4		HDAC1	HDAC1	C9orf156		CDKN3	CDKN3
CGN		TIMMDC1	TIMMDC1	FAM160B1		BATF	BATF
TUFT1		GGCT	GGCT	ZBTB12		HDAC8	HDAC8
SNX27		C12orf4	C12orf4	EAPP		C10orf26	C10orf26
OAZ3		MFSD1	MFSD1	MTSS1		RRP36	RRP36
LCE5A		CDC45	CDC45	TEX14		ALDH6A1	ALDH6A1
CRCT1		XBP1	XBP1	HERC1		PSMB5	PSMB5
LCE3C		CPM	CPM	SDK2		TAPBPL	TAPBPL
LCE3B		WDR3	WDR3	YTHDF3		C18orf10	C18orf10
LCE2D		SLC15A2	SLC15A2	QRFP		APOBEC3G	APOBEC3G
LCE2B		SPATS2	SPATS2	DDX3X		TIAM1	TIAM1
LCE2A		PSMA3	PSMA3	CST3		NIT1	NIT1
LCE4A		TAP1	TAP1	ZXDC		CHDH	CHDH
LCE1F		BET1	BET1	KBTBD2		CSNK2B	CSNK2B
LCE1E		CCT3	CCT3	NLGN3		NIPAL3	NIPAL3
LCE1D		ACTN4	ACTN4	DMWD		GOT1	GOT1
LCE1B		DERA	DERA	IFT57		POLR2E	POLR2E
SMCP		UST	UST	SFPQ		CCNE1	CCNE1
IVL		TAS2R31	TAS2R31	ZDHHC23		COX15	COX15
SPRR4		POLE2	POLE2	TRA2B		CSRP1	CSRP1
SPRR1A		DNAJC13	DNAJC13	MTMR3		CPNE1	CPNE1
SPRR3		SLIRP	SLIRP	GMEB2		MDH2	MDH2
SPRR1B		GNGT2	GNGT2	VN1R2		RPL23AP32	RPL23AP32
LOR		DPP3	DPP3	CHMP7		ETFA	ETFA
S100A9		SAMD9	SAMD9	KAT6B		MRPS34	MRPS34
S100A7A		IARS	IARS	IRAK2		C14orf159	C14orf159
CHTOP		XRCC2	XRCC2	BRAF		FARSA	FARSA
SNAPIN		TXNDC5	TXNDC5	FAM100B		BLMH	BLMH
NPR1		NOP10	NOP10	PCF11		GLIPR2	GLIPR2
INTS3		HIST1H3H	HIST1H3H	OGFRL1		MTCH2	MTCH2
SLC27A3		CD72	CD72	PAQR3		MED20	MED20
CREB3L4		FIG4	FIG4	KDM2B		MCM2	MCM2
UBAP2L		GTSE1	GTSE1	TMEM211		FGD2	FGD2
HAX1		TRGV3	TRGV3	KDM2A		TPP1	TPP1
AQP10		MOSPD2	MOSPD2	ENSA		UNC45A	UNC45A
ATP8B2		BARD1	BARD1	CASP8		RBM47	RBM47
IL6R		ALPK1	ALPK1	EPB41L4A-AS1		SMARCAL1	SMARCAL1
TDRD10		ILK	ILK	RYK		RPUSD3	RPUSD3
CHRNB2		SLC25A17	SLC25A17	SELK		PSMC5	PSMC5
FLAD1		AGPAT3	AGPAT3	WAC		WDR1	WDR1
LENEP		LEO1	LEO1	PELI2		TBC1D13	TBC1D13
ZBTB7B		SLC35A4	SLC35A4	DDX6		MX1	MX1
DCST1		CENPE	CENPE	GLTSCR2		AURKB	AURKB
ADAM15		STK3	STK3	TSPYL4		KIAA0930	KIAA0930
EFNA4		COQ9	COQ9	ANKRD11		SIGLEC10	SIGLEC10
EFNA3		CORO1C	CORO1C	KIAA0247		AP2M1	AP2M1
EFNA1		RAD51	RAD51	ZNF134		WWC3	WWC3
SLC50A1		SERBP1	SERBP1	SPAG4		GBGT1	GBGT1
TRIM46		SAE1	SAE1	GTF2IRD2		HIST1H4H	HIST1H4H
MTX1		GIMAP6	GIMAP6	PAN3		PTRH2	PTRH2
HCN3		BLM	BLM	CHRNB4		YIF1A	YIF1A
FDPS		TRAFD1	TRAFD1	BRD1		SLC29A1	SLC29A1
RUSC1		IGJ	IGJ	KHNYN		WDR6	WDR6
POU5F1P4		FAM69A	FAM69A	ZNF395		COPG	COPG
MSTO1		HDAC8	HDAC8	TRIM62		APEX1	APEX1
DAP3		HJURP	HJURP	VSIG1		PPP5C	PPP5C
SYT11		TAS2R19	TAS2R19	RALGAPA1		CENPO	CENPO
RXFP4		USMG5	USMG5	RORA		NFS1	NFS1
LAMTOR2		TRIM52	TRIM52	MED26		PBX3	PBX3
RAB25		CTSC	CTSC	TNKS2		CD53	CD53
LMNA		SMC4	SMC4	KLHDC2		PRR13	PRR13
SEMA4A		IL10	IL10	OR10A4		CAPZB	CAPZB
SLC25A44		VPS45	VPS45	RNF208		VAMP8	VAMP8
PMF1		NDUFS2	NDUFS2	AKAP8		ACN9	ACN9
TMEM79		TNFAIP8L2	TNFAIP8L2	BNIP2		DECR1	DECR1
C1orf182		EDC3	EDC3	KRT16		SLC38A5	SLC38A5
RHBG		PIK3R3	PIK3R3	ISCU		FGL2	FGL2
APOA1BP		UCHL5	UCHL5	CNPPD1		KIF4A	KIF4A
HAPLN2		APEH	APEH	SMCHD1		AGFG2	AGFG2
BCAN		TSTA3	TSTA3	USP8		HDLBP	HDLBP
RRNAD1		WDR41	WDR41	CTDSPL2		SCLY	SCLY
PRCC		N6AMT2	N6AMT2	ITPRIP		ZMAT3	ZMAT3
NTRK1		LPCAT3	LPCAT3	OR5AR1		AP1S1	AP1S1
LRRC71		CTSH	CTSH	MRGPRD		GSS	GSS
KIRREL		VKORC1L1	VKORC1L1	DOPEY2		HAX1	HAX1
CD1D		RPA1	RPA1	RHOXF2		LPIN1	LPIN1
CD1A		HDDC2	HDDC2	KIAA0355		ING4	ING4
CD1C		COPG	COPG	GPATCH3		WDR46	WDR46
CD1E		SMAD2	SMAD2	TGFBI		PRCP	PRCP
OR10K1		CD53	CD53	BEX2		ELOVL1	ELOVL1
OR10R2		RNF213	RNF213	KLF12		HLA-DOA	HLA-DOA
OR10Z1		C9orf123	C9orf123	UBL3		HYOU1	HYOU1
OR6K6		C17orf87	C17orf87	SLC9A8		FAM54B	FAM54B
MNDA		TRAF3IP3	TRAF3IP3	NR3C2		LTA	LTA
PYHIN1		TIA1	TIA1	USP7		TNFRSF1B	TNFRSF1B
IFI16		HN1	HN1	FBXO11		GLE1	GLE1
CADM3		CNDP2	CNDP2	ZFP91		EXOSC5	EXOSC5
DARC		ABCD3	ABCD3	CTRL		PIGU	PIGU
FCER1A		IL2RB	IL2RB	TLK2		TWF2	TWF2
OR10J1		LINS	LINS	C14orf178		VMP1	VMP1
APCS		ZNF215	ZNF215	SMAGP		OBFC2B	OBFC2B
DUSP23		MCCC1	MCCC1	VDAC2		NDUFV1	NDUFV1
FCRL6		SEC23IP	SEC23IP	RPS20		FAM50B	FAM50B
SLAMF8		MRPS18B	MRPS18B	RAB37		DNAJA3	DNAJA3
KCNJ9		NSDHL	NSDHL	MGC34796		CIITA	CIITA
ATP1A2		AGPS	AGPS	SIGLEC10		CDIPT	CDIPT
ATP1A4		BRI3BP	BRI3BP	PRRC2C		CD40	CD40
CASQ1		ANXA5	ANXA5	LPP		BCKDHB	BCKDHB
PEA15		PIGM	PIGM	RSL24D1		CPT2	CPT2
SUMO1P3		ORC2	ORC2	SPANXE		GPNMB	GPNMB
NCSTN		CANX	CANX	PDZD8		TSPAN33	TSPAN33
NHLH1		NDUFA8	NDUFA8	MGAT5		SLC39A7	SLC39A7
SLAMF7		SLC39A14	SLC39A14	GNG2		SLC31A1	SLC31A1
LY9		SLC29A1	SLC29A1	RND2		SAMM50	SAMM50
KLHDC9		ABHD10	ABHD10	C9orf78		ARAP1	ARAP1
NIT1		SCARB1	SCARB1	OR2T12		CAPG	CAPG
UFC1		FEN1	FEN1	TAF7		GBAP1	GBAP1
USP21		SHMT2	SHMT2	SEC24B		HLA-DOB	HLA-DOB
PPOX		FDFT1	FDFT1	PITPNM2		GRINA	GRINA
NDUFS2		TRMT5	TRMT5	TNRC6B		ARHGAP30	ARHGAP30
FCER1G		LARP4	LARP4	PLK3		AP1B1	AP1B1
TOMM40L		C10orf58	C10orf58	C3orf25		PFDN6	PFDN6
SDHC		DCTPP1	DCTPP1	RPL27A		VAV1	VAV1
FCGR2A		NSMCE1	NSMCE1	TTC3		UBA7	UBA7
HSPA6		CSTB	CSTB	C12orf42		POLA2	POLA2
FCGR2B		SLFN13	SLFN13	MLL3		IL2RG	IL2RG
FCRLA		ARV1	ARV1	GOLGA4		MEA1	MEA1
FCRLB		MRPL16	MRPL16	TMF1		MRPS6	MRPS6
DUSP12		KLRAQ1	KLRAQ1	LCOR		C16orf52	C16orf52
ATF6		RFC2	RFC2	LY6G5B		ACTL6A	ACTL6A
NOS1AP		KIAA0930	KIAA0930	CD14		SYPL1	SYPL1
UHMK1		INTS3	INTS3	TRIO		MTHFSD	MTHFSD
UAP1		CAT	CAT	FNBP4		ADIPOR2	ADIPOR2
DDR2		HIST1H2BF	HIST1H2BF	UBXN7		CCNF	CCNF
RGS4		TECR	TECR	C10orf54		APOA1BP	APOA1BP
NUF2		KIAA1524	KIAA1524	SLC25A36		C10orf57	C10orf57
PBX1		SEMA4A	SEMA4A	HNRNPA0		NCEH1	NCEH1
LRRC52		RECQL	RECQL	PRDM8		POLR3K	POLR3K
MGST3		SLC1A4	SLC1A4	KCNH4		FKBP4	FKBP4
ALDH9A1		CPSF2	CPSF2	NBPF11		DGUOK	DGUOK
UCK2		SACM1L	SACM1L	FOXK2		ALDOA	ALDOA
FMO9P		MRS2	MRS2	SEC61A2		DHDDS	DHDDS
POGK		RFC5	RFC5	IST1		PHGDH	PHGDH
MAEL		CEPT1	CEPT1	FFAR2		ITPA	ITPA
POU2F1		EVI2A	EVI2A	NR3C1		IDH2	IDH2
RCSD1		RPE	RPE	PCBP2		SELPLG	SELPLG
LOC100128751		PFKP	PFKP	MARCH6		PVRIG	PVRIG
MPZL1		TXLNA	TXLNA	FOXO1		MRPL18	MRPL18
DCAF6		C11orf48	C11orf48	VEZF1		SRI	SRI
TIPRL		HIST1H2AH	HIST1H2AH	PIGB		COMT	COMT
SFT2D2		PUS7L	PUS7L	SPINT2		CLCN4	CLCN4
TBX19		VPS72	VPS72	LRRC8A		C2orf42	C2orf42
XCL1		FANCB	FANCB	DDX5		UBE3B	UBE3B
MGC4473		CBR4	CBR4	TET3		TRIM27	TRIM27
ATP1B1		COX11	COX11	MAFB		CXXC1	CXXC1
BLZF1		GNPNAT1	GNPNAT1	DKK3		PHF23	PHF23
SCYL3		GTF2H1	GTF2H1	ACCN3		IL21R	IL21R
GORAB		FANCA	FANCA	OSBPL10		DUSP6	DUSP6
PRRX1		ESYT1	ESYT1	FEM1B		MMACHC	MMACHC
C1orf129		SLC39A7	SLC39A7	PIKFYVE		RFTN1	RFTN1
FMO3		SPTLC2	SPTLC2	KRR1		HIST1H2AL	HIST1H2AL
FMO1		EIF2B3	EIF2B3	ZXDB		HAUS4	HAUS4
FMO4		C12orf48	C12orf48	DCLK2		BCAP31	BCAP31
PRRC2C		POP1	POP1	HAUS3		PYCR2	PYCR2
METTL13		G3BP1	G3BP1	SECISBP2		FBXO6	FBXO6
DNM3		C3orf23	C3orf23	EVI2B		MLX	MLX
C1orf105		LARP4B	LARP4B	CPVL		HIST1H2BF	HIST1H2BF
C1orf9		KIF18A	KIF18A	ZNF687		SLC26A6	SLC26A6
FASLG		LAT2	LAT2	ARPP19		EXOSC1	EXOSC1
PRDX6		C6orf162	C6orf162	PDE1B		FPR3	FPR3
KLHL20		UQCC	UQCC	SIPA1L1		GTSE1	GTSE1
DARS2		C20orf72	C20orf72	BAG3		SH2D3C	SH2D3C
ZBTB37		ANXA4	ANXA4	MAML3		KDELR1	KDELR1
RABGAP1L		MRPS27	MRPS27	CNOT8		BIRC5	BIRC5
GPR52		POLA2	POLA2			CNR2	CNR2
CACYBP		PDCD11	PDCD11			SNAPIN	SNAPIN
RPS29		NAGA	NAGA			GALM	GALM
PAPPA2		ERAP1	ERAP1			CAD	CAD
FAM5B		SLC31A1	SLC31A1			BCAT2	BCAT2
RASAL2		ACAT1	ACAT1			DCTN2	DCTN2
C1orf49		MND1	MND1			ACSS2	ACSS2
C1orf220		PDIA4	PDIA4			PTPN9	PTPN9
RALGPS2		POLR1B	POLR1B			STYXL1	STYXL1
FAM20B		COG6	COG6			HJURP	HJURP
TOR3A		RBM47	RBM47			CD19	CD19
SOAT1		STX17	STX17			RCC1	RCC1
AXDND1		CPSF3	CPSF3			NTPCR	NTPCR
TDRD5		GINS3	GINS3			GRN	GRN
FAM163A		IPCEF1	IPCEF1			ALKBH3	ALKBH3
TOR1AIP1		SGOL1	SGOL1			CYFIP1	CYFIP1
CEP350		DOK3	DOK3			AQP9	AQP9
QSOX1		PARP2	PARP2			DDB1	DDB1
LHX4		MOV10	MOV10			HEATR5A	HEATR5A
XPR1		SRM	SRM			ARF3	ARF3
MR1		MR1	MR1			C19orf42	C19orf42
IER5		BIRC5	BIRC5			MRM1	MRM1
CACNA1E		GOT1	GOT1			RAD51	RAD51
RGSL1		PRPS2	PRPS2			AMOT	AMOT
NPL		PSMB8	PSMB8			CALM3	CALM3
DHX9		INTS9	INTS9			BRK1	BRK1
LAMC1		MRPL35	MRPL35			APEX2	APEX2
LAMC2		GDI2	GDI2			NMT1	NMT1
SMG7		DNMT1	DNMT1			UROS	UROS
RGL1		ARHGAP19	ARHGAP19			DHX16	DHX16
TSEN15		DCLRE1A	DCLRE1A			RAB1B	RAB1B
C1orf21		SEC22B	SEC22B			ZMYM3	ZMYM3
RNF2		CDK6	CDK6			PRKCA	PRKCA
SWT1		BCS1L	BCS1L			DNMT3A	DNMT3A
HMCN1		MAD2L1	MAD2L1			TMEM14A	TMEM14A
PRG4		MZB1	MZB1			LSM4	LSM4
C1orf27		C14orf1	C14orf1			ADA	ADA
OCLM		RARS	RARS			SNUPN	SNUPN
PLA2G4A		PUS10	PUS10			MYOF	MYOF
RGS18		EIF2S1	EIF2S1			TRAPPC2	TRAPPC2
RGS1		MRPL18	MRPL18			POLE2	POLE2
RGS13		CLEC2D	CLEC2D			NPC2	NPC2
RGS2		UQCR10	UQCR10			FSCN1	FSCN1
TROVE2		ELL3	ELL3			MVP	MVP
CDC73		MRPL1	MRPL1			NEK6	NEK6
CFH		ZNF828	ZNF828			PDCD11	PDCD11
CFHR3		MRPL24	MRPL24			HSPB11	HSPB11
CFHR4		ASXL2	ASXL2			TUBA4A	TUBA4A
CFHR2		PGM1	PGM1			BRI3BP	BRI3BP
CFHR5		SRP54	SRP54			HIST1H4I	HIST1H4I
CRB1		JKAMP	JKAMP			NAGK	NAGK
LHX9		EBNA1BP2	EBNA1BP2			RENBP	RENBP
NEK7		PPT1	PPT1			APOL6	APOL6
PTPRC		GNS	GNS			TLN1	TLN1
NR5A2		HNRNPF	HNRNPF			ATF1	ATF1
CAMSAP2		SQLE	SQLE			ERAL1	ERAL1
GPR25		NNT	NNT			PPP2CB	PPP2CB
C1orf106		MPI	MPI			PPP2R5D	PPP2R5D
IGFN1		FBXO6	FBXO6			SCPEP1	SCPEP1
PKP1		IGLL5	IGLL5			EHD4	EHD4
RPS10P7		PUS7	PUS7			ABI3	ABI3
NAV1		ARHGAP18	ARHGAP18			BMF	BMF
IPO9		NHLRC2	NHLRC2			SDF2	SDF2
SHISA4		SNAPC3	SNAPC3			GFOD2	GFOD2
TIMM17A		SFXN1	SFXN1			TRPV2	TRPV2
RNPEP		ETNK1	ETNK1			TIMM13	TIMM13
ELF3		CASC5	CASC5			SHMT1	SHMT1
GPR37L1		SRBD1	SRBD1			TUBG2	TUBG2
LGR6		NEIL3	NEIL3			CHMP5	CHMP5
PPP1R12B		APIP	APIP			UBA1	UBA1
OCR1		DNAJB6	DNAJB6			HCST	HCST
TMEM183A		PAAF1	PAAF1			DEPDC1B	DEPDC1B
ADORA1		RER1	RER1			UQCRC1	UQCRC1
BTG2		UNG	UNG			SRM	SRM
ATP2B4		HMGCR	HMGCR			ANAPC5	ANAPC5
LINC00260		C6orf125	C6orf125			CLSTN1	CLSTN1
LAX1		ZNF616	ZNF616			TBC1D2B	TBC1D2B
ZC3H11A		MRTO4	MRTO4			HIST1H2BK	HIST1H2BK
SOX13		HMGB2	HMGB2			ZSCAN30	ZSCAN30
MDM4		TTC1	TTC1			NUP62	NUP62
NFASC		BLMH	BLMH			TADA3	TADA3
CNTN2		UCK2	UCK2			C17orf65	C17orf65
TMCC2		ADIPOR2	ADIPOR2			NEK9	NEK9
CDK18		PREPL	PREPL			IL2RB	IL2RB
MFSD4		PNPT1	PNPT1			PEPD	PEPD
IKBKE		PTRH2	PTRH2			C16orf62	C16orf62
RASSF5		FBXO18	FBXO18			DNMT1	DNMT1
DYRK3		PAPSS1	PAPSS1			PYGB	PYGB
MAPKAPK2		LCP1	LCP1			ADCK1	ADCK1
IL19		SLC25A20	SLC25A20			SEPX1	SEPX1
IL20		PARP1	PARP1			SEPHS2	SEPHS2
IL24		AHCYL1	AHCYL1			DUSP7	DUSP7
PFKFB2		RCC1	RCC1			ADSL	ADSL
C4BPB		EYA3	EYA3			NDUFA2	NDUFA2
C4BPA		ZNF512	ZNF512			C1orf220	C1orf220
CD55		LRRCC1	LRRCC1			CASP2	CASP2
CR2		GINS2	GINS2			EPS15L1	EPS15L1
CR1		MMACHC	MMACHC			SNRPD3	SNRPD3
CD46		FARSB	FARSB			ALDH1B1	ALDH1B1
CAMK1G		XPO1	XPO1			GTPBP5	GTPBP5
G0S2		FASN	FASN			TACC3	TACC3
HSD11B1		IQGAP2	IQGAP2			CKLF	CKLF
TRAF3IP3		IDH3A	IDH3A			PSME1	PSME1
DIEXF		UBE2V2	UBE2V2			EXOC3	EXOC3
SYT14		C11orf54	C11orf54			TAP2	TAP2
SERTAD4		PI4K2B	PI4K2B			FTSJD2	FTSJD2
HHAT		PRPSAP1	PRPSAP1			SLC35C1	SLC35C1
RCOR3		METTL3	METTL3			SNX1	SNX1
TRAF5		TRIM21	TRIM21			PREP	PREP
C1orf97		MYO1D	MYO1D			C16orf53	C16orf53
DTL		ERO1L	ERO1L			TMEM186	TMEM186
PPP2R5A		INPP1	INPP1			RAB35	RAB35
NENF		SLC33A1	SLC33A1			TMEM216	TMEM216
ATF3		PSMC5	PSMC5			C1orf85	C1orf85
FAM71A		SEC62	SEC62			ACBD4	ACBD4
FLVCR1		SLC35A5	SLC35A5			HLA-DPB2	HLA-DPB2
VASH2		GPM6A	GPM6A			PREB	PREB
RPS6KC1		PTER	PTER			GANAB	GANAB
PROX1		ATAD5	ATAD5			MKS1	MKS1
SMYD2		ALAS1	ALAS1			REEP5	REEP5
CENPF		SHQ1	SHQ1			ATOX1	ATOX1
KCNK2		RAB7L1	RAB7L1			RPS6KA2	RPS6KA2
KCTD3		CCR6	CCR6			DAPK1	DAPK1
SPATA17		PRKAG1	PRKAG1			IKZF1	IKZF1
RRP15		C4orf34	C4orf34			PCCB	PCCB
TGFB2		PDE6D	PDE6D			ORC6	ORC6
LYPLAL1		ASF1A	ASF1A			ANKZF1	ANKZF1
IARS2		TAPBPL	TAPBPL			AIMP2	AIMP2
MARK1		PARP11	PARP11			ZNF17	ZNF17
C1orf115		SND1	SND1			SDR42E1	SDR42E1
MOSC2		DLAT	DLAT			SND1	SND1
MOSC1		IVD	IVD			C15orf17	C15orf17
HLX		MRPS31	MRPS31			CDK5	CDK5
FAM177B		RB1	RB1			RFT1	RFT1
C1orf65		TREML2	TREML2			SERINC3	SERINC3
CAPN2		IMMT	IMMT			ERI3	ERI3
FBXO28		ATP6V0E1	ATP6V0E1			KDELR2	KDELR2
DEGS1		ZBED2	ZBED2			SNX20	SNX20
CNIH4		CD86	CD86			VDR	VDR
CNIH3		ERI2	ERI2			MAD2L1	MAD2L1
DNAH14		METTL8	METTL8			GALT	GALT
LBR		ORC1	ORC1			LRRC41	LRRC41
EPHX1		CCM2	CCM2			ENO2	ENO2
MIXL1		FKBP4	FKBP4			IKBKB	IKBKB
C1orf95		ZNF146	ZNF146			PDIA4	PDIA4
PSEN2		PCMT1	PCMT1			RTP4	RTP4
ADCK3		BCKDK	BCKDK			UROD	UROD
BTF3P9		IER3IP1	IER3IP1			RNF185	RNF185
ZNF678		AIMP2	AIMP2			METTL2A	METTL2A
SNAP47		MIF	MIF			MCM5	MCM5
LOC100130093		MDH2	MDH2			CD63	CD63
PRSS38		FNDC3B	FNDC3B			SMG9	SMG9
WNT3A		LPIN2	LPIN2			C20orf3	C20orf3
ARF1		SASS6	SASS6			HECTD3	HECTD3
GUK1		FNDC3A	FNDC3A			MRTO4	MRTO4
GJC2		C2orf44	C2orf44			DCAKD	DCAKD
OBSCN		ARMC1	ARMC1			AACS	AACS
HIST3H2BB		CDC23	CDC23			ETHE1	ETHE1
DUSP5P		RNF219	RNF219			TCHP	TCHP
RHOU		CDCA7	CDCA7			GUCY2E	GUCY2E
RAB4A		COMT	COMT			STAT6	STAT6
URB2		BCL2L13	BCL2L13			PAK1	PAK1
GALNT2		TBCE	TBCE			EBNA1BP2	EBNA1BP2
COG2		ALG1	ALG1			RGS9	RGS9
CAPN9		PIGX	PIGX			GINS3	GINS3
ARV1		THOC7	THOC7			FXR2	FXR2
TRIM67		TRAF1	TRAF1			BTN2A2	BTN2A2
GNPAT		SSRP1	SSRP1			ICT1	ICT1
C1orf124		AGAP8	AGAP8			IL18BP	IL18BP
TSNAX		XPO5	XPO5			MRPS16	MRPS16
DISC1		KDELR2	KDELR2			COPS6	COPS6
KIAA1383		RNASEL	RNASEL			MED8	MED8
NTPCR		CHL1	CHL1			MICAL2	MICAL2
KIAA1804		LOC100128816	LOC100128816			HK1	HK1
KCNK1		EXOSC5	EXOSC5			PPIL2	PPIL2
SLC35F3		IGK@	IGK@			NDUFA4	NDUFA4
GGPS1		GLE1	GLE1			SSRP1	SSRP1
TBCE		TM7SF3	TM7SF3			AP1G2	AP1G2
GPR137B		STAMBPL1	STAMBPL1			EHD3	EHD3
EDARADD		STAMBP	STAMBP			MMS19	MMS19
LGALS8		GGH	GGH			SFXN3	SFXN3
ACTN2		ALDH1B1	ALDH1B1			MAP2K1	MAP2K1
MTR		KIAA0748	KIAA0748			NSUN4	NSUN4
RYR2		PIGK	PIGK			LIN37	LIN37
CHRM3		ERI1	ERI1			SPRED1	SPRED1
FMN2		G6PD	G6PD			THOC6	THOC6
KMO		USP5	USP5			SCAMP3	SCAMP3
WDR64		GLT8D1	GLT8D1			NCF4	NCF4
EXO1		Sep-01	Sep-01			FEN1	FEN1
SDCCAG8		ABHD6	ABHD6			TMEM165	TMEM165
ZNF238		CCNE2	CCNE2			LIMD1	LIMD1
C1orf101		TMEM14B	TMEM14B			HVCN1	HVCN1
PPPDE1		DHTKD1	DHTKD1			ACAP1	ACAP1
FAM36A		TBCK	TBCK			CD151	CD151
EFCAB2		CPNE3	CPNE3			IL12RB1	IL12RB1
KIF26B		DCAF17	DCAF17			HADH	HADH
CNST		TIMM13	TIMM13			SLC12A4	SLC12A4
SCCPDH		GEMIN5	GEMIN5			MIF4GD	MIF4GD
LOC149134		APOBEC3G	APOBEC3G			TRIP10	TRIP10
VN1R5		SELRC1	SELRC1			FLII	FLII
NLRP3		CORO1A	CORO1A			EBP	EBP
OR2W5		GPR19	GPR19			NDUFB10	NDUFB10
C1orf150		DNAJC9	DNAJC9			ACP2	ACP2
OR2G2		CCDC56	CCDC56			MBOAT1	MBOAT1
OR2G3		CMAS	CMAS			SLC36A1	SLC36A1
OR9H1P		TUBGCP4	TUBGCP4			CLN6	CLN6
TRIM58		PSMB5	PSMB5			HCLS1	HCLS1
OR2L13		TFCP2	TFCP2			CFL1	CFL1
OR2L8		FARSA	FARSA			TRIM32	TRIM32
OR2AK2		SLFN11	SLFN11			RFX5	RFX5
OR2L2		METTL5	METTL5			L3MBTL2	L3MBTL2
OR2L3		TRIM69	TRIM69			HLA-DMB	HLA-DMB
OR2M5		HSPB11	HSPB11			SLC39A1	SLC39A1
OR2M2		DDB2	DDB2			FAIM3	FAIM3
OR2M3		LAMC1	LAMC1			PEX11B	PEX11B
OR2M4		UTP6	UTP6			TUBA1C	TUBA1C
ZNF672		PTPN9	PTPN9			MYBL2	MYBL2
PGBD2		PRMT1	PRMT1			ACAD9	ACAD9
LINC00115		PA2G4	PA2G4			GBA2	GBA2
C1orf159		RAD51C	RAD51C			DNAJC9	DNAJC9
TNFRSF18		CLDND1	CLDND1			HSD17B10	HSD17B10
TNFRSF4		CSNK1G1	CSNK1G1			DCP1B	DCP1B
SDF4		HSD17B7P2	HSD17B7P2			STAT5A	STAT5A
UBE2J2		ANAPC5	ANAPC5			POP1	POP1
ACAP3		ROCK2	ROCK2			SLC1A5	SLC1A5
CPSF3L		COPZ1	COPZ1			FHIT	FHIT
DVL1		RAP1GDS1	RAP1GDS1			TP53RK	TP53RK
MXRA8		HIST1H4B	HIST1H4B			EIF3I	EIF3I
CCNL2		SNUPN	SNUPN			HMBS	HMBS
SSU72		MGC72080	MGC72080			HINT2	HINT2
NADK		IDE	IDE			ABCF2	ABCF2
CDK11A		CLCC1	CLCC1			SCARB1	SCARB1
GNB1		TIPIN	TIPIN			ASNA1	ASNA1
C1orf86		ASCC1	ASCC1			ZNF232	ZNF232
MORN1		ECHS1	ECHS1			ORMDL2	ORMDL2
LOC100129534		SAMM50	SAMM50			PA2G4	PA2G4
PEX10		INTS2	INTS2			POFUT1	POFUT1
PANK4		MCM7	MCM7			ACO2	ACO2
TNFRSF14		SYNE2	SYNE2			ANXA5	ANXA5
MMEL1		C9orf41	C9orf41			ACAD10	ACAD10
FLJ42875		SUCLG2	SUCLG2			INPP1	INPP1
WRAP73		RPN2	RPN2			SLC37A4	SLC37A4
TP73-AS1		CD59	CD59			SDHAF2	SDHAF2
LRRC47		TAS2R20	TAS2R20			LBH	LBH
CEP104		EDEM3	EDEM3			CD22	CD22
C1orf174		DARS	DARS			COASY	COASY
NPHP4		CCDC18	CCDC18			RNASEH2A	RNASEH2A
CHD5		HM13	HM13			ZNF792	ZNF792
RPL22		POLR2E	POLR2E			DONSON	DONSON
ICMT		CYFIP1	CYFIP1			HTATIP2	HTATIP2
GPR153		GPN3	GPN3			DCXR	DCXR
ACOT7		MTCH2	MTCH2			TTLL4	TTLL4
HES2		LSS	LSS			SMYD4	SMYD4
TNFRSF25		DOCK9	DOCK9			LMAN2L	LMAN2L
PLEKHG5		HAUS4	HAUS4			ZFP64	ZFP64
NOL9		ACSL4	ACSL4			TNPO2	TNPO2
KLHL21		ORC3	ORC3			GORASP1	GORASP1
DNAJC11		PPP1R7	PPP1R7			GALNT2	GALNT2
UTS2		TBC1D2B	TBC1D2B			ERCC2	ERCC2
TNFRSF9		CCDC76	CCDC76			TSSC1	TSSC1
ERRFI1		ACTA2	ACTA2			APOL2	APOL2
RERE		SOS1	SOS1			MVK	MVK
ENO1		CKAP2L	CKAP2L			GINS2	GINS2
SLC2A7		EXD2	EXD2			ACOT13	ACOT13
SLC2A5		ACTR8	ACTR8			ZNF174	ZNF174
GPR157		TNFRSF9	TNFRSF9			TNFRSF14	TNFRSF14
CLSTN1		PLAC8	PLAC8			ARMC6	ARMC6
CTNNBIP1		NARS2	NARS2			CPSF4	CPSF4
LZIC		LMAN1	LMAN1			LSM10	LSM10
DFFA		YEATS2	YEATS2			NAA40	NAA40
CASZ1		NUCB2	NUCB2			MAVS	MAVS
C1orf127		IGF2R	IGF2R			AP2A2	AP2A2
MASP2		STOM	STOM			PCK2	PCK2
SRM		ACTG1	ACTG1			HAPLN3	HAPLN3
EXOSC10		SACS	SACS			SYT11	SYT11
MTOR		SKAP2	SKAP2			HMOX2	HMOX2
FBXO2		PSD4	PSD4			PSMD8	PSMD8
MAD2L2		MTIF2	MTIF2			TRIM68	TRIM68
MTHFR		GALNT2	GALNT2			IER3IP1	IER3IP1
NPPA		NEDD9	NEDD9			GYPE	GYPE
NPPB		ZW10	ZW10			SIRPG	SIRPG
DHRS3		CDC25A	CDC25A			ABHD4	ABHD4
C1orf126		TCEANC2	TCEANC2			NIF3L1	NIF3L1
CASP9		DDX18	DDX18			TBCD	TBCD
AGMAT		ACN9	ACN9			TOR1B	TOR1B
ZBTB17		HPRT1	HPRT1			MOV10	MOV10
HSPB7		TMEM109	TMEM109			TBC1D10A	TBC1D10A
FAM131C		RPS6KA1	RPS6KA1			TADA2A	TADA2A
EPHA2		VIPAR	VIPAR			CLK2	CLK2
ARHGEF19		POT1	POT1			POLR3H	POLR3H
RSG1		HADH	HADH			MZB1	MZB1
FBXO42		WDR46	WDR46			MTFMT	MTFMT
SPATA21		MIB1	MIB1			ACTN1	ACTN1
CROCCP3		IARS2	IARS2			SHPK	SHPK
CROCCP2		MCCC2	MCCC2			CEP85	CEP85
MFAP2		NUB1	NUB1			MBOAT7	MBOAT7
ATP13A2		PPP1CA	PPP1CA			TRIT1	TRIT1
SDHB		RIC8B	RIC8B			IL10RB	IL10RB
PADI2		GALK2	GALK2			HM13	HM13
RCC2		EIF5B	EIF5B			WDR77	WDR77
TAS1R2		RBL1	RBL1			TRIM25	TRIM25
UBR4		ALDOA	ALDOA			SPRYD3	SPRYD3
KIAA0090		PGM2	PGM2			WDYHV1	WDYHV1
AKR7L		KCNAB2	KCNAB2			DNASE1	DNASE1
AKR7A2		C4orf29	C4orf29			OSGEP	OSGEP
AKR7A3		DONSON	DONSON			RNF167	RNF167
CAPZB		MED11	MED11			THTPA	THTPA
TMCO4		ALKBH3	ALKBH3			PSMD2	PSMD2
RNF186		HINFP	HINFP			PGK1	PGK1
PLA2G2E		VAV1	VAV1			MYL12A	MYL12A
PLA2G2A		RNF121	RNF121			SLC1A4	SLC1A4
PLA2G2D		RPAP3	RPAP3			DDX23	DDX23
CAMK2N1		CLECL1	CLECL1			RABL2B	RABL2B
MUL1		GSS	GSS			ZCCHC17	ZCCHC17
DDOST		SLC25A1	SLC25A1			CAMK1	CAMK1
KIF17		SEC24D	SEC24D			BTBD6	BTBD6
HP1BP3		RAB5B	RAB5B			LASP1	LASP1
EIF4G3		GSR	GSR			MRPS23	MRPS23
ECE1		E2F3	E2F3			ODF2	ODF2
RAP1GAP		HELB	HELB			PFN1	PFN1
USP48		GMDS	GMDS			CARS	CARS
HSPG2		RPRD1A	RPRD1A			AGAP2	AGAP2
WNT4		POLR3K	POLR3K			SEC24C	SEC24C
LUZP1		VMP1	VMP1			ZBTB8A	ZBTB8A
HTR1D		QRSL1	QRSL1			HDAC3	HDAC3
HNRNPR		CD79B	CD79B			MCM7	MCM7
ZNF436		ELOVL6	ELOVL6			PHB	PHB
TCEA3		MSRB2	MSRB2			ACADVL	ACADVL
ASAP3		PRKAR1A	PRKAR1A			ALAD	ALAD
E2F2		DROSHA	DROSHA			MRPS27	MRPS27
ID3		SLC25A11	SLC25A11			RCC2	RCC2
GALE		SGK196	SGK196			DPF2	DPF2
HMGCL		PCMTD1	PCMTD1			POLR3A	POLR3A
FUCA1		VAMP8	VAMP8			STXBP2	STXBP2
MYOM3		PRDM1	PRDM1			PGPEP1	PGPEP1
IL22RA1		GSTO1	GSTO1			PSMG1	PSMG1
IL28RA		IPO13	IPO13			ALKBH2	ALKBH2
C1orf201		MFNG	MFNG			ALKBH6	ALKBH6
RUNX3		TMEM126B	TMEM126B			TTC31	TTC31
SYF2		DHDDS	DHDDS			DCPS	DCPS
C1orf63		S100PBP	S100PBP			SLC4A8	SLC4A8
C1orf135		CAD	CAD			GEMIN7	GEMIN7
PAQR7		PALB2	PALB2			SUCLG1	SUCLG1
STMN1		AIG1	AIG1			CETN3	CETN3
PAFAH2		PSME1	PSME1			SLC9A3R1	SLC9A3R1
SLC30A2		ACTL6A	ACTL6A			UBL7	UBL7
TRIM63		OBFC2B	OBFC2B			VRK3	VRK3
UBXN11		LY6E	LY6E			AP3D1	AP3D1
AIM1L		GSDMB	GSDMB			SLC15A3	SLC15A3
ZNF683		ARL6IP5	ARL6IP5			IRF9	IRF9
GPN2		PPME1	PPME1			C11orf10	C11orf10
GPATCH3		METAP1	METAP1			MRPL37	MRPL37
NR0B2		RNF146	RNF146			SEC23B	SEC23B
C1orf172		APOBR	APOBR			TOR1A	TOR1A
FAM46B		BCKDHB	BCKDHB			NFYC	NFYC
SLC9A1		PTCD2	PTCD2			GMPR2	GMPR2
MAP3K6		RRP36	RRP36			COG8	COG8
FCN3		NDUFC2	NDUFC2			KRI1	KRI1
CD164L2		TTC39C	TTC39C			NQO2	NQO2
WASF2		CSK	CSK			POLR2G	POLR2G
AHDC1		ZMYND8	ZMYND8			POP7	POP7
FGR		ZNF382	ZNF382			MID1IP1	MID1IP1
IFI6		C3orf37	C3orf37			POLE	POLE
RPA2		RASGRP3	RASGRP3			AAMP	AAMP
EYA3		DOCK10	DOCK10			PPM1G	PPM1G
PTAFR		SLC41A2	SLC41A2			DHPS	DHPS
DNAJC8		TUBG2	TUBG2			E2F7	E2F7
SNORA44		GPR15	GPR15			CINP	CINP
TAF12		WDR89	WDR89			LY96	LY96
TMEM200B		CHTF8	CHTF8			CLIC1	CLIC1
SRSF4		ANAPC1	ANAPC1			DNAJC11	DNAJC11
MECR		CSRP1	CSRP1			ABCC5	ABCC5
MATN1		GNPAT	GNPAT			WDR54	WDR54
LAPTM5		PDHA1	PDHA1			BPHL	BPHL
SDC3		C15orf37	C15orf37			LMAN2	LMAN2
PUM1		TRIP11	TRIP11			CCDC142	CCDC142
NKAIN1		DBF4B	DBF4B			RETSAT	RETSAT
SNRNP40		ASCC3	ASCC3			TMEM102	TMEM102
FABP3		PAM	PAM			C4orf27	C4orf27
PEF1		TCEAL8	TCEAL8			PIK3C2B	PIK3C2B
COL16A1		TCTN3	TCTN3			NDRG3	NDRG3
BAI2		UROS	UROS			EIF6	EIF6
SPOCD1		C17orf80	C17orf80			FLOT1	FLOT1
PTP4A2		KIFAP3	KIFAP3			HAVCR2	HAVCR2
TMEM234		MPHOSPH9	MPHOSPH9			MRP63	MRP63
MTMR9LP		EIF1AY	EIF1AY			PRMT2	PRMT2
MARCKSL1		CDCA3	CDCA3			SLC25A45	SLC25A45
BSDC1		RTP4	RTP4			CLIP2	CLIP2
ZBTB8OS		PRICKLE1	PRICKLE1			ORMDL3	ORMDL3
SYNC		DUSP7	DUSP7			NSUN5	NSUN5
YARS		NDUFV1	NDUFV1			STOML2	STOML2
FNDC5		PIGN	PIGN			FDPS	FDPS
TMEM54		RMND1	RMND1			CLCN6	CLCN6
RNF19B		MRPL28	MRPL28			ALG3	ALG3
AK2		ERI3	ERI3			ESPL1	ESPL1
TRIM62		GTF2E1	GTF2E1			ANGEL1	ANGEL1
PHC2		PDIA6	PDIA6			RPA2	RPA2
CSMD2		MED20	MED20			C21orf33	C21orf33
C1orf212		ELP4	ELP4			PIP4K2B	PIP4K2B
ZMYM6		TNFRSF13B	TNFRSF13B			LZTR1	LZTR1
SFPQ		ZWILCH	ZWILCH			MYL6	MYL6
KIAA0319L		YIF1A	YIF1A			SNX29	SNX29
PSMB2		LOC100131541	LOC100131541			NFYB	NFYB
C1orf216		DLEU2	DLEU2			PCBP1	PCBP1
CLSPN		LRRC8D	LRRC8D			TERF2	TERF2
COL8A2		ARHGEF3	ARHGEF3			C11orf49	C11orf49
TRAPPC3		CARD6	CARD6			GRAP2	GRAP2
STK40		ATXN10	ATXN10			IGSF6	IGSF6
LSM10		CLTC	CLTC			GMDS	GMDS
OSCP1		TRIT1	TRIT1			MYO18A	MYO18A
MRPS15		IPO11	IPO11			ANKRD16	ANKRD16
CSF3R		TACC3	TACC3			MAP4K1	MAP4K1
GRIK3		COPS7A	COPS7A			LGALS3BP	LGALS3BP
MEAF6		MRPL44	MRPL44			PXMP2	PXMP2
SNIP1		INPP4A	INPP4A			CPOX	CPOX
GNL2		MFN1	MFN1			KIAA0319L	KIAA0319L
RSPO1		CSNK2A1	CSNK2A1			MRPL46	MRPL46
C1orf109		SMARCAL1	SMARCAL1			DUS2L	DUS2L
EPHA10		C11orf82	C11orf82			GSTTP1	GSTTP1
SF3A3		FAM50B	FAM50B			CHAF1B	CHAF1B
FHL3		NIPSNAP1	NIPSNAP1			YARS	YARS
POU3F1		NF1	NF1			IRF5	IRF5
RRAGC		SLC39A8	SLC39A8			DHRS1	DHRS1
GJA9		KLHDC3	KLHDC3			PDK2	PDK2
RHBDL2		DCAF6	DCAF6			RHOBTB2	RHOBTB2
PABPC4		SRPK1	SRPK1			PTTG1IP	PTTG1IP
HEYL		OGFOD1	OGFOD1			PTBP1	PTBP1
NT5C1A		NTPCR	NTPCR			UQCR11	UQCR11
HPCAL4		TMEM184C	TMEM184C			PFKFB4	PFKFB4
BMP8B		HPS3	HPS3			ACP6	ACP6
TRIT1		TTC35	TTC35			CECR5	CECR5
MYCL1		PFDN6	PFDN6			NADSYN1	NADSYN1
PPT1		NIT1	NIT1			IRF3	IRF3
COL9A2		NANS	NANS			PLCG1	PLCG1
RIMS3		GTF3C3	GTF3C3			RMND5B	RMND5B
CITED4		PPP5C	PPP5C			MUS81	MUS81
SLFNL1		PSMC3IP	PSMC3IP			PPP1R3E	PPP1R3E
SCMH1		SRP68	SRP68			HIF1AN	HIF1AN
EDN2		CMAHP	CMAHP			EXOC7	EXOC7
HIVEP3		ESPL1	ESPL1			CENPBD1	CENPBD1
GUCA2A		PPFIBP1	PPFIBP1			C8orf41	C8orf41
FOXJ3		C17orf62	C17orf62			CERS2	CERS2
ZMYND12		CCDC127	CCDC127			SREBF2	SREBF2
TMSB4X		SNRPD3	SNRPD3			CLPP	CLPP
CLDN19		RPS6KC1	RPS6KC1			FTSJ3	FTSJ3
LEPRE1		CBX5	CBX5			TTC15	TTC15
CCDC23		UBAP2	UBAP2			LRP8	LRP8
SLC2A1		GCNT1	GCNT1			MED24	MED24
EBNA1BP2		KPNB1	KPNB1			C19orf50	C19orf50
C1orf210		DDB1	DDB1			PLOD1	PLOD1
ELOVL1		RAB31	RAB31			INCENP	INCENP
MED8		ZMAT3	ZMAT3			TOLLIP	TOLLIP
HYI		SLC16A13	SLC16A13			OS9	OS9
SLC6A9		ADSL	ADSL			ELAVL1	ELAVL1
ERI3		TRAPPC1	TRAPPC1			NAA10	NAA10
TMEM53		CSTF1	CSTF1			AGXT2L2	AGXT2L2
BEST4		FAM98A	FAM98A			UCK2	UCK2
PTCH2		CHM	CHM			POLL	POLL
EIF2B3		AK3	AK3			THOC5	THOC5
HECTD3		LOC728558	LOC728558			CYFIP2	CYFIP2
MUTYH		RBM4B	RBM4B			SCAND2	SCAND2
TESK2		LCLAT1	LCLAT1			EVL	EVL
PRDX1		BABAM1	BABAM1			ATP13A1	ATP13A1
CCDC17		DSCC1	DSCC1			EIF2B2	EIF2B2
GPBP1L1		ZNF638	ZNF638			FBXO10	FBXO10
PIK3R3		RNF34	RNF34			CDK10	CDK10
POMGNT1		MRPS34	MRPS34			CDC25A	CDC25A
LRRC41		KIAA0125	KIAA0125			ADAP2	ADAP2
PDZK1IP1		GYS1	GYS1			POLDIP2	POLDIP2
TAL1		AHCY	AHCY			LOC100510059	LOC100510059
STIL		ANAPC13	ANAPC13			LBP	LBP
SPATA6		TTLL4	TTLL4			TTLL12	TTLL12
LOC100128922		CECR1	CECR1			CYB5R1	CYB5R1
AGBL4		SLC39A9	SLC39A9			CDCA3	CDCA3
BEND5		PCID2	PCID2			DYNLRB1	DYNLRB1
FAF1		AKTIP	AKTIP			TKT	TKT
TTC39A		ALDH6A1	ALDH6A1			TEP1	TEP1
EPS15		HIST2H2AB	HIST2H2AB			TRUB2	TRUB2
NRD1		ZC3HAV1L	ZC3HAV1L			KIAA0090	KIAA0090
RAB3B		TAP2	TAP2			DSCC1	DSCC1
TXNDC12		PGK1	PGK1			TSEN15	TSEN15
KTI12		SLC7A1	SLC7A1			SLC2A12	SLC2A12
CC2D1B		HMGCL	HMGCL			ZNF691	ZNF691
ORC1		TUBA4A	TUBA4A			NUDT2	NUDT2
ZCCHC11		MRPS14	MRPS14			MTX2	MTX2
SELRC1		C14orf159	C14orf159			MRPL41	MRPL41
RPS13		EFTUD1	EFTUD1			NEK8	NEK8
ECHDC2		TRIM22	TRIM22			DBI	DBI
SLC1A7		CCNE1	CCNE1			ARRDC1	ARRDC1
MAGOH		SSR1	SSR1			P4HA2	P4HA2
LRP8		PBX3	PBX3			MPP1	MPP1
FLJ40434		C1GALT1C1	C1GALT1C1			NOD1	NOD1
GLIS1		POLR3A	POLR3A			C16orf70	C16orf70
TMEM48		HMG20A	HMG20A			MMAB	MMAB
YIPF1		DNAJA3	DNAJA3			NUBP1	NUBP1
HSPB11		P2RX7	P2RX7			TUBA3C	TUBA3C
TMEM59		CPT2	CPT2			FNTB	FNTB
CYB5RL		UBA3	UBA3			JAK3	JAK3
SSBP3		FAIM3	FAIM3			C21orf59	C21orf59
PARS2		C11orf24	C11orf24			ZNF692	ZNF692
TTC22		SDAD1	SDAD1			TMEM43	TMEM43
DHCR24		JRKL	JRKL			PRPF19	PRPF19
USP24		MREG	MREG			SUMF2	SUMF2
PPAP2B		UBA1	UBA1			SIL1	SIL1
C1orf168		DDX10	DDX10			MAEA	MAEA
C8B		C14orf101	C14orf101			C22orf25	C22orf25
DAB1		IGHV5-78	IGHV5-78			TCTA	TCTA
TACSTD2		ORC5	ORC5			HIVEP3	HIVEP3
MYSM1		GTF2A1	GTF2A1			SHKBP1	SHKBP1
JUN		KRCC1	KRCC1			SIGMAR1	SIGMAR1
CYP2J2		FUCA2	FUCA2			SARS	SARS
C1orf87		PSMD14	PSMD14			HIST1H3E	HIST1H3E
TM2D1		EIF4E	EIF4E			RIC8A	RIC8A
KANK4		GRAP2	GRAP2			YIF1B	YIF1B
DOCK7		ZNF208	ZNF208			GHDC	GHDC
ITGB3BP		BCL2L1	BCL2L1			SLC25A44	SLC25A44
JAK1		PXMP2	PXMP2			ARHGAP9	ARHGAP9
INSL5		POLE	POLE			HTT	HTT
WDR78		GMNN	GMNN			PALLD	PALLD
SLC35D1		NDUFA2	NDUFA2			SPCS1	SPCS1
SERBP1		KLK1	KLK1			HEXA	HEXA
GNG12		SCFD2	SCFD2			PPP1R10	PPP1R10
DIRAS3		BATF	BATF			SLC35E2B	SLC35E2B
WLS		CSNK2B	CSNK2B			PPARG	PPARG
RPE65		MIS18A	MIS18A			GNAI2	GNAI2
DEPDC1		FAM178A	FAM178A			PAFAH2	PAFAH2
LRRC40		FKTN	FKTN			TRUB1	TRUB1
ANKRD13C		ERAP2	ERAP2			COMMD3	COMMD3
PTGER3		POC5	POC5			FTSJ2	FTSJ2
ZRANB2		HAVCR2	HAVCR2			NDUFAB1	NDUFAB1
NEGR1		ZNF121	ZNF121			C12orf52	C12orf52
LRRIQ3		SEC23B	SEC23B			HIST2H2AB	HIST2H2AB
C1orf173		IRF4	IRF4			GAS8	GAS8
CRYZ		ITGAL	ITGAL			RNPEP	RNPEP
SLC44A5		MRPL37	MRPL37			LETMD1	LETMD1
ASB17		RNASE6	RNASE6			DCLRE1B	DCLRE1B
PIGK		ABCE1	ABCE1			ADCY7	ADCY7
ZZZ3		RSBN1L	RSBN1L			PPP6R1	PPP6R1
USP33		BMP2K	BMP2K			C22orf40	C22orf40
C1orf118		DNAJC24	DNAJC24			GDI1	GDI1
FUBP1		ZFYVE26	ZFYVE26			C9orf85	C9orf85
ELTD1		IL2RG	IL2RG			IDH3G	IDH3G
TTLL7		RGL1	RGL1			DFFA	DFFA
GNG5		MED8	MED8			OGG1	OGG1
CTBS		APEX1	APEX1			GTPBP2	GTPBP2
C1orf180		FUT8	FUT8			WAS	WAS
SSX2IP		NIPAL3	NIPAL3			LINC00341	LINC00341
LPAR3		TRAPPC3	TRAPPC3			DCTN3	DCTN3
MCOLN2		CCDC111	CCDC111			TRADD	TRADD
MCOLN3		EHD4	EHD4			NUP210	NUP210
C1orf52		FAS	FAS			NAPA	NAPA
BCL10		NSUN6	NSUN6			GPR55	GPR55
DDAH1		MLF1IP	MLF1IP			DCTN1	DCTN1
ZNHIT6		BSG	BSG			DGCR8	DGCR8
COL24A1		CAMSAP2	CAMSAP2			HLA-DMA	HLA-DMA
ODF2L		FAM96A	FAM96A			FN3KRP	FN3KRP
SEP15		TMEM135	TMEM135			CYC1	CYC1
GTF2B		HEATR5A	HEATR5A			METTL8	METTL8
CCBL2		ANAPC16	ANAPC16			UBE2Z	UBE2Z
GBP3		DBT	DBT			PIP4K2C	PIP4K2C
GBP1		APAF1	APAF1			SUCNR1	SUCNR1
GBP7		PHB	PHB			VPS52	VPS52
GBP4		FARS2	FARS2			MRPL2	MRPL2
GBP5		APEX2	APEX2			TMEM39B	TMEM39B
GEMIN8P4		SLC1A5	SLC1A5			ZFYVE21	ZFYVE21
BARHL2		STOML2	STOML2			STRADA	STRADA
ZNF644		PCBD1	PCBD1			C14orf149	C14orf149
HFM1		LIMD1	LIMD1			SNRNP25	SNRNP25
TGFBR3		BORA	BORA			ADARB1	ADARB1
GLMN		ABCF2	ABCF2			DDX56	DDX56
GFI1		POLR3H	POLR3H			RNF144A	RNF144A
EVI5		PPP2CB	PPP2CB			POLR3GL	POLR3GL
FAM69A		CXXC1	CXXC1			PSMB4	PSMB4
TMED5		FGD2	FGD2			CSNK1G1	CSNK1G1
BCAR3		CPNE1	CPNE1			ZFYVE26	ZFYVE26
DNTTIP2		NAPEPLD	NAPEPLD			DNTTIP1	DNTTIP1
GCLM		FAM86C1	FAM86C1			TMEM185A	TMEM185A
ABCA4		FTSJD2	FTSJD2			CD5	CD5
ARHGAP29		AGK	AGK			TOP3A	TOP3A
F3		ITM2C	ITM2C			TBX19	TBX19
CNN3		UMPS	UMPS			DAGLB	DAGLB
ALG14		EEA1	EEA1			STAT5B	STAT5B
DPYD		HMGN5	HMGN5			REEP4	REEP4
MIR137		CHCHD8	CHCHD8			SERPINB6	SERPINB6
SASS6		HCP5	HCP5			MECR	MECR
LRRC39		CTSB	CTSB			CCDC97	CCDC97
DBT		SEH1L	SEH1L			SLC27A4	SLC27A4
EXTL2		GPHN	GPHN			CABIN1	CABIN1
OLFM3		IBTK	IBTK			MUM1	MUM1
COL11A1		ANKFY1	ANKFY1			MAP2K5	MAP2K5
VAV3		BRCA2	BRCA2			SYT17	SYT17
SLC25A24		ACO1	ACO1			NAT10	NAT10
NBPF4		EXOSC1	EXOSC1			TH1L	TH1L
HENMT1		NOLC1	NOLC1			CCDC69	CCDC69
AKNAD1		C5orf34	C5orf34			WDR91	WDR91
CLCC1		TAF15	TAF15			TNFAIP1	TNFAIP1
WDR47		UGGT1	UGGT1			SUPT4H1	SUPT4H1
PSRC1		EIF3I	EIF3I			BDH1	BDH1
SORT1		GSG2	GSG2			FAM200A	FAM200A
PSMA5		ATP7A	ATP7A			RAD54L	RAD54L
AMIGO1		E2F6	E2F6			RNF31	RNF31
GNAT2		HDGFRP3	HDGFRP3			LEPRE1	LEPRE1
GSTM3		PRMT7	PRMT7			USE1	USE1
EPS8L3		ZFP64	ZFP64			C9orf91	C9orf91
ALX3		TRAM2	TRAM2			TMEM138	TMEM138
SLC16A4		FAM50A	FAM50A			EP400NL	EP400NL
HBXIP		WDR77	WDR77			COX7A2L	COX7A2L
KCNA10		CCT4	CCT4			ARHGEF2	ARHGEF2
KCNA2		STYX	STYX			COX8A	COX8A
KCNA3		PAK1IP1	PAK1IP1			SFXN2	SFXN2
LRIF1		PTAFR	PTAFR			SKA1	SKA1
DRAM2		RNASEH2A	RNASEH2A			ST3GAL1	ST3GAL1
DENND2D		CTSA	CTSA			BCORL1	BCORL1
OVGP1		CASP6	CASP6			TCTN3	TCTN3
WDR77		CLN6	CLN6			AHRR	AHRR
ADORA3		GPATCH4	GPATCH4			GPX4	GPX4
C1orf183		GBP3	GBP3			LOC339803	LOC339803
KCND3		AP1S1	AP1S1			ELF4	ELF4
ST7L		SLC25A19	SLC25A19			DHX58	DHX58
RHOC		CAPN1	CAPN1			PML	PML
PPM1J		MRPL3	MRPL3			CPT1A	CPT1A
FLJ36116		CALM3	CALM3			CHCHD1	CHCHD1
SLC16A1		ATOX1	ATOX1			SH3BGRL3	SH3BGRL3
PHTF1		ESD	ESD			MPZL1	MPZL1
RSBN1		SMARCAD1	SMARCAD1			CTNNBL1	CTNNBL1
PTPN22		ARNTL2	ARNTL2			PYGO2	PYGO2
AP4B1		CHAF1B	CHAF1B			CLTA	CLTA
SYT6		RTN4IP1	RTN4IP1			GNL3L	GNL3L
TRIM33		ATP6V1B2	ATP6V1B2			WDFY4	WDFY4
DENND2C		ZNF253	ZNF253			C3orf75	C3orf75
AMPD1		KIAA0391	KIAA0391			GMPPA	GMPPA
NRAS		FANCL	FANCL			COPS7B	COPS7B
CSDE1		SELPLG	SELPLG			RAB4B	RAB4B
SIKE1		SPOP	SPOP			PFAS	PFAS
TSPAN2		FOPNL	FOPNL			MSH5	MSH5
NGF		HK1	HK1			BCAR3	BCAR3
CASQ2		ADAL	ADAL			GRAMD4	GRAMD4
NHLH2		ZADH2	ZADH2			METTL17	METTL17
CD58		GBE1	GBE1			C12orf24	C12orf24
IGSF3		BRCC3	BRCC3			SLC29A2	SLC29A2
TRIM45		PVRIG	PVRIG			ZNF613	ZNF613
VTCN1		VBP1	VBP1			PGAP2	PGAP2
GDAP2		C10orf26	C10orf26			CNTROB	CNTROB
SPAG17		RAP1A	RAP1A			FANCC	FANCC
WARS2		NBEAL1	NBEAL1			TBCB	TBCB
ZNF697		R3HDM1	R3HDM1			NUDT12	NUDT12
HMGCS2		C11orf10	C11orf10			FAM78A	FAM78A
REG4		UBA7	UBA7			SEC61A1	SEC61A1
NOTCH2		NIF3L1	NIF3L1			HDDC3	HDDC3
ADAM30		BUB3	BUB3			GBF1	GBF1
PDE4DIP		FYN	FYN			B4GALT3	B4GALT3
POLR3GL		GANAB	GANAB			CACNB1	CACNB1
GNRHR2		LRPPRC	LRPPRC			FAM63A	FAM63A
POLR3C		NCEH1	NCEH1			CD4	CD4
CD160		GOLGA5	GOLGA5			TMED6	TMED6
NBPF11		RPUSD3	RPUSD3			FICD	FICD
PRKAB2		ITPA	ITPA			COG7	COG7
FMO5		PRPSAP2	PRPSAP2			ELAC2	ELAC2
ACP6		RASAL3	RASAL3			IL27RA	IL27RA
GJA5		SLC25A46	SLC25A46			PET112	PET112
FLJ39739		PDP2	PDP2			GSTM4	GSTM4
HIST2H2BF		PSMG1	PSMG1			XPO6	XPO6
HIST2H2BE		NAGK	NAGK			MARS	MARS
HIST2H2AB		ARMC6	ARMC6			PCYOX1L	PCYOX1L
SV2A		SMC1A	SMC1A			SPG21	SPG21
SF3B4		IPO9	IPO9			PEX19	PEX19
MTMR11		ANKRD26	ANKRD26			LIX1L	LIX1L
OTUD7B		C2orf42	C2orf42			ATF7	ATF7
ANP32E		DPP4	DPP4			AKAP1	AKAP1
APH1A		UROD	UROD			CD1E	CD1E
MCL1		C4orf21	C4orf21			NFATC2IP	NFATC2IP
ENSA		ACAD9	ACAD9			AGMAT	AGMAT
GOLPH3L		ALCAM	ALCAM			ZNF786	ZNF786
HORMAD1		P4HA1	P4HA1			PGS1	PGS1
CTSS		FAM48A	FAM48A			ZNF79	ZNF79
CTSK		EPB41L2	EPB41L2			POC1A	POC1A
ARNT		NBN	NBN			RPN1	RPN1
CERS2		DHX33	DHX33			RAB39B	RAB39B
FAM63A		PIGU	PIGU			NT5DC2	NT5DC2
CDC42SE1		PHTF1	PHTF1			CSTF2	CSTF2
SEMA6C		TEX261	TEX261			NUP93	NUP93
LYSMD1		SEL1L	SEL1L			NEK2	NEK2
TMOD4		UQCRQ	UQCRQ			NAT9	NAT9
VPS72		CDK2AP1	CDK2AP1			NOC2L	NOC2L
PI4KB		ICT1	ICT1			TAF6L	TAF6L
RFX5		TMEM30A	TMEM30A			ACAD8	ACAD8
SELENBP1		INCENP	INCENP			HLA-DPA1	HLA-DPA1
POGZ		CYSLTR1	CYSLTR1			EGR3	EGR3
CELF3		TIPRL	TIPRL			SERPINI1	SERPINI1
MRPL9		PTP4A3	PTP4A3			PSEN2	PSEN2
TDRKH		WDR54	WDR54			CNOT3	CNOT3
LINGO4		DOK1	DOK1			CYB5D2	CYB5D2
RORC		PSME2	PSME2			ZNF2	ZNF2
THEM5		ANXA2P2	ANXA2P2			CST7	CST7
THEM4		ZNF670	ZNF670			C18orf45	C18orf45
S100A10		HAPLN3	HAPLN3			C15orf41	C15orf41
S100A11		LMAN2	LMAN2			AARSD1	AARSD1
TCHH		RNF170	RNF170			MTHFS	MTHFS
CRNN		ACOT13	ACOT13			CEP68	CEP68
LCE3D		RALBP1	RALBP1			FTSJ1	FTSJ1
LCE3A		OXCT1	OXCT1			AKIP1	AKIP1
SPRR2D		KLHDC10	KLHDC10			CRTAP	CRTAP
SPRR2A		ADA	ADA			NCDN	NCDN
SPRR2C		CDK5	CDK5			CAMKK2	CAMKK2
PGLYRP3		COX5A	COX5A			SYNJ2	SYNJ2
PGLYRP4		SNX1	SNX1			FLT1	FLT1
S100A12		CERS6	CERS6			ACTR1A	ACTR1A
S100A8		TMEM161B	TMEM161B			RMI2	RMI2
S100A7		ZMYM3	ZMYM3			EXTL3	EXTL3
S100A6		SHMT1	SHMT1			EIF2D	EIF2D
ILF2		TMEM165	TMEM165			USP21	USP21
GATAD2B		PCCB	PCCB			SLC39A11	SLC39A11
DENND4B		WDR67	WDR67			SMARCA4	SMARCA4
CRTC2		PRKDC	PRKDC			TIMM50	TIMM50
SLC39A1		ARF3	ARF3			CD8A	CD8A
JTB		NDUFS1	NDUFS1			PDE1B
NUP210L		MRM1	MRM1			TEX14
TPM3		NSL1	NSL1			SLC25A26
C1orf43		LRP8	LRP8			FGFBP2
UBE2Q1		RAD54B	RAD54B			NFKBIB
ADAR		UTP14A	UTP14A			ZNF329
KCNN3		IFT46	IFT46			BRD1
PMVK		SCCPDH	SCCPDH			LOC152217
PBXIP1		ZNF143	ZNF143			SNAP91
PYGO2		AACS	AACS			FUNDC2
SHC1		UBE3B	UBE3B			WDR45L
DCST2		ERAL1	ERAL1			AKAP8
DPM3		ZNF487P	ZNF487P			GCM1
KRTCAP2		ETFDH	ETFDH			C19orf22
MUC1		UBR7	UBR7			ZDHHC23
THBS3		CYBB	CYBB			MPP7
GBAP1		SF3B3	SF3B3			TLR2
GBA		KDELR1	KDELR1			PELI2
FAM189B		HEG1	HEG1			UBC
SCAMP3		TRIM27	TRIM27			STRAP
CLK2		TCHP	TCHP			B9D2
PKLR		MCM5	MCM5			SLC25A28
RUSC1-AS1		HAX1	HAX1			IFNGR2
ASH1L		ARHGAP30	ARHGAP30			NXF1
YY1AP1		AP1M1	AP1M1			SOX5
GON4L		GBAP1	GBAP1			ILKAP
RIT1		RALB	RALB			SLC5A6
KIAA0907		WSB2	WSB2			LCE1E
ARHGEF2		TRAPPC2	TRAPPC2			GADD45B
SSR2		ARL1	ARL1			TNFSF9
UBQLN4		RAD54L	RAD54L			USP15
PAQR6		CNOT1	CNOT1			NLRP1
SMG5		ATP2B4	ATP2B4			PAQR3
C1orf85		ARHGAP9	ARHGAP9			SOCS3
VHLL		TTLL12	TTLL12			BCL7B
CCT3		NEK9	NEK9			OVGP1
C1orf61		MRPL30	MRPL30			DUSP2
MEF2D		THTPA	THTPA			ANKRD49
IQGAP3		HARS	HARS			ARID5A
GPATCH4		TRUB2	TRUB2			ZNF395
NES		CCBL2	CCBL2			ZXDA
CRABP2		BCAP31	BCAP31			CA2
ISG20L2		METTL2A	METTL2A			RPL30
MRPL24		NAT10	NAT10			TSPYL1
HDGF		TLR6	TLR6			CWC25
SH2D2A		MTAP	MTAP			DPH3
INSRR		TTI1	TTI1			FLJ41733
ARHGEF11		CEP97	CEP97			BTG2
ETV3L		MRPL45	MRPL45			BAZ2A
ETV3		OAZ1	OAZ1			DBF4
FCRL5		CEP85	CEP85			PHF1
FCRL4		BRD8	BRD8			CCDC19
FCRL3		MNDA	MNDA			TGFB1
FCRL2		IL18R1	IL18R1			REM2
FCRL1		HIST1H3E	HIST1H3E			C6orf145
CD5L		ATP11C	ATP11C			MOAP1
CD1B		DAXX	DAXX			ITPRIP
OR10T2		MDFIC	MDFIC			RASA3
OR10K2		NFS1	NFS1			NINJ1
OR6Y1		ZNF235	ZNF235			TP53INP2
OR6N1		CASP10	CASP10			DNAJB1
OR10X1		C9orf102	C9orf102			ZNF821
SPTA1		DLEU1	DLEU1			MXI1
OR6K2		MBTPS2	MBTPS2			PNRC1
OR6K3		CAPZB	CAPZB			ACTL7A
OR6N2		MTX2	MTX2			FCGR2A
AIM2		AP2M1	AP2M1			GABARAPL1
OR10J3		SLC25A15	SLC25A15			CASZ1
OR10J5		LAP3	LAP3			ZNF317
CRP		DSN1	DSN1			KIAA1683
CCDC19		GTF2H4	GTF2H4			PTMA
TAGLN2		DPY19L4	DPY19L4			RASGRP2
IGSF9		PREB	PREB			ARL4A
SLAMF9		SLC25A12	SLC25A12			PYGM
PIGM		STYXL1	STYXL1			ID1
KCNJ10		CHRNA6	CHRNA6			ZNF394
IGSF8		C7orf68	C7orf68			ZBTB43
DCAF8		DYNC1I2	DYNC1I2			GPR151
PEX19		RBM12B	RBM12B			MAPKAPK2
COPA		SLC9B2	SLC9B2			KAT7
SLAMF6		SLC37A3	SLC37A3			SMAD3
CD84		NLK	NLK			PTS
SLAMF1		Sep-06	Sep-06			PDE4D
CD48		YARS	YARS			IRF2BPL
CD244		PFKFB4	PFKFB4			RBM3
ITLN1		PSMD1	PSMD1			EIF1B
ITLN2		KIAA0020	KIAA0020			ZFAND2A
F11R		PARP4	PARP4			MEF2D
USF1		WDR6	WDR6			TTLL13
ARHGAP30		SOAT1	SOAT1			IRAK3
PVRL4		MTHFSD	MTHFSD			DUSP5
PFDN2		ISG20	ISG20			CREBBP
DEDD		SP110	SP110			USP36
B4GALT3		WDR1	WDR1			PIM2
ADAMTS4		SLC10A7	SLC10A7			FAM100B
APOA2		ALG11	ALG11			ZC3H12A
NR1I3		EBI3	EBI3			PPFIBP2
MPZ		CDK8	CDK8			SELK
FCGR3A		DNAJC11	DNAJC11			SH2B3
OLFML2B		ADAM6	ADAM6			C1orf38
C1orf111		ITGB7	ITGB7			FBXO33
SH2D1B		MVP	MVP			TAGLN
C1orf110		USP40	USP40			VPS37B
RGS5		CREB3L2	CREB3L2			AMIGO3
LMX1A		HIST1H4C	HIST1H4C			CRIP1
RXRG		NOP14	NOP14			FOXD4L3
TMCO1		GOPC	GOPC			C5AR1
TADA1		ANKRD17	ANKRD17			CDC42
ILDR2		DENND4C	DENND4C			ZFYVE20
GPA33		ALDH3A2	ALDH3A2			COX4I1
CD247		BLZF1	BLZF1			CHPT1
CREG1		C14orf135	C14orf135			CXCL16
ADCY10		MPZL1	MPZL1			NDRG1
BRP44		C14orf149	C14orf149			AMZ2P1
GPR161		ACSS2	ACSS2			ZNF165
ANKRD36BP1		MRP63	MRP63			CRY2
DPT		RIOK2	RIOK2			EIF1AD
NME7		MEA1	MEA1			TRAF4
C1orf114		RBM41	RBM41			SF1
SLC19A2		NCF4	NCF4			STX5
F5		UQCRC1	UQCRC1			CKAP4
SELP		BCAT2	BCAT2			LOH12CR1
SELL		POP7	POP7			NUAK2
SELE		HSP90B1	HSP90B1			RAB11FIP1
METTL18		PTEN	PTEN			IQSEC1
KIFAP3		NOC2L	NOC2L			IRF2BP2
MYOC		NCOA7	NCOA7			PEG10
VAMP4		SEC24A	SEC24A			SNHG7
PIGC		PES1	PES1			RPS15
TNFSF18		DGUOK	DGUOK			ABCB1
TNFSF4		PPP3CB	PPP3CB			ARRDC2
SLC9A11		STX6	STX6			CCDC93
ANKRD45		NDFIP2	NDFIP2			USP30
CENPL		RFT1	RFT1			RARA
SERPINC1		C19orf48	C19orf48			TRA2A
MRPS14		PSMD13	PSMD13			TSC22D2
KIAA0040		CNOT6	CNOT6			SERTAD1
TNR		AAK1	AAK1			BTBD9
RFWD2		B3GALNT2	B3GALNT2			U2AF1
ASTN1		STAU2	STAU2			EMP3
SEC16B		MRPS6	MRPS6			CCRN4L
LINC00083		PTBP1	PTBP1			ACSM3
ANGPTL1		CALU	CALU			BANF1
ABL2		TTC4	TTC4			DDX24
NPHS2		PRDX6	PRDX6			TNFRSF13C
TOR1AIP2		TXNDC9	TXNDC9			ZNF711
ACBD6		TRIM14	TRIM14			EBF1
STX6		HMBS	HMBS			MORF4L1
GLUL		SEC24C	SEC24C			USP3
TEDDM1		RFC1	RFC1			RNF139
RNASEL		LSM4	LSM4			SGK1
RGS16		GLB1	GLB1			SMURF1
RGS8		OBFC2A	OBFC2A			MKNK2
SHCBP1L		NMT1	NMT1			JOSD1
NMNAT2		OXR1	OXR1			KCNH8
NCF2		MRPL46	MRPL46			CDKN1A
ARPC5		THAP6	THAP6			RELB
APOBEC4		HIST1H2BB	HIST1H2BB			TMEM183A
GLT25D2		IFNAR2	IFNAR2			SMAP2
EDEM3		DCAF11	DCAF11			FCN1
FAM129A		LRRC8C	LRRC8C			SPRY1
TRMT1L		VRK2	VRK2			IRS2
IVNS1ABP		MAGED1	MAGED1			PRNP
TPR		DBI	DBI			IL12A
PDC		PUS3	PUS3			EEF1A1
PTGS2		XPOT	XPOT			RHOH
FAM5C		SERPINI1	SERPINI1			TSPYL2
UCHL5		PSMD2	PSMD2			ALG1L
GLRX2		KIAA1715	KIAA1715			FLJ14107
B3GALT2		DDX23	DDX23			IDS
KCNT2		PHGDH	PHGDH			C13orf15
F13B		NOP16	NOP16			HECA
ASPM		C10orf2	C10orf2			CSGALNACT1
ZBTB41		ACP2	ACP2			IER2
DENND1B		SEC61A1	SEC61A1			ATF3
ATP6V1G3		IFT80	IFT80			FFAR1
ZNF281		REEP5	REEP5			CSH1
KIF14		ALG3	ALG3			TAGAP
DDX59		SLC38A9	SLC38A9			EZR
KIF21B		ST8SIA4	ST8SIA4			CYCS
CACNA1S		LIAS	LIAS			VCAN
TMEM9		FAM82B	FAM82B			GAB2
TNNT2		CSE1L	CSE1L			TUBA1A
LAD1		APOBEC3H	APOBEC3H			NR4A1
TNNI1		AP3M1	AP3M1			SLED1
PHLDA3		C19orf42	C19orf42			PRKCE
CSRP1		ZNF302	ZNF302			FAM49A
LMOD1		DHX58	DHX58			EIF1
ARL8A		ERCC6L	ERCC6L			H3F3B
PTPN7		CNOT10	CNOT10			CSDA
UBE2T		AZI2	AZI2			DNMBP
SYT2		TMEM19	TMEM19			KLF2
KDM5B		PRDX4	PRDX4			ENC1
RABIF		SUCLA2	SUCLA2			DNAJB13
KLHL12		CD96	CD96			KLF9
ADIPOR1		CINP	CINP			MYLIP
CYB5R1		AGFG2	AGFG2			ABCG1
MYOG		APOO	APOO			ZNF487P
MYBPH		GOLIM4	GOLIM4			ZFP36L2
CHI3L1		RAP2A	RAP2A			RBM38
CHIT1		THG1L	THG1L			CHMP1B
FMOD		TSNAX	TSNAX			PRDM2
LINC00303		DCPS	DCPS			RPGR
ETNK2		SPCS1	SPCS1			IL1B
REN		NUDT12	NUDT12			SMAD7
KISS1		HSD17B10	HSD17B10			PPP1R15B
GOLT1A		DCP1B	DCP1B			SAMD8
PLEKHA6		ATP13A1	ATP13A1			S1PR1
PPP1R15B		MAPKAP1	MAPKAP1			REXO1L1
PIK3C2B		DAAM1	DAAM1			FTH1
LRRN2		LRRC16A	LRRC16A			HES1
TMEM81		SYNJ2BP	SYNJ2BP			CR1
RBBP5		SYNRG	SYNRG			LYN
DSTYK		FAM65B	FAM65B			CXCR4
NUAK2		ORC6	ORC6			ADNP2
KLHDC8A		C21orf91	C21orf91			THBS1
LEMD1		FAM114A2	FAM114A2			ICOSLG
ELK4		MRPS28	MRPS28			PER1
SLC45A3		APOA1BP	APOA1BP			RAPGEF1
NUCKS1		MESDC2	MESDC2			CFL2
RAB7L1		KIAA0319L	KIAA0319L			PMAIP1
SLC41A1		C16orf62	C16orf62			CD55
PM20D1		PPP1R3E	PPP1R3E			P2RX5
SLC26A9		NAPA	NAPA			SPOCK2
EIF2D		MAP2K1	MAP2K1			KLF10
IL10		MGAT1	MGAT1			PIK3IP1
FAIM3		SEPX1	SEPX1			ZNF295
PIGR		CDC26	CDC26			KDM6B
FCAMR		IL12RB1	IL12RB1			GABPB1
C1orf116		AIDA	AIDA			ZBTB16
CD34		MRPS16	MRPS16			PIGA
PLXNA2		GMPPA	GMPPA			ABCA1
LAMB3		C15orf41	C15orf41			ZFP36
C1orf74		POLDIP2	POLDIP2			SNX9
IRF6		DUT	DUT			PRDM4
KCNH1		TRMT11	TRMT11			CSRNP1
RD3		MFAP1	MFAP1			DUSP10
SLC30A1		PDSS2	PDSS2			MYADM
NEK2		GRHPR	GRHPR			AREG
LPGAT1		STT3B	STT3B			KLF11
INTS7		ODF2	ODF2			TCP11L2
TMEM206		DEK	DEK			EIF4H
BATF3		FTSJ3	FTSJ3			DIRC2
NSL1		EBP	EBP			RHOB
FLVCR1-AS1		FIGNL1	FIGNL1			IL8
ANGEL2		JPX	JPX			ZBTB10
PTPN14		LACTB2	LACTB2			JMY
USH2A		SPICE1	SPICE1			TMEM2
ESRRG		GTPBP5	GTPBP5			JUND
GPATCH2		GRSF1	GRSF1			PPP1R15A
SLC30A10		TRIM32	TRIM32			IL6
EPRS		ABCD2	ABCD2			YPEL5
BPNT1		DHX16	DHX16			KLF6
RAB3GAP2		PSMA2	PSMA2			JUN
DUSP10		PPM1G	PPM1G			HBB
HHIPL2		SDR42E1	SDR42E1			GRASP
AIDA		TYW3	TYW3			BACH1
TP53BP2		MCU	MCU			JUNB
ZNF706		PON2	PON2			KLF4
NVL		CLIC1	CLIC1			NFKBIA
WDR26		SKA1	SKA1			SIK1
ENAH		MRPS23	MRPS23			PPBP
TMEM63A		LGALS1	LGALS1			RASGEF1B
LEFTY1		OASL	OASL			CD69
PYCR2		STXBP4	STXBP4			PELI1
LEFTY2		MYD88	MYD88			TSC22D3
C1orf55		PHF23	PHF23			MOP-1
ACBD3		OXNAD1	OXNAD1			NR4A2
LIN9		CYP51A1	CYP51A1			FOSB
PARP1		LMAN2L	LMAN2L			RGS2
ITPKB		TMEM14A	TMEM14A			DUSP1
CDC42BPA		GMPS	GMPS			FOS
PRO2012		PREP	PREP
JMJD4		SUCLG1	SUCLG1
WNT9A		MRPL19	MRPL19
C1orf35		MTIF3	MTIF3
MRPL55		C20orf3	C20orf3
TRIM11		ZNF260	ZNF260
TRIM17		ATP8A1	ATP8A1
HIST3H3		NFYC	NFYC
HIST3H2A		ZFYVE16	ZFYVE16
C1orf96		NDUFAB1	NDUFAB1
ACTA1		BAG2	BAG2
NUP133		IPO8	IPO8
ABCB10		UBA5	UBA5
TAF5L		PACSIN2	PACSIN2
PGBD5		MKKS	MKKS
AGT		DHX32	DHX32
C1orf198		ITGA4	ITGA4
TTC13		EXOSC8	EXOSC8
FAM89A		THOC6	THOC6
FLJ30430		TYMP	TYMP
C1orf131		CAPRIN1	CAPRIN1
EXOC8		LY75	LY75
EGLN1		VNN2	VNN2
SIPA1L2		POU2AF1	POU2AF1
PCNXL2		C9orf85	C9orf85
TARBP1		STARD4	STARD4
IRF2BP2		ZRSR2	ZRSR2
PP2672		LAPTM4B	LAPTM4B
TOMM20		LSM5	LSM5
ARID4B		PCK2	PCK2
B3GALNT2		UQCRC2	UQCRC2
GNG4		SLC35B4	SLC35B4
LYST		CD19	CD19
NID1		IRF7	IRF7
ERO1LB		BMS1	BMS1
HEATR1		C10orf88	C10orf88
MT1H		TAF1B	TAF1B
ZP4		POLR1A	POLR1A
GREM2		MLX	MLX
RGS7		RCC2	RCC2
FH		ELOVL1	ELOVL1
OPN3		FPGT	FPGT
CHML		ZCCHC17	ZCCHC17
PLD5		PGAP1	PGAP1
CEP170		PPID	PPID
AKT3		ANKZF1	ANKZF1
ADSS		MICU1	MICU1
HNRNPU		SIDT1	SIDT1
SMYD3		FAM54B	FAM54B
TFB2M		MLH3	MLH3
AHCTF1		MAGED2	MAGED2
ZNF695		KIAA0368	KIAA0368
ZNF670		PYCR2	PYCR2
ZNF669		SSBP2	SSBP2
C1orf229		CHURC1	CHURC1
ZNF124		MMS19	MMS19
ZNF496		SNRNP25	SNRNP25
OR2B11		TRNT1	TRNT1
OR2C3		TWF2	TWF2
OR6F1		TMLHE	TMLHE
OR1C1		ATP6AP1	ATP6AP1
OR14A16		FLJ42200	FLJ42200
OR11L1		DFFA	DFFA
OR2T12		PCYOX1	PCYOX1
OR2M7		ALOX5AP	ALOX5AP
SH3BP5L		NARG2	NARG2
ZNF692		GPR160	GPR160
ACP1		SYK	SYK
LOC100128185		ABI2	ABI2
TPO		C16orf53	C16orf53
MYT1L		ZNF37BP	ZNF37BP
COLEC11		SNX10	SNX10
ALLC		HMOX2	HMOX2
TTC15		TP53RK	TP53RK
SOX11		MED7	MED7
LOC150622		AGL	AGL
LOC400940		PML	PML
RSAD2		GUCY1B3	GUCY1B3
RNF144A		SH3BGRL	SH3BGRL
ID2		ZSCAN30	ZSCAN30
ASAP2		BRK1	BRK1
CPSF3		TEX2	TEX2
TAF1B		CD58	CD58
GRHL1		IL21R	IL21R
KLF11		SPATS2L	SPATS2L
RRM2		AMICA1	AMICA1
C2orf48		NCBP2	NCBP2
PDIA6		PEX3	PEX3
ATP6V1C2		ZNF195	ZNF195
KCNF1		IRF9	IRF9
C2orf50		AKAP1	AKAP1
PQLC3		FBXO10	FBXO10
GREB1		SMYD4	SMYD4
LPIN1		ZNF226	ZNF226
TRIB2		CECR5	CECR5
FAM84A		ASH2L	ASH2L
DDX1		ALKBH2	ALKBH2
MYCN		CCDC125	CCDC125
VSNL1		HMGCS1	HMGCS1
GEN1		PTPN22	PTPN22
KCNS3		ZNF623	ZNF623
LOC100131373		ENPP2	ENPP2
RHOB		METTL4	METTL4
GDF7		PSIP1	PSIP1
KLHL29		KIAA0090	KIAA0090
UBXN2A		ASNA1	ASNA1
MFSD2B		TADA2A	TADA2A
C2orf84		TEX10	TEX10
NCOA1		RRP1B	RRP1B
CENPO		CPT1A	CPT1A
EFR3B		LIMS1	LIMS1
RAB10		EXOC6	EXOC6
HADHB		PARK7	PARK7
EPT1		KLHL9	KLHL9
CCDC164		CCDC25	CCDC25
KCNK3		ADAM10	ADAM10
C2orf18		AGPAT5	AGPAT5
CENPA		SMYD2	SMYD2
DPYSL5		ACAD10	ACAD10
MAPRE3		FTO	FTO
TMEM214		KIAA0528	KIAA0528
AGBL5		GBGT1	GBGT1
EMILIN1		PPIB	PPIB
KHK		ORMDL1	ORMDL1
ABHD1		C18orf55	C18orf55
C2orf28		TKT	TKT
CAD		IQGAP1	IQGAP1
DNAJC5G		CARS	CARS
TRIM54		DCLRE1B	DCLRE1B
SNX17		PPM1K	PPM1K
NRBP1		MIS12	MIS12
KRTCAP3		CDK19	CDK19
GCKR		TNPO2	TNPO2
C2orf16		CPNE8	CPNE8
ZNF512		NUPL2	NUPL2
GPN1		EEF1E1	EEF1E1
SLC4A1AP		CASP4	CASP4
MRPL33		CDIPT	CDIPT
BRE		EXOC5	EXOC5
FOSL2		GMPR2	GMPR2
PLB1		MSH5	MSH5
PPP1CB		TRIM68	TRIM68
SPDYA		PRR14L	PRR14L
FAM179A		TSSC1	TSSC1
CLIP4		TTC37	TTC37
YPEL5		TSEN15	TSEN15
LBH		MS4A1	MS4A1
LCLAT1		NT5DC2	NT5DC2
EHD3		PSMB2	PSMB2
SPAST		ATG10	ATG10
SLC30A6		BMPR1A	BMPR1A
YIPF4		HK2	HK2
BIRC6		UNC45A	UNC45A
TTC27		ZNF445	ZNF445
LTBP1		FCGR2B	FCGR2B
RASGRP3		TAS2R13	TAS2R13
CRIM1		C8orf44	C8orf44
VIT		ELAVL1	ELAVL1
CCDC75		RAB1B	RAB1B
C2orf56		PSMD8	PSMD8
QPCT		ATP5SL	ATP5SL
FAM82A1		TRMT112	TRMT112
CYP1B1-AS1		PLOD1	PLOD1
GALM		BHLHE41	BHLHE41
GEMIN6		C21orf59	C21orf59
MORN2		AP3D1	AP3D1
TMEM178		PLXNC1	PLXNC1
EML4		MIR600HG	MIR600HG
MTA3		MBOAT1	MBOAT1
LOC100129726		VPS35	VPS35
PLEKHH2		CYorf15B	CYorf15B
DYNC2LI1		HTATIP2	HTATIP2
ABCG8		MRPS2	MRPS2
PPM1B		TOR1AIP2	TOR1AIP2
SLC3A1		IKBKE	IKBKE
CAMKMT		MGST3	MGST3
SIX3		LARP1	LARP1
PRKCE		NSUN5	NSUN5
EPAS1		CPPED1	CPPED1
CRIPT		PDLIM5	PDLIM5
SOCS5		WDR70	WDR70
EPCAM		BBS4	BBS4
MSH2		TXNRD1	TXNRD1
MSH6		CYBASC3	CYBASC3
FOXN2		CASP2	CASP2
KLRAQ1		FAN1	FAN1
STON1-GTF2A1L		RHOT1	RHOT1
CHAC2		HEMK1	HEMK1
ERLEC1		GBA2	GBA2
ACYP2		C1orf85	C1orf85
C2orf73		SDCCAG8	SDCCAG8
SPTBN1		ST6GAL1	ST6GAL1
RPL23AP32		SNAPIN	SNAPIN
CCDC104		PFN1	PFN1
VRK2		RSU1	RSU1
PAPOLG		ERP44	ERP44
REL		DGKH	DGKH
PEX13		MRRF	MRRF
KIAA1841		INTS8	INTS8
AHSA2		FLI1	FLI1
COMMD1		RNF214	RNF214
B3GNT2		DET1	DET1
EHBP1		ZNF470	ZNF470
OTX1		NPC2	NPC2
MDH1		ING4	ING4
UGP2		ERCC2	ERCC2
LGALSL		DKC1	DKC1
AFTPH		MRPS15	MRPS15
SLC1A4		FTSJ1	FTSJ1
CEP68		MTFMT	MTFMT
ACTR2		TROAP	TROAP
FLJ16124		TBL1XR1	TBL1XR1
MEIS1		EIF6	EIF6
ETAA1		RIPK3	RIPK3
PNO1		C11orf73	C11orf73
PLEK		SNRPD1	SNRPD1
APLF		AP2S1	AP2S1
PROKR1		CD63	CD63
ARHGAP25		FSCN1	FSCN1
GKN1		GPR52	GPR52
ANTXR1		FCRL3	FCRL3
ANXA4		TLN1	TLN1
GMCL1		ENOX2	ENOX2
SNRNP27		MARS	MARS
MXD1		PSMC3	PSMC3
PCBP1		G6PC3	G6PC3
PCYOX1		SUPT16H	SUPT16H
VAX2		PIP4K2A	PIP4K2A
ATP6V1B1		C1orf220	C1orf220
ANKRD53		AKIP1	AKIP1
NAGK		ANP32E	ANP32E
MPHOSPH10		GNL3	GNL3
ZNF638		MTA3	MTA3
DYSF		CCDC77	CCDC77
SPR		DOPEY1	DOPEY1
EMX1		CRLS1	CRLS1
SMYD5		PFAS	PFAS
CCT7		ENOPH1	ENOPH1
ALMS1		SNAP23	SNAP23
ALMS1P		C7orf25	C7orf25
STAMBP		COPS6	COPS6
ACTG2		HINT2	HINT2
DGUOK		TBCCD1	TBCCD1
TET3		MRPS5	MRPS5
MTHFD2		PMS2	PMS2
WDR54		FLOT1	FLOT1
INO80B		ZNF45	ZNF45
TTC31		KIAA1919	KIAA1919
LOC151534		CCDC14	CCDC14
TLX2		MID1IP1	MID1IP1
HTRA2		CYC1	CYC1
DOK1		ZAK	ZAK
SEMA4F		DZIP3	DZIP3
HK2		MUT	MUT
POLE4		MRE11A	MRE11A
MRPL19		CD200R1	CD200R1
REG3G		LIN9	LIN9
REG1A		HIST1H3D	HIST1H3D
CTNNA2		HDAC2	HDAC2
FUNDC2P2		POFUT1	POFUT1
DNAH6		RSRC1	RSRC1
TMSB10		SLC16A3	SLC16A3
KCMF1		PARP14	PARP14
TCF7L1		PET112	PET112
ELMOD3		LAMP2	LAMP2
SH2D6		ERGIC2	ERGIC2
MAT2A		MPP1	MPP1
VAMP8		SLC16A1	SLC16A1
VAMP5		SYNJ2	SYNJ2
RNF181		QSER1	QSER1
USP39		PHAX	PHAX
GNLY		SRSF1	SRSF1
ATOH8		ELMO1	ELMO1
PTCD3		CPOX	CPOX
MRPL35		HS3ST1	HS3ST1
KDM3A		UTP11L	UTP11L
LINC00152		CLCN3	CLCN3
SMYD1		ATE1	ATE1
THNSL2		SOD1	SOD1
C2orf51		LY96	LY96
RPIA		SAMSN1	SAMSN1
TEKT4		DCTN2	DCTN2
ZNF2		NDUFA9	NDUFA9
MAL		HADHA	HADHA
PROM2		CD84	CD84
KCNIP3		KDSR	KDSR
FAHD2A		PMS1	PMS1
CIAO1		WIPF1	WIPF1
ITPRIPL1		TRAPPC4	TRAPPC4
NCAPH		DDX56	DDX56
ARID5A		ZNF439	ZNF439
CNNM4		SLC35C1	SLC35C1
CNNM3		NBR1	NBR1
COX5B		DMXL1	DMXL1
ZAP70		SLC26A2	SLC26A2
VWA3B		UNC93B1	UNC93B1
CNGA3		PAQR4	PAQR4
INPP4A		KIAA0907	KIAA0907
UNC50		NADK	NADK
C2orf15		ALG14	ALG14
LIPT1		SH2D3C	SH2D3C
MRPL30		POU2F2	POU2F2
EIF5B		UPF3B	UPF3B
PDCL3		NUDT21	NUDT21
NPAS2		CLUAP1	CLUAP1
RPL31		ANXA2	ANXA2
C2orf29		ACP6	ACP6
MAP4K4		B4GALT5	B4GALT5
IL1R2		MYC	MYC
IL1R1		LARP1B	LARP1B
LOC100131131		E2F2	E2F2
IL1RL2		CCDC86	CCDC86
IL1RL1		VPS41	VPS41
IL18R1		RBCK1	RBCK1
IL18RAP		WHSC1	WHSC1
SLC9A2		POLR2F	POLR2F
TMEM182		COX7A2L	COX7A2L
POU3F3		LPAR6	LPAR6
MRPS9		KIAA1009	KIAA1009
GPR45		NLN	NLN
C2orf49		ZNF710	ZNF710
NCK2		FAM135A	FAM135A
C2orf40		FLT1	FLT1
SLC5A7		C16orf61	C16orf61
SULT1C2		IL10RB	IL10RB
SULT1C4		ZSCAN12	ZSCAN12
GCC2		ORMDL2	ORMDL2
LIMS1		COMMD1	COMMD1
RANBP2		TMPO	TMPO
CCDC138		SDF2	SDF2
ACOXL		TJP2	TJP2
BCL2L11		LIN37	LIN37
MERTK		MED24	MED24
[truncated: 15,312 more rows]

## Sheet: Fig2-Tables3,4
Updated (Oct 2012) ncbi genelist common to both exon and U133+2 array platforms n=16420		Schoggins et al: ISGs, n=370	Schoggins et al: IRF-1 regulated genes, n=113		Elo et al: Genes increased by IL4 in T cells, n=567	Elo et al: Genes decreased by IL4 in T cells, n=452		Genes increased by EBV (d7) v resting B cells (p<0.01, FC>1.5), n=3471	Top 370 genes increased by EBV, n=370		Genes decreased by EBV (d7) v resting B cells (p<0.01, FC>1.5), n=655	Top 370 genes decreased by EBV, n=370		Genes up-increased by CD40L/IL4 (d7) v resting B cells (p<0.01, FC>1.5), n=1378	Top 370 genes increased by CD40L/IL4 n=370		Genes decreased by CD40L/IL4 (d7) v resting B cells (p<0.01, FC>1.5), n=263			genes differing between EBV (d7) and CD40L/IL4 (d7) (p<0.01, FC>2) n=249	genes expressed higher in EBV (d7) v CD40L/IL4 (d7) (p<0.01, FC>2) n=134	genes expressed lower in EBV (d7) v CD40L/IL4 (d7) (p<0.01, FC>2) n=115
TRIM6-TRIM34		ABCA9	ACSL5		ABAT	MARCH3		TRIM6-TRIM34	AARS		MARCH6	ABCA1		SEPT1	SEPT1		ABCA1			ADAM6	ADAM6	A2M
SAA1		ABLIM3	ADAP1		ABCB7	ADA		AAAS	ACAA2		MARCH8	ABCB1		A2M	A2M		ABCB1			APOL2	APOL2	ABLIM2
MARCH1		ABTB2	APOBEC3F		ABCD3	ADRBK2		AACS	ACADM		ABCA1	ABCG1		AAAS	AAAS		ABCG1			APOL6	APOL6	ACP5
SEPT1		ACSL1	APOBEC3G		ABHD6	AGFG1		AAGAB	ACAT2		ABCB1	ADAM28		AACS	AARS		ACSM3			BCAT1	BCAT1	ACVR1
DEC1		ADAMDEC1	APOL2		ACADVL	AHI1		AAK1	AHSA1		ABCG1	ADNP2		AAMP	ABHD6		ACTL7A			BST2	BST2	ADAP2
MARCH2		ADAR	APOL3		ACD	ALCAM		AAMP	AICDA		ABHD13	AFF3		AARS	ACAA2		ADNP2			C3orf37	C3orf37	ADARB1
SEPT2		ADM	ARL9		ACTN1	ALPK1		AARS	AIFM1		ACCN3	AFF4		AARSD1	ACAT2		AKAP8			CABLES1	CABLES1	AMICA1
MARCH3		AGPAT9	BATF2		ADAM17	ANK3		AARSD1	AIM2		ADAM28	AHNAK		ABCC5	ACIN1		AMZ2P1			CAMSAP2	CAMSAP2	ANKRD42
SEPT3		AHNAK2	BIRC3		ADAM8	ANKRD37		AATF	ALDH18A1		ADNP2	AMZ2P1		ABCF2	ACLY		ANKRD49			CARD6	CARD6	AP1B1
SEPT4		AIM2	BST2		ADD1	ANXA2		ABCB6	ALDOC		AES	ANKRD42		ABHD4	ACP5		AREG			CASP10	CASP10	ARHGAP22
MARCH5		AKT3	BTN3A1		ADHFE1	ANXA3		ABCB7	ANLN		AFF3	ANKRD49		ABHD6	ACSL5		ARID5A			CCDC88A	CCDC88A	ATP5H
MARCH6		ALDH1A1	BTN3A2		AFF1	ANXA5		ABCC10	ANXA6		AFF4	APLP2		ABI3	ACTA2		ARL4A			CCL25	CCL25	AUH
SEPT6		AMPH	BTN3A3		AKAP12	AP2B1		ABCC4	APOL1		AHNAK	APPL2		ACAA2	ACTG1		ARRDC2			CCR10	CCR10	BCL6
MARCH7		ANGPTL1	C19orf66		AKAP13	AP3M2		ABCC5	APOL6		AKAP8	AREG		ACAD10	ACTN4		ATF3			CD300A	CD300A	BHLHE40
SEPT7		ANKFY1	CASP1		AKIRIN1	APOBEC3G		ABCD2	ARFIP1		AMFR	ARID4A		ACAD8	ACVR1		B9D2			CD38	CD38	BMF
MARCH8		ANKRD22	CCL5		ALOX5	APOL2		ABCD3	ARHGAP11A		AMZ2P1	ARID4B		ACAD9	AGPAT3		BACH1			CECR1	CECR1	BRE
SEPT8		APOBEC3A	CD40		AMICA1	APOL3		ABCE1	ASF1B		ANKRD11	ARID5A		ACADVL	AHSA1		BANF1			CEP128	CEP128	CCDC126
MARCH9		APOBEC3G	CD74		AMIGO2	ARHGAP15		ABCF2	ASPM		ANKRD42	ARL4A		ACAP1	AICDA		BAZ2A			CHI3L2	CHI3L2	CCL13
SEPT9		APOL1	CEACAM1		ANAPC1	ARL4C		ABHD10	ATIC		ANKRD49	ARL8A		ACAT2	AIFM1		BCL7B			CISD1	CISD1	CCL22
MARCH10		APOL2	CFB		ANKH	ARL5B		ABHD6	ATL3		APLP2	ARRDC2		ACBD4	AIG1		BRD1			CLDN12	CLDN12	CCR4
SEPT10		APOL3	CXCL10		ANKRD13A	ARRDC2		ABI2	ATP6V1A		APPL2	ARRDC3		ACIN1	AK2		BTBD9			CNN3	CNN3	CD1C
SEPT11		APOL6	CXCL11		ANKRD44	ASPHD2		ABI3	ATP6V1C1		AREG	ATG14		ACLY	ALDH18A1		BTG2			CR1	CR1	CD3D
SEPT12		AQP9	DDX58		ANTXR2	ATF3		ABL1	AURKA		ARHGAP24	ATP2B1		ACN9	ALDOC		C13orf15			CR2	CR2	CD3E
SEP15		ARG2	DDX60		ANXA1	ATP1B1		ABLIM1	AURKB		ARHGAP25	BACH1		ACO1	ALOX5AP		C19orf22			CTNND1	CTNND1	CD3G
A1BG		ARHGEF3	DHX58		AOAH	ATP8A1		ACAA1	BLNK		ARHGAP32	BACH2		ACO2	AMICA1		C1orf38			CXCL10	CXCL10	CD40
A1CF		ARNTL	DTX3L		AP4B1	BACH2		ACAA2	BNIP3		ARID4A	BAIAP3		ACOT13	ANXA6		C5AR1			CXCL9	CXCL9	CD5
A2LD1		ATF3	EIF2AK2		APOL6	BCL2L14		ACACA	BPNT1		ARID4B	BANF1		ACP2	APEH		C6orf145			DDX60	DDX60	CD79B
A2M		ATP10D	EPSTI1		AR	BCL3		ACAD10	BRCA1		ARID5A	BCL2L11		ACP5	APIP		CA2			DFNA5	DFNA5	CD83
A2ML1		B2M	ERAP2		ARAP2	BCL6		ACAD8	BRIP1		ARIH1	BCL7B		ACP6	APOBEC3C		CASZ1			DUSP10	DUSP10	CHDH
A4GALT		B4GALT5	FCRLA		ARG2	BCOR		ACAD9	BST2		ARL4A	BCLAF1		ACSL5	APOBEC3D		CCDC19			DUSP5	DUSP5	CHST10
A4GNT		BAG1	GBP1		ARHGAP18	BHLHE40		ACADM	BTN3A2		ARL8A	BTBD9		ACSS2	APOBEC3F		CCDC93			E2F7	E2F7	CIITA
AAA1		BATF2	GBP3		ARHGAP25	BIRC3		ACADVL	BUB1		ARPP19	BTF3P11		ACTA2	APOL1		CCRN4L			ELOVL6	ELOVL6	CISH
AAAS		BCL2L14	GBP4		ARHGAP32	BLVRA		ACAP1	BUB1B		ARRDC2	BTG1		ACTG1	ARPC1B		CD55			ENC1	ENC1	CLCN5
AACS		BCL3	GJD3		ARL2BP	BMP2K		ACAT1	C12orf75		ARRDC3	C13orf15		ACTL6A	ARPC5		CD69			ENPP2	ENPP2	CTSB
AADAC		BLVRA	GZMA		ARMCX3	BSPRY		ACAT2	C14orf142		ATF7IP	C1orf9		ACTN1	ARV1		CDC42			FAM46C	FAM46C	CTSZ
AADACL2		BLZF1	HERC5		ARMCX6	BST2		ACBD4	C15orf42		ATG14	C5AR1		ACTN4	ASF1B		CDKN1A			FBXO16	FBXO16	DAPK1
AADAT		BST2	HERC6		ASAP1	BTBD11		ACIN1	C2orf43		ATP2B1	C6orf145		ACTR1A	ATP6V0E1		CFL2			FCGR2A	FCGR2A	DPYSL2
AAGAB		BTN3A3	HLA-B		ATP2B4	BTLA		ACLY	C4orf43		B9D2	CALM1		ACVR1	ATXN1		CHMP1B			FCGR2B	FCGR2B	DUSP6
AAK1		BUB1	HLA-DRA		ATP6V0A2	C10orf54		ACN9	C6orf115		BACH1	CASZ1		ADA	AUH		CHPT1			FNDC3B	FNDC3B	EHD3
AAMP		C10orf10	HLA-F		ATXN1	C13orf15		ACO1	C9orf64		BACH2	CCDC19		ADAP2	AURKA		CKAP4			GALNT10	GALNT10	EPHB1
AANAT		C15orf48	IDO1		AUH	C17orf49		ACO2	C9orf80		BAG3	CCDC59		ADARB1	BCL2L1		COX4I1			GATM	GATM	FAM113B
AARS		C19orf66	IFI27		AUTS2	C1GALT1C1		ACOT13	CABLES1		BAIAP3	CCDC93		ADCK1	BNIP3		CR1			GCET2	GCET2	FAM127A
AARS2		C1S	IFI30		AXIN2	C6orf105		ACOX1	CASP1		BAMBI	CCNL1		ADCY7	BPNT1		CREBBP			GIMAP6	GIMAP6	FCER2
AARSD1		C22orf28	IFI35		B3GNT5	C9orf46		ACOX3	CASP3		BANF1	CD55		ADIPOR2	BST2		CRIP1			GINS1	GINS1	FCRL3
AASDH		C4orf32	IFI44		BAG6	CALCOCO2		ACP2	CBR1		BAZ2A	CD69		ADSL	BTN3A2		CRY2			GLCCI1	GLCCI1	FLJ20444
AASDHPPT		C4orf33	IFI44L		BATF	CARD11		ACP6	CCDC99		BCL2L11	CD83		AGAP2	BTN3A3		CSDA			GPHN	GPHN	GATA3
AASS		C5orf27	IFI6		BAZ1A	CAST		ACSF3	CCNA2		BCL7B	CDC14A		AGFG2	C10orf58		CSGALNACT1			GPM6A	GPM6A	GLIPR2
AATF		C5orf39	IFIH1		BCL11B	CCL20		ACSL3	CCNB1		BCLAF1	CDC42		AGMAT	C14orf1		CSH1			GPR15	GPR15	GRAMD1B
ABAT		C9orf91	IFIT1		BCL2	CCL4		ACSL4	CCNB2		BEX2	CDKN1A		AGPAT3	C14orf126		CSRNP1			GPR155	GPR155	HLA-DMA
ABCA1		CASP1	IFIT2		BCL2L1	CCL8		ACSL5	CCND2		BNIP1	CDKN1B		AGXT2L2	C17orf87		CWC25			GPR160	GPR160	HLA-DMB
ABCA11P		CASP7	IFIT3		BCL2L11	CCND2		ACSS1	CCR1		BNIP2	CENPC1		AHRR	C9orf123		CXCL16			GUCY1A3	GUCY1A3	HOMER2
ABCA12		CCDC109B	IFIT5		BDH2	CCND3		ACSS2	CCR2		BOD1L	CEP120		AHSA1	C9orf64		CXCR4			GUCY1B3	GUCY1B3	HS3ST1
ABCA13		CCDC75	IFITM1		BIVM	CCNE1		ACTA2	CCT5		BRAF	CEP95		AICDA	CAP1		CYCS			HEG1	HEG1	HTR3A
ABCA2		CCDC92	IFITM2		BTG1	CCR7		ACTG1	CCT6A		BRD1	CFL2		AIFM1	CAT		DBF4			HERC5	HERC5	IL13RA1
ABCA3		CCL19	IFITM3		C11orf2	CD2		ACTL6A	CCT7		BSDC1	CHD1		AIG1	CBR1		DDX24			HERC6	HERC6	IL17RB
ABCA4		CCL2	IL15		C12orf44	CD200		ACTN1	CD226		BTBD9	CHD2		AIMP2	CCDC126		DIRC2			HIST1H2AK	HIST1H2AK	IL4R
ABCA5		CCL4	IL18BP		C12orf75	CD226		ACTN4	CD27		BTF3P11	CHIC2		AK2	CCDC56		DNAJB1			HIST1H2BG	HIST1H2BG	ITGAL
ABCA6		CCL5	IRF7		C12orf76	CD27		ACTR3	CD274		BTG1	CHMP1B		AKAP1	CCL22		DNAJB13			HIST1H3B	HIST1H3B	KIAA1324
ABCA7		CCL8	IRF9		C13orf27	CD274		ACTR3C	CD300A		C10orf12	CHPT1		AKIP1	CCM2		DNMBP			HIST1H3C	HIST1H3C	KIR2DL2
ABCA8		CCNA1	ISG15		C17orf58	CD38		ACTR8	CD38		C10orf54	CIB1		ALAD	CCNA2		DPH3			HIST1H3J	HIST1H3J	LAIR1
ABCA9		CCND3	ISG20		C1orf216	CD48		ACY1	CDC20		C12orf41	CNOT6L		ALAS1	CCNB1		DUSP1			HMGN5	HMGN5	LCP2
ABCB1		CCR1	LAP3		C20orf72	CD52		ADA	CDC6		C12orf42	COBLL1		ALDH18A1	CCNB2		DUSP10			HNF1B	HNF1B	LIPA
ABCB10		CD163	LCN2		C21orf96	CD69		ADAL	CDCA2		C13orf15	COX4I1		ALDH1B1	CCR2		DUSP2			HSPA5	HSPA5	LPP
ABCB11		CD274	LGALS3BP		C3orf26	CD74		ADAM10	CDCA5		C14orf178	CRIP1		ALDH6A1	CCR4		DUSP5			IFI44	IFI44	MAL
ABCB4		CD38	MLKL		C4orf32	CD9		ADAM6	CDCA8		C19orf22	CRY2		ALDOA	CCT3		EBF1			IFI44L	IFI44L	MAOA
ABCB5		CD69	MMP9		C5orf13	CD97		ADAR	CDK1		C1orf55	CSGALNACT1		ALDOC	CCT6A		EEF1A1			IFI6	IFI6	MAP3K8
ABCB6		CD74	MX1		C6orf64	CDC14A		ADAT1	CDK2		C1orf9	CSH1		ALG1	CCT7		EIF1			IFIT1	IFIT1	MFI2
ABCB7		CD80	MX2		C7orf74	CDC42SE2		ADCK1	CDK4		C20orf111	CSNK1G3		ALG3	CD2		EIF1AD			IFIT3	IFIT3	MGAT1
ABCB8		CD9	NFE2L3		CALD1	CDKN1A		ADCY7	CDKN3		C3orf25	CSRNP1		ALKBH2	CD226		EIF1B			IFITM1	IFITM1	MMP12
ABCB9		CDK17	NMI		CAMK1	CEACAM1		ADD2	CENPF		C5AR1	CXCL16		ALKBH3	CD24		EIF4H			IGJ	IGJ	MTHFR
ABCC1		CDK18	OAS1		CAMK2D	CEP170		ADIPOR2	CENPI		C6orf145	CXCR4		ALKBH6	CD27		EMP3			IGLV6-57	IGLV6-57	NCF2
ABCC10		CDKN1A	OAS2		CASP3	CFLAR		ADPRH	CENPJ		C9orf156	CXCR5		ALOX5AP	CD3D		ENC1			IKZF2	IKZF2	NECAP2
ABCC11		CEACAM1	OAS3		CAT	CHMP5		ADRM1	CENPK		C9orf72	CYLD		AMICA1	CD3G		EZR			IL10	IL10	NFIL3
ABCC12		CEBPD	OASL		CBL	CHST11		ADSL	CENPO		C9orf78	DAZAP2		AMOT	CD59		FAM100B			IL12RB2	IL12RB2	NFKBIZ
ABCC13		CFB	PARP10		CBLB	CLEC2B		ADSS	CEP128		CALM1	DCP1A		ANAPC5	CD72		FAM49A			IPCEF1	IPCEF1	NPCDR1
ABCC2		CHMP5	PARP12		CCDC117	CLEC2D		AFF1	CEP55		CASP8	DDX24		ANGEL1	CD79B		FBXO33			ISG20	ISG20	NR4A3
ABCC3		CLEC2B	PARP14		CCDC86	CMAHP		AFG3L2	CHI3L1		CASZ1	DDX3Y		ANKRD16	CD84		FCGR2A			ITM2C	ITM2C	PALLD
ABCC4		CLEC4D	PARP9		CCL17	CMPK2		AGA	CHI3L2		CCDC19	DHX40		ANKZF1	CDC20		FCN1			LAMC1	LAMC1	PRKCA
ABCC5		CLEC4E	PRIC285		CCL22	CMTM7		AGAP2	CISD1		CCDC59	DIRC2		ANXA5	CDCA5		FFAR1			LAMP3	LAMP3	PTGER2
ABCC6		CNP	PSMB10		CCNG2	CNOT6L		AGBL3	CKAP5		CCDC93	DNAJB1		ANXA6	CDCA8		FGFBP2			LGALS3BP	LGALS3BP	PTGIS
ABCC8		COMMD3	PSMB8		CCNI	COL6A3		AGFG2	CKS2		CCNK	DNAJB13		AP1B1	CDK2		FLJ14107			LGMN	LGMN	QSOX1
ABCC9		CPT1A	PSMB9		CD109	CPNE2		AGK	CLSPN		CCNL1	DNAJC27		AP1G2	CDK4		FOS			LY6E	LY6E	RAB37
ABCD1		CREB3L3	PSME1		CD1C	CRISPLD1		AGL	COPB2		CD14	DNMBP		AP1M1	CENPI		FOSB			MACC1	MACC1	RGS9
ABCD2		CRP	PSME2		CD200R1	CTLA4		AGPAT1	CR2		CD37	DUSP1		AP1S1	CHI3L1		FTH1			MAN1A1	MAN1A1	RNF125
ABCD3		CRY1	PZP		CD244	CTSH		AGPAT3	CRYZ		CD55	DUSP10		AP2A2	CHI3L2		FUNDC2			MAP2K6	MAP2K6	RNF144B
ABCD4		CSDA	RARRES3		CD3E	CXCL10		AGPAT5	CSTF3		CD69	DUSP6		AP2M1	CISH		GAB2			MLKL	MLKL	RNF19B
ABCE1		CSRNP1	RNF213		CD46	CXCL2		AGPS	CXCL10		CD83	DUSP8		AP3D1	CLCN5		GABARAPL1			MNDA	MNDA	RPS6KA2
ABCF1		CTCFL	RSAD2		CD47	CXCL5		AGXT2L2	CXCL9		CDC14A	DYNLT3		APEH	CLNK		GABPB1			MOXD1	MOXD1	S100A10
ABCF2		CX3CL1	RTP4		CD55	CXCL9		AHCY	CYB5B		CDC42	EEF1A1		APEX1	CNDP2		GADD45B			MRPL44	MRPL44	SH3TC1
ABCF3		CXCL10	SAMD9		CD84	CXCR3		AHCYL1	DAD1		CDC42SE1	EIF1		APEX2	COG4		GCM1			MX1	MX1	SIGLEC10
ABCG1		CXCL11	SAMD9L		CD8A	CYFIP1		AHCYL2	DARS2		CDKN1A	EIF1AD		APIP	COPS7A		GRASP			MX2	MX2	SIGLEC6
ABCG2		CXCL9	SERPINA7		CD8B	DDAH2		AHSA1	DCAF12		CDKN1B	EIF1AX		APOA1BP	COQ9		H3F3B			MYBL2	MYBL2	SIRPA
ABCG4		CYP1B1	SLC15A3		CDC45	DDIT4		AHSA2	DCAF7		CDS2	EIF1B		APOBEC3C	CORO1A		HBB			NETO2	NETO2	SLC30A4
ABCG5		CYTH1	SP110		CDCA7L	DDX58		AICDA	DDX58		CENPC1	EIF2AK3		APOBEC3D	CSF1		HECA			OAS1	OAS1	SLC37A3
ABCG8		DCP1A	SPTA1		CDCP1	DDX60		AIDA	DDX60		CEP120	EIF4H		APOBEC3F	CSTB		HES1			OAS2	OAS2	SLC38A11
ABHD1		DDIT4	STAT1		CDK19	DENND2D		AIFM1	DENND2D		CEP95	EIF5		APOBEC3G	CTNNA1		ICOSLG			OAS3	OAS3	SLC41A1
ABHD10		DDX3X	STAT2		CDK2AP1	DHTKD1		AIFM2	DEPDC1		CFL2	EML4		APOL1	CTNS		ID1			OASL	OASL	SLC47A1
ABHD11		DDX58	TAP1		CDK6	DNAJC1		AIG1	DFNA5		CHD1	EMP3		APOL2	CTSA		IDS			ORC1	ORC1	SLC7A8
ABHD12		DDX60	TAP2		CDKN2C	DNAJC12		AIM2	DHCR24		CHD2	EP300		APOL6	CTSB		IER2			P2RX5	P2RX5	SNX29
ABHD12B		DEFB1	TAPBP		CEP55	DOCK10		AIMP2	DHCR7		CHD6	EPC2		AQP9	CTSH		IFNGR2			PAK1	PAK1	SPINT2
ABHD13		DHX58	TDRD7		CERS6	DTX3L		AIP	DIAPH3		CHIC2	EPHA4		ARAP1	CTSZ		IL12A			PAPSS1	PAPSS1	ST3GAL1
ABHD14A		DTX3L	TLR3		CHN2	DUSP1		AK2	DLGAP5		CHMP1B	ETV3		ARF3	CYB5A		IL1B			PDLIM1	PDLIM1	STK39
ABHD14B		DUSP5	TMEM62		CHST2	DUSP16		AK3	DPAGT1		CHMP7	EZR		ARHGAP22	CYB5B		IL6			PIK3R3	PIK3R3	SYPL1
ABHD15		DYNLT1	TNFRSF14		CIRH1A	DUSP18		AKAP1	DTL		CHPT1	FAM49A		ARHGAP30	CYBASC3		IL8			PIM2	PIM2	TARS2
ABHD16A		EHD4	TNFSF10		CISH	DUSP4		AKAP11	DTX3L		CHRNB4	FAM53B		ARHGAP9	DAD1		ILKAP			PLAC8	PLAC8	TERF2
ABHD16B		EIF2AK2	TRIM22		CLCN3	EHD4		AKIP1	DYNLL1		CIB1	FAM65A		ARHGEF2	DARS2		IQSEC1			PLD4	PLD4	TFPI2
ABHD2		EIF3L	UBA7		CLDN1	EIF2AK2		AKR1B1	E2F7		CIRBP	FBXO33		ARMC6	DCAF12		IRAK3			PLSCR1	PLSCR1	TGFBI
ABHD3		ELF1	UBE2L6		CLDN5	ELMO2		AKT1	E2F8		CNIH2	FCN1		ARPC1B	DCAF7		IRF2BP2			POLQ	POLQ	TM7SF4
ABHD4		ENPP1	USP18		CLEC4A	EMP1		AKTIP	EAF2		CNOT6L	FCRL1		ARPC5	DCTPP1		IRF2BPL			PRDM1	PRDM1	TMEM71
ABHD5		EPAS1	WARS		CLECL1	EMR1		ALAD	ECH1		CNOT8	FFAR1		ARRDC1	DDB2		IRS2			PRICKLE1	PRICKLE1	TNFSF8
ABHD6		EPSTI1	XAF1		CMTM3	ENC1		ALAS1	ECHDC1		CNPPD1	FLJ10038		ARV1	DENND2D		ITPRIP			PTAFR	PTAFR	TOM1
ABHD8		ERLIN1	ZC3HAV1		CNIH4	ENPP2		ALCAM	ECT2		COBLL1	FLJ14107		ASF1B	DHCR24		JMY			PTP4A3	PTP4A3	TSPAN33
ABI1		ETV6	ZNFX1		CNKSR2	EPHA4		ALDH18A1	ELP3		CORO7	FMNL1		ASNA1	DHCR7		JOSD1			RAPGEF2	RAPGEF2	VCL
ABI2		ETV7			CRIM1	EPSTI1		ALDH1B1	ENO1		COX4I1	FOS		ATF1	DNAJB6		JUN			RHOH	RHOH	XYLT1
ABI3		EXT1			CSGALNACT2	ETV6		ALDH3A2	ENTPD1		CPVL	FOSB		ATF7	DPAGT1		JUNB			RNASE6	RNASE6	ZBTB8A
ABI3BP		FAM125B			CSRP2	F2RL1		ALDH6A1	ERLIN1		CREBBP	FOSL2		ATIC	DPP3		JUND			RNF213	RNF213
ABL1		FAM134B			CST7	F5		ALDH9A1	EXO1		CRIP1	FOXP1		ATOX1	DPY30		KAT7			RSAD2	RSAD2
ABL2		FAM46A			CSTB	FAM107B		ALDOA	FADS1		CRY2	FRS2		ATP13A1	DPYSL2		KCNH8			S1PR1	S1PR1
ABLIM1		FAM46C			CTBP1	FAM110A		ALDOC	FADS2		CSDA	FTH1		ATP6AP1	DTL		KDM6B			SEC24A	SEC24A
ABLIM2		FAM70A			CTNNAL1	FAM184A		ALG1	FAM111A		CSGALNACT1	GAB2		ATP6V0E1	EAF2		KIAA1683			SEC24D	SEC24D
ABLIM3		FBXO6			CTNS	FAM40B		ALG12	FAM111B		CSGALNACT2	GABARAPL1		ATXN1	ECH1		KLF10			SH3RF1	SH3RF1
ABO		FCGR1A			CTSC	FAM65B		ALG14	FAM118B		CSH1	GABPB1		AUH	ECHS1		KLF11			SLAMF7	SLAMF7
ABP1		FFAR2			CTSL1	FAS		ALG3	FAM173B		CSNK1G3	GGNBP2		AURKA	EDC3		KLF2			SLC2A5	SLC2A5
ABR		FKBP5			CTTN	FBXO6		ALG6	FANCI		CSRNP1	GH1		AURKB	ENO1		KLF4			SLC44A1	SLC44A1
ABRA		FLT1			CXCR4	FCGBP		ALG8	FASTKD1		CST3	GNA12		B3GNT5	ERLIN1		KLF6			STAT2	STAT2
ABT1		FNDC3B			CYLD	FDX1		ALKBH2	FCRL5		CTDSPL2	GNA13		B4GALT3	ESYT1		KLF9			STK3	STK3
ABTB1		FNDC4			CYP1B1	FKBP5		ALKBH3	FCRLA		CTRL	GPRC5D		BABAM1	EVI2A		LCE1E			STOM	STOM
ABTB2		FTSJD2			CYSLTR1	FLI1		ALKBH6	FH		CWC25	GRASP		BATF	FADS1		LOC152217			TCL1A	TCL1A
ACAA1		FUT4			CYTH1	FLOT1		ALKBH8	FOXM1		CXCL16	GTF3C4		BCAP31	FADS2		LOH12CR1			TNFRSF13B	TNFRSF13B
ACAA2		FZD5			DACH1	FOSB		ALOX5AP	GART		CXCR4	H3F3B		BCAR3	FAM113B		LYN			TNFSF10	TNFSF10
ACACA		G6PC			DACT1	FRMD6		ALPK1	GATM		CXCR5	HBB		BCAT2	FAM118B		MAPKAPK2			TRIM25	TRIM25
ACACB		GAK			DAD1	FXYD5		AMICA1	GBP1		CYCS	HECA		BCKDHB	FAM173B		MEF2D			USP18	USP18
ACAD10		GALNT2			DAPK1	G0S2		AMOT	GBP4		CYLD	HES1		BCKDK	FAM50A		MKNK2			ZNF215	ZNF215
ACAD8		GBP1			DARS	GADD45B		ANAPC1	GBP5		DAZAP2	HGSNAT		BCL2L1	FARS2		MOAP1			ZWINT	ZWINT
ACAD9		GBP3			DDB2	GALNT10		ANAPC13	GCET2		DCLK2	HHEX		BCL2L13	FCER2		MOP-1			A2M
ACADL		GBP4			DDX26B	GBP1		ANAPC16	GIMAP2		DCP1A	HIP1R		BCORL1	FCRL3		MORF4L1			ABLIM2
ACADM		GBP5			DENND5A	GBP4		ANAPC5	GINS1		DDX21	HIVEP1		BCS1L	FCRLA		MPP7			ACP5
ACADS		GCA			DGKD	GBP5		ANGEL1	GLCCI1		DDX24	ICOSLG		BDH1	FDFT1		MXI1			ACVR1
ACADSB		GCH1			DHRS3	GCA		ANKFY1	GLRX		DDX3X	IDS		BIRC5	FERMT3		MYADM			ADAP2
ACADVL		GEM			DHX30	GCH1		ANKH	GM2A		DDX3Y	IER2		BLMH	FMNL3		MYLIP			ADARB1
ACAN		GJA4			DLC1	GEM		ANKRD16	GOLPH3L		DDX5	IER5		BLNK	FOXM1		NDRG1			AMICA1
ACAP1		GK			DLG5	GFOD1		ANKRD17	GOT2		DDX6	IFNGR2		BMF	G6PD		NFKBIA			ANKRD42
ACAP2		GLIPR2			DOCK9	GIMAP1		ANKRD26	GPD2		DEFB125	IFRD1		BNIP3	GART		NFKBIB			AP1B1
ACAP3		GLRX			DPH5	GIMAP2		ANKRD27	GPI		DENND3	IKZF5		BPHL	GCET2		NINJ1			ARHGAP22
ACAT1		GMPR			DPP4	GIMAP4		ANKRD32	GSTP1		DENND4A	IL1B		BPNT1	GCNT1		NLRP1			ATP5H
ACAT2		GPX2			DR1	GIMAP5		ANKRD36B	GTF2H3		DHX40	IL6		BRE	GEMIN6		NR4A1			AUH
ACBD3		GTPBP1			DUSP6	GIMAP6		ANKRD39	GTF2H5		DIRC2	IL8		BRI3BP	GLB1		NR4A2			BCL6
ACBD4		GTPBP2			DYNC2LI1	GIMAP7		ANKRD46	HDHD1		DKK3	ILKAP		BRK1	GM2A		NXF1			BHLHE40
ACBD5		GZMB			DYNLT1	GIMAP8		ANKRD5	HDHD2		DMWD	INO80D		BSG	GNG8		OVGP1			BMF
ACBD6		HEG1			DYRK2	GLG1		ANKZF1	HDLBP		DNAJB1	IRF2BP2		BST2	GNS		P2RX5			BRE
ACCN1		HERC6			DZIP3	GLUL		ANLN	HELLS		DNAJB13	IRF2BPL		BTBD6	GOT2		PAQR3			CCDC126
ACCN2		HES4			ECHS1	GNA15		ANO10	HERC5		DNAJC27	IRS2		BTN2A2	GPI		PDE1B			CCL13
ACCN3		HESX1			EDEM1	GNPDA1		ANP32A	HERC6		DNMBP	ISCA1		BTN3A2	GPR114		PDE4D			CCL22
ACCN4		HK2			EEF2K	GPA33		ANP32E	HIBCH		DOPEY2	JARID2		BTN3A3	GRHPR		PEG10			CCR4
ACCN5		HLA-E			EFHD2	GPD2		ANXA11	HIST1H1B		DUSP1	JMJD1C		C10orf26	GSTP1		PELI1			CD1C
ACCS		HLA-F			EFNA5	GPR155		ANXA2	HIST1H2AB		DUSP10	JMY		C10orf57	GTF2H5		PELI2			CD3D
ACD		HPSE			EGR1	GPR171		ANXA2P2	HIST1H2AL		DUSP6	JOSD1		C10orf58	GTSF1		PER1			CD3E
ACE		HSH2D			EIF1	GPRIN3		ANXA4	HIST1H2BM		DUSP8	JUN		C11orf10	GYS1		PHF1			CD3G
ACE2		IDO1			ELAVL1	GRK5		ANXA5	HIST1H3B		DYNLT3	JUNB		C11orf24	GZMB		PIGA			CD40
ACER1		IFI16			EMB	GTPBP8		ANXA6	HIST1H3C		DYRK1A	JUND		C11orf49	HCP5		PIK3IP1			CD5
ACER3		IFI27			EPAS1	GUCY1B3		AP1AR	HIST1H3F		EAPP	KAT6A		C12orf24	HDAC1		PIM2			CD79B
ACHE		IFI30			ERO1L	GZMA		AP1G2	HIST1H3G		EBF1	KAT7		C12orf52	HDHD1		PMAIP1			CD83
ACIN1		IFI35			ESR1	GZMB		AP1M1	HIST1H3I		EEF1A1	KCNH8		C12orf75	HDHD2		PNRC1			CHDH
ACLY		IFI44			ESYT2	GZMH		AP1S1	HIST1H3J		EIF1	KDM6B		C14orf1	HEMK1		PPBP			CHST10
ACMSD		IFI44L			ETFB	GZMK		AP2A1	HIST1H4D		EIF1AD	KIAA1683		C14orf126	HIST1H1A		PPFIBP2			CIITA
ACN9		IFI6			ETNK1	HAPLN3		AP2A2	HIST1H4H		EIF1AX	KLF10		C14orf149	HIST1H1B		PPP1R15A			CISH
ACO1		IFIH1			ETS1	HAVCR2		AP2B1	HIST1H4L		EIF1B	KLF11		C14orf159	HIST1H2AB		PPP1R15B			CLCN5
ACO2		IFIT1			ETV3	HDGFRP3		AP2M1	HLTF		EIF2AK3	KLF2		C15orf17	HIST1H2BE		PRDM2			CTSB
ACOT11		IFIT2			EVI2B	HERC5		AP2S1	HMMR		EIF4H	KLF3		C15orf41	HIST1H2BM		PRDM4			CTSZ
ACOT12		IFIT3			EVI5	HERC6		AP3D1	HRSP12		EIF5	KLF4		C16orf52	HIST1H3B		PRKCE			DAPK1
ACOT13		IFIT5			EVL	HTT		AP3M1	HSD17B12		ELF1	KLF6		C16orf53	HIST1H3C		PRNP			DPYSL2
ACOT4		IFITM1			EXOC3	ICOS		APAF1	HSD17B4		EML4	KLF7		C16orf62	HIST1H3G		PTMA			DUSP6
ACOT7		IFITM2			EZH2	ID3		APBB1IP	HSDL2		EMP3	KLF9		C16orf70	HIST1H3I		PTS			EHD3
ACOT8		IFITM3			EZR	IFI16		APEH	IDH1		ENSA	KLHL24		C17orf62	HIST1H4L		PYGM			EPHB1
ACOT9		IFNGR1			FAM100B	IFI30		APEX1	IFI16		EP300	KRAS		C17orf65	HNRNPAB		RAB11FIP1			FAM113B
ACOX1		IGFBP2			FAM113B	IFI35		APEX2	IFI30		EPB41L4A-AS1	LFNG		C17orf87	HOMER2		RAPGEF1			FAM127A
ACOX2		IL15			FAM120A	IFI44		API5	IFI35		EPC1	LOC641298		C18orf10	HS3ST1		RARA			FCER2
ACOX3		IL15RA			FAM120AOS	IFI44L		APIP	IFI44		EPC2	LOH12CR1		C18orf45	IDH1		RASA3			FCRL3
ACOXL		IL17RB			FAM13A	IFI6		APOA1BP	IFI44L		EPHA4	LRRFIP1		C19orf42	IFI30		RASGEF1B			FLJ20444
ACP1		IL1R1			FAM168B	IFIH1		APOBEC3C	IFI6		ETV3	LYN		C19orf50	IFI35		RASGRP2			GATA3
ACP2		IL1RN			FAM46C	IFIT1		APOBEC3D	IFIT1		EVI2B	LYZ		C1orf220	IGFLR1		RBM3			GLIPR2
ACP5		IL28RA			FAM69A	IFIT2		APOBEC3F	IFIT3		EZR	MAP1LC3B		C1orf85	IKBKE		RBM38			GRAMD1B
ACP6		IL6ST			FASLG	IFIT3		APOBEC3G	IFITM1		FAM100B	MAP3K2		C20orf3	IL17RB		RELB			HLA-DMA
ACPL2		IMPA2			FBLN7	IFIT5		APOBR	IGLV6-57		FAM117B	MAPK8IP3		C21orf33	IL1RN		REM2			HLA-DMB
ACPP		IRF1			FBXO32	IFITM1		APOL1	IKZF2		FAM160B1	MBNL2		C21orf59	IL4R		REXO1L1			HOMER2
ACPT		IRF2			FKBP1A	IFITM2		APOL2	IL12RB2		FAM49A	MCM9		C22orf25	ILK		RGS2			HS3ST1
ACR		IRF7			FLJ45983	IFITM3		APOL6	IL2RA		FAM53B	MED13L		C22orf40	IMPDH2		RHOB			HTR3A
ACRBP		IRF9			FLT3LG	IFNG		APOO	INTS7		FAM65A	METTL21D		C2orf42	INPP5B		RHOH			IL13RA1
ACRC		ISG15			FNBP1	IL12RB2		APP	IRF2		FAM76B	MEX3C		C3orf75	INTS3		RNF139			IL17RB
ACRV1		ISG20			FOSL2	IL17F		APPBP2	ITGB3BP		FBRS	MKNK2		C4orf27	INTS9		RPGR			IL4R
ACSBG1		JAK2			FOXN3	IL18R1		ARAP1	JAK2		FBXO11	MLL5		C5orf13	IPO13		RPL30			ITGAL
ACSBG2		JUNB			FOXP1	IL18RAP		ARF3	KEAP1		FBXO21	MMD		C6orf125	IRF2		RPS15			KIAA1324
ACSF2		KIAA0040			FRY	IL1B		ARFGAP3	KIAA0040		FBXO3	MOAP1		C7orf68	ITFG1		S1PR1			KIR2DL2
ACSF3		LAMP3			FYN	IL1R2		ARFIP1	KIAA0101		FBXO33	MOP-1		C8orf41	ITGAL		SAMD8			LAIR1
ACSL1		LAP3			GAB2	IL2		ARHGAP11A	KIAA1797		FCN1	MPP7		C9orf123	IVD		SELK			LCP2
ACSL3		LEPR			GABPB2	IL21R		ARHGAP17	KIAA1826		FCRL1	MSL2		C9orf64	KCNAB2		SERTAD1			LIPA
ACSL4		LGALS3			GAD1	IL2RA		ARHGAP18	KIF11		FEM1B	MTMR6		C9orf85	KEAP1		SF1			LPP
ACSL5		LGMN			GADD45G	IL2RB		ARHGAP19	KIF14		FEM1C	MYADM		C9orf91	KIAA0101		SGK1			MAL
ACSL6		LIPA			GALC	IL6		ARHGAP26	KIF15		FFAR1	MYLIP		CABIN1	KIAA0748		SH2B3			MAOA
ACSM1		LMO2			GALNT3	IL6R		ARHGAP30	KIF20A		FFAR2	MYO15B		CACNB1	KIF20A		SIK1			MAP3K8
ACSM3		LY6E			GALNT4	IL7R		ARHGAP35	KIF23		FLJ10038	NDRG1		CAD	KIF2C		SLC25A26			MFI2
ACSM5		MAB21L2			GALNT7	IL8		ARHGAP9	KIF2C		FLJ14107	NFKBIA		CALM3	LAMP3		SLC25A28			MGAT1
ACSS1		MAFB			GATA3	IPCEF1		ARHGDIB	KIF4A		FLJ38379	NFKBID		CAMK1	LAT2		SLC5A6			MMP12
ACSS2		MAFF			GFI1	IQGAP1		ARHGEF12	KNTC1		FMNL1	NFKBIE		CAMKK2	LCK		SMAD3			MTHFR
ACSS3		MAP3K14			GFPT1	IQGAP2		ARHGEF2	LAMP3		FNBP4	NINJ1		CAP1	LDLR		SMAD7			NCF2
ACTA1		MAP3K5			GIT2	IRF1		ARHGEF3	LARS		FOS	NR1D2		CAPG	LIF		SMAP2			NECAP2
ACTA2		MARCKS			GLS	IRF2BP2		ARHGEF6	LAX1		FOSB	NR1H2		CAPN1	LILRB1		SMURF1			NFIL3
ACTB		MASTL			GNAI1	IRF7		ARL1	LDHA		FOSL2	NR4A1		CAPZB	LIPA		SNAP91			NFKBIZ
ACTC1		MAX			GNG8	IRF8		ARL11	LDHB		FOXK2	NR4A2		CARS	LPCAT3		SNHG7			NPCDR1
ACTG1		MCL1			GOLGA8B	ISG15		ARL15	LDLR		FOXO1	NR4A3		CASP2	LPXN		SNX9			NR4A3
ACTG2		MCOLN2			GPCPD1	ISG20		ARL3	LGALS3BP		FOXP1	NRIP1		CAT	M6PR		SOCS3			PALLD
ACTL6A		MICB			GPN1	ITM2A		ARL6IP5	LILRB1		FRS2	OVGP1		CBR1	MAL		SOX5			PRKCA
ACTL6B		MKX			GPR125	ITPR1		ARMC1	LIMA1		FTH1	PACS1		CCDC126	MAOA		SPOCK2			PTGER2
ACTL7A		MOV10			GPR18	ITPRIP		ARMC6	LMNB1		GAB2	PATL1		CCDC127	MAT2A		SPRY1			PTGIS
ACTL7B		MS4A4A			GPR183	JAK3		ARMCX3	LPXN		GABARAPL1	PELI1		CCDC142	MCM3		STRAP			QSOX1
ACTL8		MSR1			GRAP2	JUN		ARMCX6	LRIF1		GABBR1	PER1		CCDC56	MCM4		TAGAP			RAB37
ACTL9		MT1G			H2AFJ	JUNB		ARNT	LYAR		GABPB1	PHF1		CCDC69	METTL13		TAGLN			RGS9
ACTN1		MT1H			HCLS1	KAT2B		ARNTL2	M6PR		GALNT3	PHF20		CCDC97	METTL6		TCP11L2			RNF125
ACTN2		MT1M			HDAC1	KDSR		ARPC1B	MACC1		GCM1	PI4K2A		CCL13	MFNG		TEX14			RNF144B
ACTN3		MT1X			HEG1	KIFAP3		ARPC2	MANEA		GGA2	PIGA		CCL22	MGAT1		TGFB1			RNF19B
ACTN4		MTHFD2L			HENMT1	KLF10		ARPC5	MAP2K6		GGNBP2	PIK3CA		CCM2	MGST3		THBS1			RPS6KA2
ACTR10		MX1			HIPK1	KLHDC7B		ARRDC1	MCM10		GH1	PIK3IP1		CCNA2	MINPP1		TLR2			S100A10
ACTR1A		MX2			HIPK2	LACTB		ARSK	MCM3		GLTSCR2	PLEKHA1		CCNB1	MLEC		TMEM183A			SH3TC1
ACTR1B		MYD88			HIST2H2BE	LAG3		ARV1	MCM4		GMEB2	PMAIP1		CCNB2	MMP12		TMEM2			SIGLEC10
ACTR2		MYOF			HIVEP3	LAMP3		ASCC1	MCM6		GNA12	PNRC1		CCNE1	MPDU1		TNFRSF13C			SIGLEC6
ACTR3		N4BP1			HPCAL1	LAP3		ASCC2	MCM8		GNA13	PPBP		CCNF	MPI		TNFSF9			SIRPA
ACTR3B		NAMPT			HPGD	LAYN		ASCC3	MCOLN2		GNB5	PPFIBP2		CCR1	MPV17		TP53INP2			SLC30A4
ACTR3C		NAPA			HRH1	LGALS3		ASF1A	MCTS1		GNG2	PPIL4		CCR2	MRPL51		TRA2A			SLC37A3
ACTR5		NCOA3			HSPH1	LGALS3BP		ASF1B	MDH1		GOLGA4	PPM1A		CCR4	MRPS18B		TRAF4			SLC38A11
ACTR6		NDC80			HTR2B	LGALS8		ASH2L	MELK		GPATCH3	PPP1R15A		CCT3	MTHFD1		TSC22D2			SLC41A1
ACTR8		NEURL3			ICAM3	LGMN		ASNA1	METTL6		GPR183	PPP1R15B		CCT6A	MTHFD2		TSC22D3			SLC47A1
ACTRT2		NFIL3			ID2	LIF		ASNS	MINPP1		GPRASP1	PPP4R1		CCT7	MTHFR		TSPYL1			SLC7A8
ACVR1		NOD2			IER3	LINC00341		ASPM	MKI67		GPRC5D	PPTC7		CD151	MYB		TSPYL2			SNX29
ACVR1B		NOS2			IFT57	LMO4		ASXL2	MLEC		GRASP	PRDM2		CD19	N6AMT2		TTLL13			SPINT2
ACVR2A		NPAS2			IFT80	LPL		ATAD1	MLKL		GTF2IRD2	PRDM4		CD1E	NAGA		TUBA1A			ST3GAL1
ACVR2B		NRN1			IGF2BP3	LST1		ATAD2	MLLT3		GTF3C4	PRKCE		CD2	NCAPD2		U2AF1			STK39
ACVRL1		NT5C3			IGSF11	LTA		ATAD5	MRPL51		H1FX	PRNP		CD22	NCAPH		UBC			SYPL1
ACY1		NUP50			IGSF3	LTB		ATE1	MSH2		H3F3B	PTBP2		CD226	NCF2		USP15			TARS2
ACY3		OAS1			IKZF1	LUZP1		ATF7	MTHFD1		HAUS3	PTP4A1		CD24	NDUFAF1		USP3			TERF2
ACYP1		OAS2			IKZF2	LY96		ATG10	MTHFD2		HBB	PYGM		CD27	NDUFB5		USP30			TFPI2
ACYP2		OAS3			IL10	LYST		ATG7	MX1		HBP1	RAB11FIP1		CD3D	NDUFS2		USP36			TGFBI
ADA		OASL			IL10RA	MAF		ATIC	MX2		HEBP2	RAB11FIP2		CD3E	NECAP2		VCAN			TM7SF4
ADAD1		ODC1			IL1RN	MAFF		ATL3	MYB		HECA	RAB18		CD3G	NEDD8		VPS37B			TMEM71
ADAD2		OGFR			IL24	MALT1		ATOX1	MYBL2		HERC1	RAB21		CD4	NETO1		WDR45L			TNFSF8
ADAL		OPTN			IL3	MAN2A1		ATP10D	NCAPD2		HES1	RAB30		CD40	NIPSNAP1		YPEL5			TOM1
ADAM10		P2RY6			IL4R	MAP3K8		ATP11C	NCAPD3		HGSNAT	RAPGEF1		CD40LG	NME1		ZBTB10			TSPAN33
ADAM11		PABPC4			IMMT	MAP4K4		ATP13A1	NCAPG		HHEX	RARA		CD5	NSDHL		ZBTB16			VCL
ADAM12		PADI2			INSIG1	MAST4		ATP13A3	NCAPG2		HIF1A	RASA3		CD53	NSMCE1		ZBTB43			XYLT1
ADAM15		PARP12			IRF2	MB21D2		ATP1A1	NCAPH		HIP1R	RASGEF1B		CD59	OAS1		ZC3H12A			ZBTB8A
ADAM17		PDGFRL			ISCA1	MBD2		ATP2A2	NDC80		HIPK1	RASGRP2		CD63	OAS2		ZDHHC23
ADAM18		PDK1			ITGAE	MDFIC		ATP2B4	NDUFAF1		HIVEP1	RB1CC1		CD72	OGDH		ZFAND2A
ADAM19		PFKFB3			JUND	MEX3C		ATP2C1	NDUFB5		HNRNPA0	RBM14		CD79B	PDCD1LG2		ZFP36
ADAM20		PHF11			KCNK5	MICB		ATP5A1	NEDD8		ICOSLG	RBM38		CD84	PDE6D		ZFP36L2
ADAM21		PHF15			KCNK6	MIER1		ATP5B	NME1		IDS	RBM39		CD8A	PFKM		ZFYVE20
ADAM22		PI4K2B			KCTD12	MKI67		ATP5C1	NMI		IER2	RCN2		CDC20	PFKP		ZNF165
ADAM23		PLEKHA4			KIAA0247	MLLT3		ATP5G3	NRD1		IER5	REL		CDC25A	PGD		ZNF295
ADAM28		PLIN2			KIAA0528	MSRB2		ATP5SL	NUDCD1		IFNGR2	RELB		CDC45	PHF19		ZNF317
ADAM29		PLSCR1			KIAA0664L3	MT1X		ATP6AP1	NUDT5		IFRD1	REM2		CDCA3	PIGM		ZNF329
ADAM30		PMAIP1			KIAA0748	MVP		ATP6V0D1	NUF2		IFT57	RGS1		CDCA5	PKM2		ZNF394
ADAM32		PML			KIAA0922	MX1		ATP6V0E1	NUP43		IKZF5	RGS2		CDCA8	PLK1		ZNF395
ADAM33		PMM2			KIAA1267	MX2		ATP6V1A	NUSAP1		IL1B	RHBDD2		CDIPT	PNPO		ZNF711
ADAM3A		PNPT1			KIAA1324L	MYB		ATP6V1B2	OAS1		IL6	RHOB		CDK10	POLH		ZNF821
ADAM5P		PNRC1			KIAA1949	MYC		ATP6V1C1	OAS2		IL8	RIT1		CDK2	POLR2H		ZXDA
ADAM6		PPM1K			KLF13	NAMPT		ATP7A	OAS3		ILKAP	RLF		CDK4	POU2AF1
ADAM7		PRAME			KLF6	NBN		ATP8A1	PAICS		INO80D	RNF11		CDK5	PPIL1
ADAM8		PRIC285			KLHDC2	NCOA7		ATP8B2	PARP9		IQSEC1	RNF125		CDKN3	PPP1CA
ADAM9		PRKD2			KLHDC5	NEDD9		ATPBD4	PBK		IRAK2	RNF138		CECR5	PPP2R4
ADAMDEC1		PSMB8			KLRG1	NELL2		ATRN	PCNA		IRF2BP2	RNF139		CENPBD1	PPT1
ADAMTS1		PSMB9			KPNA4	NEXN		ATRX	PDCD1LG2		IRF2BPL	RNF38		CENPI	PRDX1
ADAMTS10		PTMA			KPNA6	NFATC2		ATXN1	PFKM		IRS2	RNMT		CENPO	PRDX3
ADAMTS12		PUS1			KRT1	NFE2L3		ATXN10	PHF6		ISCA1	RPGR		CEP68	PRIM1
ADAMTS13		PXK			L3MBTL3	NFKB1		ATXN2	PKM2		ISCU	RPS15		CEP85	PRKAG1
ADAMTS14		RAB27A			LCP2	NFKBIA		AURKA	PLK1		IST1	RSRC2		CERS2	PRMT5
ADAMTS15		RARRES3			LEPROTL1	NINJ1		AURKB	PLSCR1		ITGAM	SAMD8		CETN3	PRMT7
ADAMTS16		RASGEF1B			LIMA1	NLRP3		AVEN	PNPO		ITPRIP	SECISBP2L		CFL1	PRPSAP1
ADAMTS17		RASSF4			LIMS2	NME7		AZI2	POLA1		JAM3	SERINC1		CHAF1B	PSAT1
ADAMTS18		RBCK1			LINS	NOG		B3GALNT2	POLD3		JARID2	SERTAD2		CHCHD1	PSD4
ADAMTS19		RBM25			LNPEP	NOL3		B3GNT2	POLH		JMJD1C	SESN3		CHDH	PSMB3
ADAMTS2		RGS1			LPIN2	NR4A2		B4GALT3	POLQ		JMY	SF1		CHI3L1	PSMB8
ADAMTS20		RIPK2			LRRC8B	NT5C3		B4GALT5	POLR2H		JOSD1	SH2B3		CHI3L2	PSMB9
ADAMTS3		RNF114			LRRC8C	NT5E		BABAM1	PPIL1		JUN	SIK1		CHMP5	PTGIR
ADAMTS4		RNF19B			LRRFIP1	NUB1		BAG2	PRC1		JUNB	SIN3A		CHRNA6	PTPN6
ADAMTS5		RNF213			LRRN3	NUDCD1		BAG6	PRDX3		JUND	SIRT1		CHTF8	PTTG1
ADAMTS6		RNF24			M6PR	OAS1		BARD1	PRIM1		KAT6A	SKIL		CIITA	QSOX1
ADAMTS7		RPL22			MAL	OAS2		BATF	PRMT5		KAT6B	SKP1		CINP	RAB5B
ADAMTS8		RSAD2			MAOA	OAS3		BAX	PRR11		KAT7	SLC2A3		CISH	RAB7L1
ADAMTS9		RTP4			MAP2K6	OASL		BAZ1A	PSAT1		KBTBD2	SLC38A11		CKLF	RAC2
ADAMTSL1		S100A8			MAP3K14	OPTN		BAZ1B	PSMA4		KCNH4	SMAD7		CLCN4	RACGAP1
ADAMTSL3		SAMD4A			MAP4K1	OSM		BBS10	PSMA5		KCNH8	SMAP2		CLCN5	RDH11
ADAMTSL4		SAMHD1			MAPK1	OXNAD1		BBS4	PSMB9		KDM2A	SMEK1		CLCN6	RER1
ADAMTSL5		SAT1			MAPK6	P2RX5		BBS7	PTTG1		KDM2B	SMURF1		CLIC1	RFC2
ADAP1		SCARB2			MAPKAPK3	P2RY14		BCAP31	RAB10		KDM6A	SNHG7		CLIP2	RFC5
ADAP2		SECTM1			MAT2B	PAG1		BCAT1	RAB27A		KDM6B	SNN		CLK2	RMI1
ADAR		SERPINB9			MATK	PALLD		BCAT2	RACGAP1		KHNYN	SNRK		CLN6	RPS6KA1
ADARB1		SERPINE1			MBOAT1	PAM		BCKDHB	RAD50		KIAA0247	SNRPA1		CLNK	RRAGD
ADARB2		SERPING1			MBOAT7	PAQR8		BCKDK	RAD51AP1		KIAA0355	SNX9		CLPP	RRM2
ADAT1		SIRPA			MEST	PARP12		BCL2L1	RCBTB2		KIAA1683	SOS2		CLSTN1	RUVBL1
ADAT2		SLC15A3			MFSD6	PARP14		BCL2L13	RFC3		KLF10	SOX5		CLTA	RUVBL2
ADAT3		SLC16A1			MGAT1	PARP9		BCS1L	RFC4		KLF11	SPOCK2		CNDP2	RWDD2B
ADC		SLC1A1			MGST3	PASK		BET1	RMI1		KLF12	SPOPL		CNOT3	SCD
ADCK1		SLC25A28			MKNK2	PBX4		BFAR	RPF2		KLF2	SPRY1		CNR2	SDHC
ADCK2		SLFN12			MKRN1	PDE4B		BHLHE41	RRM2		KLF3	SRSF5		CNTROB	SIGLEC6
ADCK3		SLFN5			MOBKL2A	PDE4D		BICD1	RSAD2		KLF4	STIM2		COASY	SIRPA
ADCK4		SMAD3			MPRIP	PDE4DIP		BIRC5	RUVBL1		KLF6	STK17A		COG4	SIT1
ADCK5		SNN			MPZL2	PDLIM1		BIVM	SAMD9L		KLF7	SUMO2		COG7	SLAMF1
ADCY1		SOCS1			MPZL3	PELI1		BLM	SAMHD1		KLF9	SYF2		COMMD3	SLAMF6
ADCY10		SOCS2			MRC2	PERP		BLMH	SC4MOL		KLHDC2	TAGAP		COMT	SLC25A1
ADCY2		SP110			MREG	PFKFB3		BLNK	SCD		KLHL24	TAGLN		COPG	SLC25A11
ADCY3		SPATS2L			MRPL35	PFKM		BLVRA	SGOL2		KRAS	TAPT1		COPS6	SLC25A20
ADCY4		SPSB1			MRPS26	PGAP1		BLZF1	SHCBP1		KRR1	TCP11L2		COPS7A	SLC35A4
ADCY5		SPTLC2			MST4	PGM2L1		BMP2K	SKA2		KRT16	TGFB1		COPS7B	SLC37A3
ADCY6		SQLE			MTA1	PHF11		BMPR1A	SKA3		KRTAP5-2	THBS1		COPZ1	SLC39A14
ADCY7		SSBP3			MTDH	PI4K2B		BMS1	SLAMF1		LAPTM4A	TLE1		COQ9	SLC39A8
ADCY8		ST3GAL4			MTG1	PIK3C2B		BNIP3	SLAMF6		LAPTM5	TMEM183A		CORO1A	SLC43A3
ADCY9		STAP1			MYLIP	PITPNC1		BORA	SLAMF7		LARGE	TMEM2		COX15	SLC47A1
ADCYAP1		STARD5			NAP1L4	PLCXD2		BPHL	SLC25A40		LCOR	TMEM55B		COX7A2L	SOCS1
ADCYAP1R1		STAT1			NCK2	PLN		BPNT1	SLC30A6		LFNG	TMEM66		COX8A	SPP1
ADD1		STAT2			NCOA3	PLSCR1		BRCA1	SLC38A5		LMBR1L	TMX4		CPNE1	SQRDL
ADD2		STEAP4			NDFIP2	PMEPA1		BRCA2	SLC43A3		LOC641298	TNFAIP3		CPOX	SSBP2
ADD3		SUN2			NEK6	POU2AF1		BRCC3	SLC44A1		LOH12CR1	TNFRSF13C		CPSF4	STAT2
ADH1A		TAGAP			NFATC3	PPARD		BRD8	SLFN5		LPAR2	TOB1		CPT1A	STIP1
ADH1B		TAP1			NFIL3	PPIF		BRI3BP	SMC2		LPP	TP53BP2		CPT2	STMN1
ADH1C		TAP2			NFKBIZ	PRDX4		BRIP1	SPAG5		LRRC8A	TP53INP2		CRTAP	STT3A
ADH4		TBX3			NFU1	PRKCB		BRK1	SPC25		LRRFIP1	TPST1		CSF1	TALDO1
ADH5		TCF7L2			NIN	PRPS2		BSCL2	SQRDL		LYN	TRA2A		CSK	TAP1
ADH6		TDRD7			NIPA1	PSMB10		BSG	STAT1		LYZ	TRAF4		CSNK1G1	TARS2
ADH7		TFEC			NKG7	PSMB3		BST2	STAT2		MAFB	TRAF6		CSNK2B	TAS2R19
ADHFE1		THBD			NPAS2	PSMB9		BTK	STIL		MAML3	TREM1		CSRP1	TCF19
ADI1		THOC4			NRP2	PSME1		BTLA	STIP1		MAP1LC3B	TSC22D2		CST7	TCL1A
ADIG		TIMP1			NSMCE1	PSME2		BTN2A1	STMN1		MAP3K2	TSC22D3		CSTB	TECR
ADIPOQ		TLK2			NT5C3L	PTGER4		BTN3A2	STT3A		MAPK8IP3	TSPAN33		CSTF2	TFDP1
ADIPOR1		TLR3			NUP62	PTPN1		BTN3A3	SUV39H2		MBNL2	TSPYL1		CTNNA1	TFPI2
ADIPOR2		TLR7			OBFC2A	PTPRC		BTRC	TALDO1		MCM9	TSPYL2		CTNNBL1	TIMMDC1
ADK		TMEM140			OSBPL1A	PTPRO		BUB1	TCF19		MDM4	TTLL13		CTNS	TMEM106C
ADM		TMEM51			OSBPL8	PVRIG		BUB1B	TCL1A		MED13L	TTN		CTSA	TMEM109
ADM2		TNFAIP3			OTUD7A	PYHIN1		BUB3	TFDP1		MED26	TUBA1A		CTSB	TMEM69
ADNP		TNFAIP6			P4HA2	RAB20		BYSL	TLR10		MEF2D	TXNIP		CTSC	TMEM71
ADNP2		TNFRSF10A			PARVG	RAB27A		C10orf2	TLR7		METTL21D	U2AF1		CTSH	TMEM97
ADO		TNFSF10			PBX3	RAB7L1		C10orf26	TMEM106C		MEX3C	USP3		CTSZ	TNFAIP8L2
ADORA1		TNFSF13B			PDE7B	RAD51AP1		C10orf58	TMEM69		MGAT5	USP30		CXXC1	TNFRSF17
ADORA2B		TRAFD1			PDE9A	RAPGEF2		C10orf76	TMEM97		MGC34796	USP36		CYB5A	TNFRSF9
ADORA3		TRIM14			PDIA4	RAPGEF6		C10orf88	TNFRSF17		MKNK2	USPL1		CYB5B	TNFSF10
ADPGK		TRIM21			PDPK1	RARRES3		C11orf1	TNFSF10		MLF1	VAMP2		CYB5D2	TNFSF4
ADPRH		TRIM25			PECAM1	RBCK1		C11orf10	TNFSF4		MLL3	VAV3		CYB5R1	TP53
ADPRHL1		TRIM38			PFN1	RBMS3		C11orf24	TOP2A		MLL5	VCAN		CYBASC3	TPX2
ADPRHL2		TRIM5			PGM1	RDH10		C11orf48	TP53		MMD	WBP11		CYC1	TRAF1
ADRA1A		TRIM56			PGS1	RDX		C11orf49	TPX2		MOAP1	XYLT1		CYFIP1	TRAF3IP3
ADRA1B		TXNIP			PHEX	RELL1		C11orf54	TRAPPC6B		MOBKL2A	YPEL5		CYFIP2	TRAFD1
ADRA1D		TYMP			PHF20L1	REXO2		C11orf57	TRIM5		MOP-1	ZBTB1		DAD1	TREML2
ADRA2A		UBA7			PHLDA1	RGS16		C11orf61	TRMT1L		MORF4L1	ZBTB10		DAGLB	TSPAN31
ADRA2B		UBE2L6			PIK3AP1	RHEBL1		C11orf73	TTF2		MPP7	ZBTB16		DAPK1	TSTA3
ADRA2C		ULK4			PIK3CD	RHOU		C11orf75	TTK		MSL2	ZBTB20		DARS2	TTC9C
ADRB1		UNC93B1			PIK3R5	RORA		C11orf82	TUBB		MTMR10	ZBTB43		DAXX	TUBB
ADRB2		UPP2			PITPNB	RRAS2		C12orf11	TUBG1		MTMR3	ZC3H12A		DBI	TUBG1
ADRB3		USP18			PITRM1	RSAD2		C12orf24	TYMS		MTMR6	ZFAND5		DCAF11	TXLNA
ADRBK1		VAMP5			PKIA	SAMD9L		C12orf4	UBE2L6		MTSS1	ZFP36		DCAF12	TYMS
ADRBK2		VEGFC			PLA2G4A	SAMHD1		C12orf48	UBE2T		MYADM	ZFP36L2		DCAF7	UBE2L6
ADRM1		WARS			PLCL1	SAT1		C12orf75	UGDH		MYLIP	ZFYVE20		DCAKD	UBE2T
ADSL		XAF1			PLEKHB2	SCML1		C14orf1	UHRF1		MYO15B	ZNF10		DCLRE1B	UHRF1
ADSS		ZBP1			PLEKHO1	SEC31B		C14orf101	USO1		NDRG1	ZNF136		DCP1B	UQCC
ADSSL1		ZC3HAV1			PLLP	SELL		C14orf126	USP18		NFKBIA	ZNF238		DCPS	USMG5
AEBP1		ZNF107			PLXDC1	SERP2		C14orf135	VDAC3		NFKBID	ZNF295		DCTN1	USP5
AEBP2		ZNF295			POC1B	SERPINB2		C14orf142	WARS		NFKBIE	ZNF329		DCTN2	VCL
AEN		ZNF385B			PPAP2A	SERPINE2		C14orf149	WDHD1		NINJ1	ZNF394		DCTN3	VPS72
AES		MB21D1			PPARG	SGK1		C14orf159	WDR12		NLGN3	ZNF540		DCTPP1	WSB2
AFAP1		CMAHP			PPIB	SIRT1		C14orf2	WDR76		NLRP1	ZNF639		DCXR	XBP1
AFAP1-AS1		MYO1C			PPM1A	SLAMF1		C15orf17	XRCC4		NR1D2	ZNF644		DDB1	ZBED2
AFAP1L1		VMP1			PPM1K	SLAMF7		C15orf37	ZDHHC16		NR1H2	ZNF821		DDB2	ZC3HAV1L
AFAP1L2		TRIM6-TRIM34			PPP1R14A	SLC25A44		C15orf41	ZNF175		NR3C1	ZNF844		DDX23	ZDHHC16
AFF1		SAA1			PPP1R16B	SLC27A2		C15orf42	ZWINT		NR3C2	ZRANB1		DDX56	ZWINT
AFF2					PPP3CA	SLC35F3		C15orf44			NR4A1			DECR1
AFF3					PPP4R2	SLC44A1		C16orf52			NR4A2			DENND2D
AFF4					PRKCA	SMAD3		C16orf53			NR4A3			DEPDC1B
AFG3L1P					PRKCQ	SMCHD1		C16orf61			NRIP1			DFFA
AFG3L2					PRMT2	SMG1		C16orf62			NXF1			DGCR8
AFM					PRNP	SNX9		C16orf70			OGFRL1			DGUOK
AFP					PTBP1	SOCS2		C17orf39			OR10A4			DHCR24
AFTPH					PTDSS1	SOD2		C17orf42			OSBPL10			DHCR7
AGA					PTEN	SP100		C17orf53			OVGP1			DHDDS
AGAP1					PTGER2	SP110		C17orf62			PACS1			DHPS
AGAP11					PTGIR	SP140		C17orf75			PAN3			DHRS1
AGAP2					PTPN14	SPAG9		C17orf80			PAQR3			DHTKD1
AGAP3					PTPN4	SPATA5		C17orf87			PATL1			DHX16
AGBL1					PTPN7	SPATS2L		C18orf10			PCBP2			DHX58
AGBL2					PTPRE	SPTLC2		C18orf45			PCF11			DNAJA3
AGBL3					PTPRN2	SQRDL		C18orf55			PDE1B			DNAJB6
AGBL4					QSOX1	SRGN		C19orf10			PDE4D			DNAJC11
AGBL5					RAB11A	SSBP3		C19orf28			PDZD8			DNAJC9
AGER					RAB11FIP1	STAP1		C19orf42			PELI1			DNASE1
AGFG1					RAB27B	STAT1		C19orf48			PELI2			DNMT1
AGFG2					RAB30	STAT2		C19orf50			PER1			DNMT3A
AGGF1					RAB7A	STAT3		C19orf53			PFDN5			DNTTIP1
AGK					RAD21	STK3		C19orf66			PHF1			DOK1
AGL					RALB	STT3B		C1GALT1C1			PHF20			DOK3
AGMAT					RAP1A	STX11		C1orf135			PI4K2A			DONSON
AGPAT1					RASA1	SUSD3		C1orf220			PIGA			DPAGT1
AGPAT2					RASA2	SYNE2		C1orf43			PIGB			DPF2
AGPAT3					RASAL3	SYNGR3		C1orf85			PIK3CA			DPP3
AGPAT4					RASGRP1	SYTL2		C1orf93			PIK3IP1			DPY30
AGPAT4-IT1					RASGRP3	TAB2		C1QBP			PIKFYVE			DPYSL2
AGPAT5					RBM14	TAP1		C1R			PITPNM2			DSCC1
AGPAT6					RBMS1	TAP2		C1RL			PLEKHA1			DTL
AGPAT9					RBMS2	TBC1D15		C20orf177			PLEKHA3			DUS2L
AGPS					REEP1	TBX21		C20orf196			PLK3			DUSP6
AGR2					REEP5	TDRD7		C20orf3			PMAIP1			DUSP7
AGR3					RERE	TFPI		C20orf72			PNPLA2			DYNLRB1
AGRP					RGS1	TGFBR1		C21orf33			PNPLA8			E2F7
AGT					RIPK2	TGIF1		C21orf59			PNRC1			EAF2
AGTPBP1					RNF11	TIFA		C21orf7			PPBP			EBNA1BP2
AGTR1					RNF111	TIPARP		C21orf91			PPFIBP2			EBP
AGTR2					RNF125	TJP2		C22orf40			PPIL4			ECH1
AGTRAP					RNF138	TLE3		C22orf46			PPM1A			ECHS1
AGXT					RNF145	TMEM140		C2CD2			PPP1R15A			EDC3
AGXT2					RNF146	TMEM173		C2orf42			PPP1R15B			EGR2
AGXT2L1					RNF19A	TMEM2		C2orf43			PPP4R1			EGR3
AGXT2L2					RNF24	TNFRSF1A		C2orf44			PPTC7			EHD3
AHCTF1					RNH1	TNFRSF1B		C3orf23			PRDM2			EHD4
AHCY					RPN1	TNFSF10		C3orf37			PRDM4			EIF2B2
AHCYL1					RRAGD	TNFSF13B		C3orf75			PRDM8			EIF2D
AHCYL2					RRN3P1	TNFSF8		C4orf21			PRKCE			EIF3I
AHDC1					RRS1	TNIK		C4orf29			PRNP			EIF6
AHI1					RTP4	TNIP2		C4orf34			PRRC2C			ELAC2
AHNAK					RUFY2	TOX2		C4orf41			PTBP2			ELAVL1
AHNAK2					RUNX1	TP53INP1		C4orf43			PTMA			ELF4
AHR					RXRA	TPR		C5orf13			PTP4A1			ELOVL1
AHRR					S100A11	TRAF1		C5orf15			PTS			ENO1
AHSA1					S100P	TRAT1		C5orf24			PYGM			ENO2
AHSA2					S1PR1	TRIM14		C5orf34			RAB11FIP1			EP400NL
AHSG					SAE1	TRIM22		C5orf43			RAB11FIP2			EPHB1
AHSP					SAMD3	TRIM25		C6orf108			RAB18			EPS15L1
AICDA					SAMSN1	TSC22D1		C6orf115			RAB21			ERAL1
AIDA					SATB1	TYMP		C6orf125			RAB30			ERCC2
AIF1					SCAP	UBE2L6		C6orf130			RAB37			ERI3
AIF1L					SCN3A	USP15		C6orf162			RALGAPA1			ERLIN1
AIFM1					SCPEP1	USP18		C6orf170			RANBP2			ESPL1
AIFM2					SDC4	VOPP1		C6orf211			RAPGEF1			ESYT1
AIFM3					SEC11C	WARS		C6orf62			RARA			ETFA
AIG1					SEC61A1	WDFY1		C6orf89			RASA3			ETHE1
AIM1L					SERINC5	WIPF1		C7orf44			RASGEF1B			EVI2A
AIM2					SERPINB9	XAF1		C7orf49			RASGRP2			EVL
AIMP1					SETBP1	XRN1		C7orf54			RB1CC1			EXOC3
AIMP2					SGPL1	ZAK		C7orf68			RBBP6			EXOC7
AIP					SGSH	ZBED2		C7orf70			RBM14			EXOSC1
AIPL1					SH3BGRL3	ZBTB32		C8orf44			RBM3			EXOSC5
AIRE					SH3KBP1	ZCCHC2		C9orf102			RBM33			EXTL3
AJAP1					SH3YL1	ZFP36L2		C9orf114			RBM38			FADS1
AK1					SIGLEC10	ZMAT3		C9orf123			RBM39			FADS2
AK2					SKAP1	ZNF101		C9orf41			RCAN3			FAIM3
AK3					SLA	ZNFX1		C9orf5			RCN2			FAM113B
AK4					SLC11A2	ZNRF1		C9orf64			REL			FAM118B
AK5					SLC17A5	IL6ST		C9orf80			RELB			FAM127A
AK7					SLC18A2	LITAF		C9orf85			REM2			FAM173B
AK8					SLC22A4			C9orf91			RGS1			FAM200A
AKAP1					SLC26A11			C9orf95			RGS2			FAM50A
AKAP10					SLC29A1			CABIN1			RHBDD2			FAM50B
AKAP11					SLC30A5			CABLES1			RHOB			FAM54B
AKAP12					SLC37A3			CAD			RICTOR			FAM63A
AKAP13					SLC39A8			CALCOCO2			RIT1			FAM78A
AKAP14					SLC40A1			CALM3			RLF			FANCA
AKAP3					SLC4A7			CALML4			RND2			FANCC
AKAP4					SLC7A11			CALR			RNF11			FARS2
AKAP5					SLC7A5			CALU			RNF125			FARSA
AKAP6					SLC7A6			CAMKK2			RNF138			FASN
AKAP7					SLCO3A1			CAMSAP1			RNF139			FBXO10
AKAP8					SLFN5			CAMSAP2			RNF208			FBXO6
AKAP8L					SMAD2			CAND1			RNF38			FCER2
AKAP9					SMAD7			CANX			RNMT			FCRL3
AKD1					SMAP2			CAP1			RORA			FCRL5
AKIP1					SMC4			CAPG			RPGR			FCRLA
AKIRIN1					SNRK			CAPN1			RPL27A			FDFT1
AKIRIN2					SNTB1			CAPRIN1			RPL30			FDPS
AKNA					SNX10			CAPZA1			RPS15			FEN1
AKNAD1					SOCS1			CAPZB			RPS20			FERMT3
AKR1A1					SOCS3			CARD6			RPS6KB1			FGD2
AKR1B1					SOS1			CARD8			RSL24D1			FGL2
AKR1C1					SOX4			CARHSP1			RSRC2			FH
AKR1C2					SPINT2			CARM1			RYK			FHIT
AKR1C3					SREBF1			CARS			S1PR1			FICD
AKR1C4					SREBF2			CARS2			SAMD8			FKBP1A
AKR1D1					SSR2			CASC5			SCAF8			FKBP4
AKR1E2					ST6GAL1			CASK			SDK2			FLII
AKR7A2					ST8SIA4			CASP1			SEC24B			FLOT1
AKR7A3					STAMBPL1			CASP10			SEC61A2			FLT1
AKT1					STAT4			CASP2			SECISBP2			FMNL3
AKT1S1					STAT5A			CASP3			SECISBP2L			FN3KRP
AKT2					STK17B			CASP4			SELK			FNTB
AKT3					STK39			CASP6			SERINC1			FOXM1
AKTIP					STK4			CASP8AP2			SERTAD2			FPR3
ALAD					STRADB			CAT			SESN3			FSCN1
ALAS1					STYX			CBFB			SESTD1			FTSJ1
ALAS2					SYNE1			CBL			SF1			FTSJ2
ALB					SYNJ2			CBR1			SFPQ			FTSJ3
ALCAM					TADA3			CBR4			SH2B3			FTSJD2
ALDH16A1					TAF9B			CBX5			SIGLEC10			FUT7
ALDH18A1					TAGAP			CBX6			SIK1			FXR2
ALDH1A1					TAOK1			CBY1			SIN3A			G6PD
ALDH1A2					TAPBP			CCBL1			SIPA1L1			GALM
ALDH1A3					TAX1BP3			CCBL2			SIRT1			GALNT2
ALDH1B1					TBC1D1			CCDC111			SKI			GALT
ALDH1L1					TBC1D2B			CCDC124			SKIL			GANAB
ALDH2					TBC1D4			CCDC125			SKP1			GART
ALDH3A1					TBL1X			CCDC127			SLC25A26			GAS8
ALDH3A2					TESC			CCDC134			SLC25A28			GBA2
ALDH3B1					TFDP1			CCDC14			SLC25A36			GBAP1
ALDH3B2					TGFBR2			CCDC142			SLC2A1			GBF1
ALDH5A1					TGFBR3			CCDC150			SLC2A3			GBGT1
ALDH6A1					TIMP1			CCDC18			SLC38A11			GCET2
ALDH7A1					TLR1			CCDC25			SLC9A8			GCNT1
ALDH8A1					TMED10			CCDC47			SMAD3			GDI1
ALDH9A1					TMEM200A			CCDC53			SMAD7			GEMIN6
ALDOA					TMEM39B			CCDC56			SMAGP			GEMIN7
ALDOB					TMEM71			CCDC69			SMAP2			GFOD2
ALDOC					TNF			CCDC71			SMCHD1			GHDC
ALG1					TNFAIP3			CCDC75			SMEK1			GIMAP2
ALG10					TNFRSF10D			CCDC76			SMURF1			GINS1
ALG12					TNFRSF14			CCDC77			SNHG7			GINS2
ALG13					TNFSF11			CCDC86			SNN			GINS3
ALG14					TOB1			CCDC88A			SNRK			GLB1
ALG2					TP53BP2			CCDC90A			SNRPA1			GLE1
ALG3					TPRG1			CCDC90B			SNX9			GLIPR2
ALG5					TRAF3IP3			CCDC99			SOS2			GLT8D1
ALG6					TRAF5			CCL25			SOX5			GM2A
ALG8					TRAFD1			CCL4			SP4			GMDS
ALG9					TRAK2			CCM2			SPAG4			GMPPA
ALK					TRAPPC8			CCNA2			SPINT2			GMPR2
ALKBH1					TREML2			CCNB1			SPOCK2			GNAI2
ALKBH2					TRIB1			CCNB2			SPOPL			GNG8
ALKBH3					TRIB3			CCNC			SPRY1			GNL3L
ALKBH4					TROVE2			CCND2			SRSF5			GNS
ALKBH5					TSHZ1			CCNE1			SRSF6			GORASP1
ALKBH6					TSPAN13			CCNE2			SRSF7			GOT1
ALKBH7					TTC39B			CCNF			ST14			GOT2
ALKBH8					TTC9C			CCNG1			ST6GALNAC6			GPI
ALLC					TUBA4A			CCP110			STIM2			GPNMB
ALMS1					TXNIP			CCR1			STK17A			GPR114
ALMS1P					UBASH3A			CCR2			STMN2			GPR55
ALOX12					UBE2F			CCR6			SUMO2			GPX4
ALOX12B					UBL3			CCS			SYF2			GRAMD1B
ALOX15					UBXN4			CCT3			SYS1			GRAMD4
ALOX15B					UCKL1			CCT4			TAF7			GRAP2
ALOX5					UCP2			CCT5			TAGAP			GRHPR
ALOX5AP					UFD1L			CCT6A			TAGLN			GRINA
ALOXE3					UHRF1BP1L			CCT7			TAPT1			GRN
ALPI					UPP1			CCT8			TCF7			GSS
ALPK1					UPRT			CD151			TCP11L2			GSTM4
ALPK2					UQCRC1			CD180			TET3			GSTO1
ALPK3					VCL			CD19			TEX14			GSTP1
ALPL					VGLL4			CD200R1			TGFB1			GSTTP1
ALPP					VIM			CD226			TGFBI			GTF2H5
ALPPL2					VMP1			CD24			THBS1			GTPBP2
ALS2					WASF2			CD27			TLE1			GTPBP5
ALS2CL					WDR1			CD274			TLE4			GTSE1
ALS2CR11					WNK1			CD2BP2			TLK2			GTSF1
ALS2CR12					WWC3			CD300A			TLR2			GYPE
ALS2CR8					XBP1			CD38			TMEM183A			GYS1
ALX1					XCL1			CD46			TMEM2			GZMB
ALX3					XRCC5			CD48			TMEM55B			HADH
ALX4					YWHAQ			CD53			TMEM62			HAPLN3
AMACR					ZC3HAV1L			CD58			TMEM66			HAUS4
AMBN					ZHX2			CD59			TMF1			HAVCR2
AMBP					ZNF217			CD63			TMX4			HAX1
AMBRA1					ZNF443			CD70			TNFAIP3			HCLS1
AMD1					ZNF462			CD72			TNFRSF13C			HCP5
AMDHD1					ZNF512B			CD79B			TNKS2			HCST
AMDHD2					ZYG11B			CD82			TNRC6B			HDAC1
AMELX					IL6ST			CD84			TOB1			HDAC3
AMELY					LITAF			CD86			TOM1			HDAC8
AMFR								CD96			TP53BP2			HDDC2
AMH								CD99L2			TP53INP2			HDDC3
AMHR2								CDC16			TPST1			HDHD1
AMICA1								CDC20			TRA2A			HDHD2
AMIGO1								CDC23			TRA2B			HDLBP
AMIGO2								CDC25A			TRAF4			HEATR5A
AMMECR1								CDC26			TRAF6			HECTD3
AMMECR1L								CDC27			TRAPPC10			HEMK1
AMN								CDC45			TREM1			HEXA
AMN1								CDC6			TRIM62			HIF1AN
AMOT								CDC7			TRIO			HINFP
AMOTL1								CDCA2			TSC22D2			HINT2
AMOTL2								CDCA3			TSC22D3			HIST1H1A
AMPD1								CDCA4			TSPAN33			HIST1H1B
AMPD2								CDCA5			TSPYL1			HIST1H2AB
AMPD3								CDCA7			TSPYL2			HIST1H2AL
AMPH								CDCA7L			TSPYL4			HIST1H2BE
AMT								CDCA8			TTC3			HIST1H2BF
AMZ2								CDH1			TTLL13			HIST1H2BK
AMZ2P1								CDIPT			TTN			HIST1H2BM
ANAPC1								CDK1			TUBA1A			HIST1H3B
ANAPC10								CDK10			TXNIP			HIST1H3C
ANAPC11								CDK19			U2AF1			HIST1H3E
ANAPC13								CDK2			UBL3			HIST1H3F
ANAPC16								CDK2AP1			UBXN7			HIST1H3G
ANAPC2								CDK4			UHRF1BP1L			HIST1H3I
ANAPC4								CDK5			USP16			HIST1H3J
ANAPC5								CDK5RAP3			USP24			HIST1H4H
ANG								CDK6			USP3			HIST1H4L
ANGEL1								CDK8			USP30			HIVEP3
ANGEL2								CDKN2C			USP36			HJURP
ANGPT1								CDKN3			USP7			HK1
ANGPT2								CDT1			USP8			HLA-DMA
ANGPT4								CECR1			USPL1			HLA-DMB
ANGPTL1								CECR5			VAMP2			HLA-DOA
ANGPTL2								CELF1			VAV3			HLA-DOB
ANGPTL3								CENPBD1			VCAN			HLA-DPA1
ANGPTL4								CENPE			VDAC2			HLA-DPB2
ANGPTL6								CENPF			VEZF1			HM13
ANGPTL7								CENPI			VN1R2			HMBS
ANK1								CENPJ			VSIG1			HMGCL
ANK2								CENPK			WAC			HMOX2
ANK3								CENPL			WBP11			HN1
ANKDD1A								CENPO			WDR26			HNRNPAB
ANKFN1								CENPQ			XYLT1			HOMER2
ANKFY1								CENPT			YPEL3			HS3ST1
ANKH								CEP104			YPEL5			HSD17B10
ANKLE1								CEP128			YTHDC1			HSPA8
ANKMY1								CEP170			YTHDF3			HSPB11
ANKMY2								CEP19			ZBTB1			HTATIP2
ANKRA2								CEP192			ZBTB10			HTT
ANKRD1								CEP250			ZBTB12			HVCN1
ANKRD10								CEP55			ZBTB16			HYOU1
ANKRD11								CEP57			ZBTB20			ICT1
ANKRD12								CEP85			ZBTB43			IDH1
ANKRD13A								CEP89			ZC3H12A			IDH2
ANKRD13B								CEP97			ZCCHC11			IDH3G
ANKRD13C								CEPT1			ZDHHC23			IER3IP1
ANKRD13D								CERS2			ZEB1			IFI30
ANKRD16								CERS5			ZEB2			IFI35
ANKRD17								CERS6			ZFAND2A			IFT46
ANKRD18A								CETN2			ZFAND5			IGF2R
ANKRD2								CETN3			ZFP36			IGFLR1
ANKRD22								CFL1			ZFP36L2			IGSF6
ANKRD26								CHAF1A			ZFP91			IKBKB
ANKRD27								CHAF1B			ZFYVE20			IKBKE
ANKRD28								CHCHD3			ZNF10			IKZF1
ANKRD29								CHCHD8			ZNF134			IL10RB
ANKRD30A								CHD1L			ZNF136			IL12RB1
ANKRD32								CHEK1			ZNF238			IL17RB
ANKRD33								CHEK2			ZNF256			IL18BP
ANKRD35								CHI3L1			ZNF295			IL1RN
ANKRD36B								CHI3L2			ZNF317			IL21R
ANKRD37								CHL1			ZNF329			IL27RA
ANKRD39								CHM			ZNF394			IL2RB
ANKRD40								CHMP5			ZNF395			IL2RG
ANKRD42								CHMP6			ZNF483			IL32
ANKRD43								CHRNA6			ZNF540			IL4R
ANKRD44								CHTF8			ZNF571			ILK
ANKRD45								CHURC1			ZNF639			IMPDH2
ANKRD46								CINP			ZNF644			INCENP
ANKRD49								CIRH1A			ZNF687			ING4
ANKRD5								CISD1			ZNF711			INPP1
ANKRD50								CIT			ZNF821			INPP5B
ANKRD52								CKAP2			ZNF844			INTS3
ANKRD53								CKAP2L			ZRANB1			INTS9
ANKRD54								CKAP5			ZXDB			IPO13
ANKRD55								CKS2			ZXDC			IRF2
ANKRD6								CLCC1						IRF3
ANKRD60								CLCN3						IRF5
ANKRD7								CLCN4						IRF9
ANKRD9								CLDND1						ITFG1
ANKS1A								CLEC2D						ITGAL
ANKS1B								CLECL1						ITPA
ANKS3								CLIC1						IVD
ANKS4B								CLIC5						JAK3
ANKS6								CLK2						KCNAB2
ANKZF1								CLN6						KDELR1
ANLN								CLNK						KDELR2
ANO1								CLOCK						KEAP1
ANO10								CLPB						KIAA0090
ANO2								CLPP						KIAA0101
ANO3								CLPTM1L						KIAA0319L
ANO4								CLSPN						KIAA0748
ANO5								CLSTN1						KIAA0930
ANO7								CLSTN3						KIF20A
ANP32A								CLTA						KIF2C
ANP32A-IT1								CLTC						KIF4A
ANP32B								CLUAP1						KLHDC3
ANP32C								CMAHP						KRI1
ANP32E								CMAS						L3MBTL2
ANPEP								CMC1						LAMP3
ANTXR1								CMPK2						LASP1
ANTXR2								CNDP2						LAT2
ANUBL1								CNOT1						LBH
ANXA1								CNOT10						LBP
ANXA10								CNOT3						LCK
ANXA11								CNOT6						LCP2
ANXA13								CNP						LDLR
ANXA2								CNPY2						LEPRE1
ANXA2P1								CNTNAP1						LETMD1
ANXA2P2								CNTROB						LGALS3BP
ANXA2P3								COASY						LIF
ANXA3								COG4						LILRB1
ANXA4								COG6						LIMD1
ANXA5								COG7						LIN37
ANXA6								COMMD1						LINC00341
ANXA7								COMMD3						LIPA
ANXA9								COMMD4						LIX1L
AOAH								COMMD8						LMAN2
AOC2								COMT						LMAN2L
AOC3								COPA						LOC100128252
AOX1								COPB2						LOC339803
AP1AR								COPE						LPCAT3
AP1B1								COPG						LPIN1
AP1G1								COPS6						LPXN
AP1G2								COPS7A						LRP8
AP1M1								COPS7B						LRRC41
AP1M2								COPZ1						LRRK1
AP1S1								COQ2						LSM10
AP1S2								COQ7						LSM4
AP1S3								COQ9						LSS
AP2A1								CORO1A						LTA
AP2A2								CORO1B						LY96
AP2B1								CORO1C						LZTR1
AP2M1								COX10						M6PR
AP2S1								COX11						MAD2L1
AP3B1								COX15						MAEA
AP3B2								COX16						MAL
AP3D1								COX18						MAOA
AP3M1								COX5A						MAP2K1
AP3M2								COX5B						MAP2K5
AP3S1								COX6B1						MAP4K1
AP3S2								COX7A2L						MAPKAPK3
AP4B1								COX8A						MARS
AP4E1								CPM						MAT2A
AP4M1								CPNE1						MAVS
AP4S1								CPNE3						MBOAT1
APAF1								CPNE8						MBOAT7
APBA1								CPOX						MCM10
APBA2								CPPED1						MCM2
APBA3								CPSF2						MCM3
APBB1								CPSF3						MCM4
APBB1IP								CPSF4						MCM5
APBB2								CPT1A						MCM7
APBB3								CPT2						MDH2
APC								CR2						MEA1
APC2								CREB1						MECR
APCDD1								CREB3						MED11
APCDD1L								CREB3L2						MED20
APCS								CREBL2						MED24
APEH								CREBZF						MED8
APEX1								CRELD2						METTL13
APEX2								CRLS1						METTL17
APH1A								CROT						METTL3
APH1B								CRYZ						METTL6
API5								CRYZL1						METTL8
APIP								CSE1L						MFHAS1
APITD1								CSK						MFI2
APLF								CSNK1G1						MFNG
APLN								CSNK2A1						MFSD1
APLNR								CSNK2B						MGAT1
APLP1								CSRP1						MGLL
APLP2								CSRP2BP						MGST3
APOA1								CSTB						MICAL2
APOA1BP								CSTF1						MID1IP1
APOA2								CSTF2						MIF4GD
APOA4								CSTF2T						MINPP1
APOA5								CSTF3						MKS1
APOB								CTBP1						MLEC
APOBEC1								CTH						MLX
APOBEC2								CTNNA1						MMAB
APOBEC3A								CTNNAL1						MMACHC
APOBEC3B								CTNNBL1						MMP12
APOBEC3C								CTNS						MMS19
APOBEC3D								CTPS2						MOV10
APOBEC3F								CTR9						MPDU1
APOBEC3G								CTSA						MPI
APOBEC4								CTSB						MPP1
APOBR								CTSC						MPV17
APOC2								CTSD						MPZL1
APOC3								CTSH						MR1
APOC4								CUEDC2						MREG
APOD								CUL4A						MRM1
APOE								CUL4B						MRP63
APOF								CUTA						MRPL16
APOH								CWC27						MRPL18
APOL1								CX3CR1						MRPL2
APOL2								CXCL10						MRPL24
APOL3								CXCL9						MRPL28
APOL4								CXorf21						MRPL35
APOL5								CXorf23						MRPL37
APOL6								CXorf26						MRPL41
APOLD1								CXXC1						MRPL46
APOM								CYB5A						MRPL51
APOO								CYB5B						MRPS16
APOOL								CYB5D2						MRPS18B
APP								CYBASC3						MRPS23
APPBP2								CYBB						MRPS27
APPL1								CYC1						MRPS34
APPL2								CYFIP1						MRPS6
APRT								CYorf15B						MRTO4
APTX								CYP51A1						MTCH2
AQP1								CYSLTR1						MTFMT
AQP10								CYTH2						MTHFD1
AQP11								DAAM1						MTHFD2
AQP2								DAD1						MTHFR
AQP3								DAK						MTHFS
AQP4								DAPP1						MTHFSD
AQP5								DARS						MTX2
AQP6								DARS2						MUM1
AQP7								DAXX						MUS81
AQP8								DAZAP1						MVK
AQP9								DBF4B						MVP
AQPEP								DBI						MX1
AQR								DBNL						MYB
AR								DBT						MYBL2
ARAF								DCAF10						MYL12A
ARAP1								DCAF11						MYL6
ARAP2								DCAF12						MYOF
ARAP3								DCAF17						MZB1
ARCN1								DCAF6						N6AMT2
AREG								DCAF7						NAA10
ARF1								DCAKD						NAA40
ARF3								DCLRE1A						NADSYN1
ARF4								DCLRE1B						NAGA
ARF5								DCLRE1C						NAGK
ARF6								DCP1B						NAPA
ARFGAP1								DCP2						NAT10
ARFGAP2								DCPS						NAT9
ARFGAP3								DCTD						NCAPD2
ARFGEF1								DCTN1						NCAPD3
ARFGEF2								DCTN2						NCAPH
ARFIP1								DCTN3						NCDN
ARFIP2								DCTN5						NCEH1
ARFRP1								DCTPP1						NCF2
ARG1								DCUN1D5						NCF4
ARG2								DCXR						NDRG3
ARGLU1								DDB1						NDUFA2
ARHGAP1								DDB2						NDUFA4
ARHGAP10								DDHD1						NDUFA8
ARHGAP11A								DDOST						NDUFAB1
ARHGAP12								DDT						NDUFAF1
ARHGAP15								DDX1						NDUFB10
ARHGAP17								DDX10						NDUFB5
ARHGAP18								DDX17						NDUFC2
ARHGAP19								DDX18						NDUFS2
ARHGAP20								DDX23						NDUFV1
ARHGAP21								DDX42						NECAP2
ARHGAP22								DDX46						NEDD8
ARHGAP24								DDX55						NEDD9
ARHGAP25								DDX56						NEK2
ARHGAP26								DDX58						NEK6
ARHGAP27								DDX60						NEK8
ARHGAP28								DECR1						NEK9
ARHGAP29								DEK						NETO1
ARHGAP30								DENND2D						NFATC2IP
ARHGAP32								DENND4C						NFS1
ARHGAP33								DENR						NFYB
ARHGAP35								DEPDC1						NFYC
ARHGAP36								DEPDC1B						NIF3L1
ARHGAP4								DERA						NIPAL3
ARHGAP42								DET1						NIPSNAP1
ARHGAP44								DFFA						NIT1
ARHGAP5								DFNA5						NME1
ARHGAP6								DGCR8						NMT1
ARHGAP9								DGKH						NOC2L
ARHGDIA								DGUOK						NOD1
ARHGDIB								DHCR24						NOP10
ARHGDIG								DHCR7						NPC2
ARHGEF1								DHDDS						NQO2
ARHGEF10								DHFRL1						NSDHL
ARHGEF10L								DHPS						NSMCE1
ARHGEF11								DHRS1						NSUN4
ARHGEF12								DHRS11						NSUN5
ARHGEF15								DHRS7						NT5DC2
ARHGEF16								DHTKD1						NTPCR
ARHGEF17								DHX16						NUBP1
ARHGEF18								DHX32						NUDT12
ARHGEF19								DHX33						NUDT2
ARHGEF2								DHX58						NUP210
ARHGEF25								DIAPH1						NUP62
ARHGEF26								DIAPH3						NUP93
ARHGEF3								DIEXF						OAS1
ARHGEF37								DKC1						OAS2
ARHGEF38								DLAT						OAZ1
ARHGEF4								DLEU1						OBFC2B
ARHGEF40								DLEU2						ODF2
ARHGEF5								DLGAP5						OGDH
ARHGEF6								DMC1						OGG1
ARHGEF7								DMXL1						ORC6
ARID1A								DNAJA3						ORMDL2
ARID1B								DNAJB11						ORMDL3
ARID3A								DNAJB6						OS9
ARID3B								DNAJC1						OSGEP
ARID4A								DNAJC11						P4HA2
ARID4B								DNAJC13						PA2G4
ARID5A								DNAJC16						PAAF1
ARIH1								DNAJC17						PAFAH2
ARIH2								DNAJC24						PAK1
ARL1								DNAJC9						PALLD
ARL10								DNAL4						PARP1
ARL11								DNASE1						PBX3
ARL13B								DNASE2						PCBP1
ARL14								DNMT1						PCCB
ARL15								DNMT3A						PCK2
ARL17A								DNPEP						PCYOX1L
ARL2BP								DNTTIP1						PDCD11
ARL3								DOCK10						PDCD1LG2
ARL4A								DOCK7						PDE6D
ARL4C								DOCK8						PDIA4
ARL4D								DOCK9						PDK2
ARL5B								DOK1						PDP2
ARL6								DOK2						PEPD
ARL6IP1								DOK3						PET112
ARL6IP4								DOLPP1						PEX11B
ARL6IP5								DONSON						PEX19
ARL6IP6								DOPEY1						PFAS
ARL8A								DPAGT1						PFDN6
ARL8B								DPH2						PFKFB4
ARL9								DPH5						PFKM
ARMC1								DPP3						PFKP
ARMC10								DPP4						PFN1
ARMC2								DPY19L3						PGAP2
ARMC3								DPY19L4						PGD
ARMC4								DPY30						PGK1
ARMC5								DPYD						PGM1
ARMC6								DPYSL2						PGPEP1
ARMC7								DRAP1						PGS1
ARMC8								DRG1						PHB
ARMC9								DRG2						PHF19
ARMCX1								DROSHA						PHF23
ARMCX2								DSCC1						PHGDH
ARMCX3								DSN1						PIGM
ARMCX4								DSTNP2						PIGU
ARMCX5								DTL						PIK3C2B
ARMCX6								DTWD2						PIP4K2B
ARNT								DTX3L						PIP4K2C
ARNT2								DUS2L						PKM2
ARNTL								DUSP16						PLCG1
ARNTL2								DUSP3						PLK1
ARPC1A								DUSP7						PLOD1
ARPC1B								DUT						PML
ARPC2								DYNC1I2						PNP
ARPC5								DYNLL1						PNPO
ARPC5L								DYNLRB1						POC1A
ARPM1								DYNLT1						POFUT1
ARPP19								DZIP3						POLA2
ARPP21								E2F1						POLDIP2
ARR3								E2F2						POLE
ARRB1								E2F3						POLE2
ARRB2								E2F4						POLH
ARRDC1								E2F5						POLL
ARRDC2								E2F6						POLR2E
ARRDC3								E2F7						POLR2G
ARRDC4								E2F8						POLR2H
ARSA								EAF2						POLR3A
ARSB								EBI3						POLR3GL
ARSD								EBNA1BP2						POLR3H
ARSE								EBP						POLR3K
ARSF								ECH1						POP1
ARSG								ECHDC1						POP7
ARSJ								ECHS1						POU2AF1
ARSK								ECI2						PPARG
ART1								ECT2						PPIL1
ART3								EDA2R						PPIL2
ART4								EDC3						PPM1G
ART5								EDEM3						PPME1
ARTN								EDF1						PPP1CA
ARV1								EEA1						PPP1R10
ARVCF								EED						PPP1R3E
ARX								EEF1E1						PPP1R7
AS3MT								EEF2K						PPP2CB
ASAH1								EFCAB4B						PPP2R4
ASAP1								EFTUD1						PPP2R5D
ASAP1-IT1								EFTUD2						PPP5C
ASAP2								EGR3						PPP6R1
ASAP3								EHBP1						PPT1
ASB1								EHD4						PRCP
ASB10								EHMT1						PRDX1
ASB11								EHMT2						PRDX3
ASB12								EI24						PREB
ASB13								EIF1AY						PREP
ASB14								EIF2AK2						PRIM1
ASB15								EIF2B1						PRKAG1
ASB16								EIF2B2						PRKCA
ASB17								EIF2B3						PRMT1
ASB2								EIF2B4						PRMT2
ASB3								EIF2C3						PRMT5
ASB4								EIF2D						PRMT7
ASB5								EIF2S1						PRPF19
ASB6								EIF3B						PRPSAP1
ASB7								EIF3I						PRR13
ASB8								EIF3M						PRR5L
ASCC1								EIF4E						PSAT1
ASCC2								EIF4E2						PSD4
ASCC3								EIF4G1						PSEN2
ASCL1								EIF4G3						PSMB3
ASCL2								EIF5B						PSMB4
ASCL3								EIF6						PSMB5
ASF1A								ELAC2						PSMB8
ASF1B								ELAVL1						PSMB9
ASGR1								ELF4						PSMC5
ASGR2								ELMO1						PSMD2
ASH1L								ELMOD2						PSMD8
ASH2L								ELOVL1						PSME1
ASIP								ELOVL6						PSMG1
ASL								ELP3						PTBP1
ASNA1								ELP4						PTGER2
ASNS								EME1						PTGIR
ASNSD1								EML2						PTPN6
ASPA								ENG						PTPN9
ASPDH								ENO1						PTRH2
ASPH								ENOPH1						PTTG1
ASPHD1								ENOX2						PTTG1IP
ASPHD2								ENPP2						PVRIG
ASPM								ENTPD1						PXMP2
ASPN								ENTPD7						PYCR2
ASPRV1								EP400NL						PYGB
ASPSCR1								EPB41L2						PYGO2
ASRGL1								EPB41L5						QSOX1
ASTE1								EPRS						RAB1B
ASTN1								EPS15L1						RAB35
ASTN2								EPSTI1						RAB39B
ASXL1								EPT1						RAB4B
ASXL2								ERAL1						RAB5B
ASZ1								ERAP1						RAB7L1
ATAD1								ERAP2						RAC2
ATAD2								ERCC2						RACGAP1
ATAD2B								ERCC4						RAD51
ATAD3A								ERCC6L						RAD54L
ATAD3C								ERGIC2						RASAL3
ATAD5								ERI1						RBM47
ATAT1								ERI2						RCC1
ATCAY								ERI3						RCC2
ATE1								ERLIN1						RDH11
ATF1								ERLIN2						REEP4
ATF2								ERO1L						REEP5
ATF3								ERP44						RENBP
ATF4								ESD						RER1
ATF5								ESF1						RETSAT
ATF6								ESPL1						RFC2
ATF7								ESYT1						RFC5
ATF7IP								ETFA						RFT1
ATF7IP2								ETFDH						RFTN1
ATG10								ETHE1						RFX5
ATG12								ETNK1						RGS9
ATG13								EVI2A						RHOBTB2
ATG14								EVL						RIC8A
ATG16L1								EXD2						RIPK3
ATG2B								EXO1						RMI1
ATG3								EXOC1						RMI2
ATG4A								EXOC2						RMND5B
ATG4D								EXOC3						RNASEH2A
ATG5								EXOC4						RNF121
ATG7								EXOC5						RNF144A
ATG9A								EXOC6						RNF167
ATG9B								EXOC7						RNF185
ATHL1								EXOSC1						RNF31
ATIC								EXOSC2						RNPEP
ATL1								EXOSC3						RPA2
ATL2								EXOSC5						RPL23AP32
ATL3								EXOSC7						RPN1
ATM								EXOSC8						RPS6KA1
ATMIN								EYA3						RPS6KA2
ATN1								FADS1						RPUSD3
ATOH1								FADS2						RRAGD
ATOH7								FAH						RRBP1
ATOH8								FAIM3						RRM2
ATOX1								FAM111A						RRP36
ATP10A								FAM111B						RTP4
ATP10B								FAM114A2						RUVBL1
ATP10D								FAM118B						RUVBL2
ATP11B								FAM120A						RWDD2B
ATP11C								FAM129A						SAE1
ATP12A								FAM135A						SAMM50
ATP13A1								FAM136A						SARS
ATP13A2								FAM149B1						SCAMP3
ATP13A3								FAM162A						SCAND2
ATP13A4								FAM173B						SCARB1
ATP13A5								FAM175A						SCD
ATP1A1								FAM178A						SCLY
ATP1A2								FAM190A						SCPEP1
ATP1A3								FAM38A						SDF2
ATP1A4								FAM48A						SDHAF2
ATP1B1								FAM50A						SDHC
ATP1B2								FAM50B						SDR42E1
ATP1B3								FAM54B						SEC23B
ATP1B4								FAM63A						SEC24C
ATP2A1								FAM63B						SEC61A1
ATP2A2								FAM65B						SELPLG
ATP2A3								FAM69A						SEMA4A
ATP2B1								FAM78A						SEPHS2
ATP2B2								FAM82B						SEPX1
ATP2B3								FAM86C1						SERINC3
ATP2B4								FAM96A						SERPINB6
ATP2C1								FAM96B						SERPINI1
ATP2C2								FAM98A						SFXN2
ATP4A								FAN1						SFXN3
ATP4B								FANCA						SH2D3C
ATP5A1								FANCB						SH3BGRL3
ATP5B								FANCC						SHKBP1
ATP5C1								FANCD2						SHMT1
ATP5D								FANCF						SHMT2
ATP5E								FANCG						SHPK
ATP5F1								FANCI						SIGLEC10
ATP5G1								FANCL						SIGLEC6
ATP5G2								FANCM						SIGMAR1
ATP5G3								FARS2						SIL1
ATP5H								FARSA						SIRPA
ATP5I								FARSB						SIRPG
ATP5J								FAS						SIT1
ATP5L								FASN						SKA1
ATP5O								FASTKD1						SKA3
ATP5S								FASTKD2						SLA
ATP5SL								FASTKD3						SLAMF1
ATP6AP1								FBXL4						SLAMF6
ATP6AP2								FBXO10						SLC12A4
ATP6V0A1								FBXO18						SLC15A3
ATP6V0A2								FBXO22						SLC1A4
ATP6V0A4								FBXO30						SLC1A5
ATP6V0B								FBXO4						SLC25A1
ATP6V0D1								FBXO5						SLC25A11
ATP6V0D2								FBXO6						SLC25A17
ATP6V0E1								FBXO9						SLC25A19
ATP6V0E2								FBXW5						SLC25A20
ATP6V1A								FBXW8						SLC25A44
ATP6V1B1								FCGR2B						SLC25A45
ATP6V1B2								FCRL3						SLC26A6
ATP6V1C1								FCRL5						SLC27A4
ATP6V1C2								FCRLA						SLC29A1
ATP6V1D								FDFT1						SLC29A2
ATP6V1E1								FDPS						SLC2A12
ATP6V1E2								FECH						SLC31A1
ATP6V1F								FEN1						SLC35A4
ATP6V1G1								FERMT3						SLC35B4
ATP6V1G3								FEZ2						SLC35C1
ATP6V1H								FGD2						SLC35E2B
ATP7A								FGFR1OP						SLC36A1
ATP7B								FGL2						SLC37A3
ATP8A1								FH						SLC37A4
ATP8A2								FHOD1						SLC38A5
ATP8B1								FIBP						SLC39A1
ATP8B2								FICD						SLC39A11
ATP8B3								FIG4						SLC39A14
ATP8B4								FIGNL1						SLC39A8
ATP9B								FITM2						SLC41A1
ATPAF2								FKBP11						SLC43A3
ATPBD4								FKBP14						SLC47A1
ATPIF1								FKBP1A						SLC4A8
ATR								FKBP2						SLC50A1
ATRIP								FKBP3						SLC7A6
ATRN								FKBP4						SLC7A8
ATRNL1								FKTN						SLC9A3R1
ATRX								FLI1						SLIRP
ATXN1								FLII						SMARCA4
ATXN10								FLOT1						SMARCAL1
ATXN2								FLT1						SMG9
ATXN2L								FLVCR1						SMYD4
ATXN3								FMNL3						SNAPIN
ATXN7								FMO4						SND1
ATXN7L1								FN3KRP						SNRNP25
ATXN7L2								FNDC3A						SNRPD3
ATXN7L3B								FNDC3B						SNUPN
AUH								FNTB						SNX1
AUP1								FOPNL						SNX20
AURKA								FOXM1						SNX29
AURKB								FOXRED1						SNX8
AURKC								FOXRED2						SOCS1
AUTS2								FPGT						SPCS1
AVEN								FRG1						SPG21
AVIL								FSCN1						SPINT2
AVL9								FSD1L						SPN
AVP								FTO						SPP1
AVPI1								FTSJ1						SPRED1
AVPR1A								FTSJ2						SPRYD3
AVPR2								FTSJ3						SQRDL
AXDND1								FTSJD2						SREBF2
AXIN1								FUCA1						SRI
AXIN2								FUCA2						SRM
AXL								FUS						SSBP2
AZGP1								FUT10						SSRP1
AZI2								FUT8						ST3GAL1
AZIN1								FXN						STAT2
AZU1								FXR2						STAT5A
B2M								FYN						STAT5B
B3GALNT1								FZD3						STAT6
B3GALNT2								G3BP1						STIP1
B3GALT1								G6PC3						STMN1
B3GALT2								G6PD						STOML2
B3GALT4								GAB3						STRADA
B3GALT5								GALK2						STT3A
B3GALT6								GALNT10						STXBP2
B3GALTL								GALNT2						STYXL1
B3GAT1								GALNT7						SUCLG1
B3GAT2								GALT						SUCNR1
B3GAT3								GANAB						SUMF2
B3GNT1								GAPT						SUOX
B3GNT2								GART						SUPT4H1
B3GNT3								GAS8						SYNJ2
B3GNT4								GATC						SYPL1
B3GNT5								GATM						SYT11
B3GNT6								GBA2						SYT17
B3GNT7								GBAP1						TACC3
B3GNT8								GBE1						TADA2A
B3GNT9								GBF1						TADA3
B3GNTL1								GBGT1						TAF6L
B4GALNT1								GBP1						TALDO1
B4GALNT2								GBP3						TAP1
B4GALNT3								GBP4						TAP2
B4GALNT4								GBP5						TAPBPL
B4GALT1								GCA						TARS2
B4GALT2								GCET2						TAS2R19
B4GALT3								GCHFR						TBC1D10A
B4GALT4								GCLC						TBC1D13
B4GALT5								GCLM						TBC1D2B
B4GALT6								GCNT1						TBCB
B4GALT7								GDAP1						TBCD
B9D1								GDI2						TBCE
B9D2								GEMIN4						TBX19
BAALC								GEMIN5						TCEANC2
BAAT								GEMIN6						TCF19
BABAM1								GFM1						TCHP
BACE1								GFM2						TCL1A
BACE2								GFPT1						TCTA
BACH1								GGCT						TCTN3
BACH2								GGH						TECR
BAD								GGPS1						TEP1
BAG1								GHDC						TERF2
BAG2								GHITM						TEX261
BAG3								GIGYF2						TFDP1
BAG4								GIMAP2						TFPI2
BAG5								GIMAP5						TH1L
BAG6								GIMAP6						THOC5
BAHCC1								GINS1						THOC6
BAHD1								GINS2						THTPA
BAI1								GINS3						TIAM1
BAI2								GINS4						TIMELESS
BAI3								GIPR						TIMM13
BAIAP2								GIT2						TIMM50
BAIAP2L1								GLB1						TIMMDC1
BAIAP2L2								GLCCI1						TKT
BAIAP3								GLCE						TLN1
BAK1								GLE1						TM7SF3
BAMBI								GLG1						TM7SF4
BANF1								GLMN						TMED6
BANF2								GLO1						TMEM102
BANK1								GLRX						TMEM106C
BANP								GLS						TMEM109
BAP1								GLT8D1						TMEM138
BARD1								GLUD1						TMEM140
BARHL1								GLYATL2						TMEM14A
BARX1								GLYR1						TMEM14B
BARX2								GM2A						TMEM14C
BASP1								GMDS						TMEM165
BATF								GMNN						TMEM185A
BATF2								GMPPA						TMEM186
BATF3								GMPR						TMEM216
BAX								GMPR2						TMEM39B
BAZ1A								GMPS						TMEM43
BAZ1B								GNAI2						TMEM69
BAZ2A								GNGT2						TMEM71
BAZ2B								GNL3						TMEM97
BBC3								GNL3L						TNFAIP1
BBOX1								GNPAT						TNFAIP8L2
BBS1								GNPDA1						TNFRSF14
BBS10								GNPNAT1						TNFRSF17
BBS12								GNS						TNFRSF1B
BBS2								GOLGA3						TNFRSF9
BBS4								GOLGA5						TNFSF10
BBS5								GOLIM4						TNFSF4
BBS7								GOLPH3L						TNPO2
BBS9								GOPC						TOLLIP
BBX								GORASP1						TOP3A
BCAM								GOSR2						TOR1A
BCAN								GOT1						TOR1B
BCAP29								GOT2						TP53
BCAP31								GPATCH1						TP53RK
BCAR1								GPATCH4						TPCN1
BCAR3								GPD1L						TPP1
BCAS1								GPD2						TPX2
BCAS3								GPHN						TRADD
BCAS4								GPI						TRAF1
BCAT1								GPM6A						TRAF3IP3
BCAT2								GPN3						TRAFD1
BCCIP								GPNMB						TRAP1
BCDIN3D								GPR114						TRAPPC1
BCHE								GPR15						TRAPPC2
BCKDHB								GPR155						TRAPPC3
BCKDK								GPR160						TREML2
BCL10								GPR174						TRIM21
BCL11A								GPR180						TRIM25
BCL11B								GPR19						TRIM27
BCL2								GPR52						TRIM32
BCL2A1								GPR55						TRIM68
BCL2L1								GPS1						TRIP10
BCL2L10								GRAP2						TRIP13
BCL2L11								GRHPR						TRIT1
BCL2L12								GRN						TRPV2
BCL2L13								GRSF1						TRUB1
BCL2L14								GSDMB						TRUB2
BCL2L2								GSG2						TSEN15
BCL3								GSPT1						TSPAN31
BCL6								GSR						TSPAN33
BCL6B								GSS						TSSC1
BCL7B								GSTCD						TSTA3
BCL7C								GSTK1						TTC15
BCL9								GSTM4						TTC31
BCL9L								GSTO1						TTC39C
BCLAF1								GSTP1						TTC9C
BCMO1								GSTZ1						TTLL12
BCO2								GTF2A1						TTLL4
BCOR								GTF2E1						TTPAL
BCORL1								GTF2H1						TUBA1C
BCR								GTF2H3						TUBA3C
BCS1L								GTF2H4						TUBA4A
BDH1								GTF2H5						TUBB
BDH2								GTF2I						TUBG1
BDKRB1								GTF3C2						TUBG2
BDKRB2								GTF3C3						TWF2
BDNF								GTF3C5						TXLNA
BDP1								GTPBP2						TYMS
BECN1								GTPBP5						UBA1
BEGAIN								GTSE1						UBA7
BEND2								GTSF1						UBE2L6
BEND4								GUCY1A3						UBE2T
BEND5								GUCY1B3						UBE2Z
BEND6								GUF1						UBE3B
BEND7								GUSB						UBL7
BEST1								GXYLT1						UCK2
BEST2								GYG1						UHRF1
BEST3								GYPE						UNC45A
BEST4								GYS1						UNG
BET1								H2AFX						UQCC
BET1L								H2AFY						UQCR10
BEX1								H2AFZ						UQCR11
BEX2								HACE1						UQCRC1
BFAR								HADH						UROD
BFSP1								HADHA						UROS
BFSP2								HADHB						USE1
BGN								HAPLN3						USMG5
BHLHB9								HARS						USP21
BHLHE22								HAT1						USP5
BHLHE40								HAUS4						VAMP8
BHLHE41								HAUS6						VAV1
BHMT								HAVCR2						VCL
BHMT2								HAX1						VDR
BICC1								HCFC1						VIPAR
BICD1								HCLS1						VKORC1L1
BICD2								HCP5						VMP1
BID								HCST						VPS52
BIK								HDAC1						VPS72
BIN1								HDAC2						VRK3
BIN2								HDAC3						WAS
BIN3								HDAC8						WDFY4
BIRC2								HDDC2						WDR1
BIRC3								HDGFRP3						WDR46
BIRC5								HDHD1						WDR54
BIRC6								HDHD2						WDR6
BIRC7								HDLBP						WDR77
BIVM								HEATR3						WDR91
BLCAP								HEATR5A						WDYHV1
BLID								HECTD3						WSB2
BLK								HEG1						WWC3
BLM								HELB						XBP1
BLMH								HELLS						XPO6
BLNK								HEMK1						YARS
BLOC1S1								HERC4						YIF1A
BLOC1S2								HERC5						YIF1B
BLOC1S3								HERC6						ZBED2
BLVRA								HEXA						ZBTB8A
BLVRB								HIATL1						ZC3HAV1L
BLZF1								HIBCH						ZCCHC17
BMF								HIF1AN						ZDHHC16
BMI1								HINFP						ZFP64
BMP1								HINT2						ZFYVE21
BMP10								HIRIP3						ZFYVE26
BMP15								HIST1H1A						ZMAT3
BMP2								HIST1H1B						ZMYM3
BMP2K								HIST1H1C						ZNF17
BMP3								HIST1H1D						ZNF174
BMP4								HIST1H2AB						ZNF2
BMP5								HIST1H2AC						ZNF232
BMP6								HIST1H2AE						ZNF613
BMP7								HIST1H2AG						ZNF691
BMP8A								HIST1H2AK						ZNF692
BMP8B								HIST1H2AL						ZNF786
BMPER								HIST1H2BB						ZNF79
BMPR1A								HIST1H2BC						ZNF792
BMPR1B								HIST1H2BF						ZSCAN30
BMPR2								HIST1H2BJ						ZWINT
BMS1								HIST1H2BM
BMX								HIST1H3B
BNC1								HIST1H3C
BNC2								HIST1H3E
BNIP1								HIST1H3F
BNIP2								HIST1H3G
BNIP3								HIST1H3H
BNIP3L								HIST1H3I
BNIPL								HIST1H3J
BOC								HIST1H4B
BOD1								HIST1H4C
BOD1L								HIST1H4D
BOD1P								HIST1H4F
BOK								HIST1H4H
BOLA1								HIST1H4L
BOLL								HIVEP2
BORA								HJURP
BPESC1								HK1
BPGM								HK2
BPHL								HLA-DOA
BPI								HLA-DOB
BPIFA1								HLTF
BPIFA2								HM13
BPIFA3								HMBS
BPIFA4P								HMG20A
BPIFB1								HMGB2
BPIFB2								HMGCL
BPIFB4								HMGCR
BPIFB6								HMGCS1
BPIFC								HMGN2
BPNT1								HMGN4
BPTF								HMGN5
BRAF								HMMR
BRAP								HMOX2
BRAT1								HN1
BRCA1								HNRNPA2B1
BRCA2								HNRNPAB
BRCC3								HNRNPF
BRD1								HNRNPH2
BRD2								HOMER1
BRD3								HOOK1
BRD4								HPRT1
BRD7P3								HPS3
BRD8								HPS5
BRD9								HPSE
BRDT								HRSP12
BRE								HS2ST1
BRF1								HS3ST1
BRF2								HSD17B10
BRI3								HSD17B12
BRI3BP								HSD17B4
BRIP1								HSD17B7P2
BRIX1								HSDL2
BRK1								HSP90AA1
BRMS1								HSP90B1
BRMS1L								HSPA8
BRP44								HSPB11
BRP44L								HTATIP2
BRPF1								HTT
BRS3								HUWE1
BRSK1								HVCN1
BRSK2								HYOU1
BRWD1								IARS
BRWD1-IT2								IARS2
BRWD3								IBTK
BSCL2								ICAM2
BSDC1								ICMT
BSG								ICT1
BSN								IDE
BSND								IDH1
BSPRY								IDH2
BST1								IDH3A
BST2								IDH3B
BTAF1								IDH3G
BTBD1								IER3IP1
BTBD10								IFI16
BTBD11								IFI27L2
BTBD16								IFI30
BTBD2								IFI35
BTBD3								IFI44
BTBD6								IFI44L
BTBD7								IFI6
BTBD8								IFIH1
BTBD9								IFIT1
BTC								IFIT2
BTD								IFIT3
BTF3								IFITM1
BTF3L4								IFITM2
BTF3P11								IFNAR2
BTG1								IFT46
BTG2								IFT80
BTG3								IGF1
BTG4								IGF2R
BTK								IGFLR1
BTLA								IGHV5-78
BTN1A1								IGJ
BTN2A1								IGLV6-57
BTN2A2								IKBKB
BTN2A3								IKBKE
BTN3A1								IKZF1
BTN3A2								IKZF2
BTN3A3								IL10
BTNL2								IL10RB
BTNL3								IL12RB1
BTNL8								IL12RB2
BTNL9								IL18BP
BTRC								IL18R1
BUB1								IL21R
BUB1B								IL27RA
BUB3								IL2RA
BUD13								IL2RB
BUD31								IL2RG
BVES								IL7
BYSL								ILK
BZRAP1								IMMT
BZW1								IMP4
BZW2								IMPDH2
C10orf10								INCENP
C10orf107								ING4
C10orf11								INPP1
C10orf116								INPP4A
C10orf118								INPP5B
C10orf12								INSIG1
C10orf125								INTS2
C10orf126								INTS3
C10orf137								INTS7
C10orf140								INTS8
C10orf18								INTS9
C10orf2								INVS
C10orf25								IPCEF1
C10orf26								IPO11
C10orf27								IPO13
C10orf28								IPO4
C10orf32								IPO5
C10orf35								IPO7
C10orf46								IPO8
C10orf47								IPO9
C10orf53								IQGAP1
C10orf54								IQGAP2
C10orf55								IQGAP3
C10orf57								IRAK4
C10orf58								IRF2
C10orf62								IRF3
C10orf67								IRF4
C10orf68								IRF7
C10orf71								IRF9
C10orf76								ISG20
C10orf81								ITFG1
C10orf82								ITGA1
C10orf88								ITGA4
C10orf90								ITGAL
C10orf91								ITGAV
C10orf92								ITGB1BP1
C10orf93								ITGB2
C10orf95								ITGB3BP
C10orf96								ITGB7
C10orf99								ITM2A
C11orf1								ITM2C
C11orf10								ITPA
C11orf16								IVD
C11orf2								IWS1
C11orf21								JAGN1
C11orf24								JAK2
C11orf30								JAK3
C11orf31								JKAMP
C11orf35								JPX
C11orf36								JRKL
C11orf40								KARS
C11orf41								KCNAB2
C11orf42								KCNK6
C11orf44								KCNN3
C11orf45								KCTD14
C11orf48								KDELC2
C11orf49								KDELR1
C11orf51								KDELR2
C11orf52								KDM1A
C11orf53								KDSR
C11orf54								KEAP1
C11orf57								KIAA0020
C11orf58								KIAA0040
C11orf61								KIAA0090
C11orf63								KIAA0100
C11orf65								KIAA0101
C11orf66								KIAA0125
C11orf68								KIAA0195
C11orf70								KIAA0319L
C11orf71								KIAA0368
C11orf72								KIAA0391
C11orf73								KIAA0528
C11orf74								KIAA0586
C11orf75								KIAA0664
C11orf80								KIAA0748
C11orf82								KIAA0907
C11orf83								KIAA0930
C11orf84								KIAA1009
C11orf87								KIAA1279
C11orf88								KIAA1430
C11orf9								KIAA1524
C11orf92								KIAA1704
C12orf10								KIAA1715
C12orf11								KIAA1737
C12orf12								KIAA1797
C12orf23								KIAA1826
C12orf24								KIAA1919
C12orf26								KIF11
C12orf28								KIF14
C12orf29								KIF15
C12orf32								KIF18A
C12orf33								KIF1B
C12orf34								KIF20A
C12orf35								KIF21A
C12orf37								KIF22
C12orf39								KIF23
C12orf4								KIF2A
C12orf40								KIF2C
C12orf41								KIF3B
C12orf42								KIF4A
C12orf43								KIFAP3
C12orf44								KLHDC10
C12orf47								KLHDC3
C12orf48								KLHL14
C12orf49								KLHL6
C12orf5								KLHL8
C12orf50								KLHL9
C12orf51								KLK1
C12orf52								KLRAQ1
C12orf53								KMO
C12orf54								KNTC1
C12orf57								KPNB1
C12orf59								KRCC1
C12orf60								KRI1
C12orf61								KRIT1
C12orf62								KTN1
C12orf65								KYNU
C12orf66								L2HGDH
C12orf67								L3MBTL2
C12orf75								LACC1
C12orf76								LACTB2
C13orf15								LAGE3
C13orf16								LAMC1
C13orf26								LAMP2
C13orf27								LAMP3
C13orf30								LAMTOR3
C13orf33								LANCL1
C13orf44								LAP3
C14orf1								LAPTM4B
C14orf101								LARP1
C14orf102								LARP1B
C14orf105								LARP4
C14orf118								LARP4B
C14orf126								LARS
C14orf128								LARS2
C14orf129								LASP1
C14orf132								LAT2
C14orf135								LAX1
C14orf142								LBH
C14orf148								LBR
C14orf149								LCK
C14orf153								LCLAT1
C14orf159								LCMT1
C14orf162								LCP1
C14orf166								LDHA
C14orf166B								LDHB
C14orf169								LDLR
C14orf178								LEO1
C14orf181								LEPRE1
C14orf2								LETMD1
C14orf21								LGALS1
C14orf37								LGALS3BP
C14orf39								LGMN
C14orf43								LIAS
C14orf45								LIG1
C14orf48								LILRB1
C14orf49								LIMA1
C14orf50								LIMD1
C14orf79								LIMK1
C14orf80								LIMK2
C14orf93								LIMS1
C15orf17								LIN37
C15orf2								LIN9
C15orf24								LINC00173
C15orf26								LINC00341
C15orf27								LINS
C15orf32								LIPA
C15orf33								LIX1L
C15orf34								LMAN1
C15orf37								LMAN2
C15orf38								LMAN2L
C15orf39								LMBR1
C15orf40								LMNB1
C15orf41								LMNB2
C15orf42								LNPEP
C15orf43								LNX2
C15orf44								LOC100131541
C15orf48								LOC286161
C15orf5								LOC339803
C15orf50								LOC728558
C15orf52								LPAR5
C15orf54								LPAR6
C15orf55								LPCAT3
C15orf57								LPCAT4
C15orf63								LPIN2
C16orf11								LPXN
C16orf13								LRCH3
C16orf3								LRIF1
C16orf42								LRMP
C16orf45								LRP5
C16orf46								LRP8
C16orf48								LRPPRC
C16orf5								LRR1
C16orf52								LRRC16A
C16orf53								LRRC27
C16orf54								LRRC28
C16orf55								LRRC41
C16orf57								LRRC42
C16orf58								LRRC61
C16orf59								LRRC8C
C16orf61								LRRC8D
C16orf62								LRRCC1
C16orf7								LRRK1
C16orf70								LSM4
C16orf71								LSM5
C16orf72								LSM6
C16orf73								LSS
C16orf74								LTA
C16orf78								LTA4H
C16orf80								LY6E
C16orf82								LY75
C16orf87								LY86
C16orf89								LY96
C16orf95								LYAR
C17orf101								LYPLAL1
C17orf103								LYRM7
C17orf108								LZIC
C17orf109								LZTR1
C17orf28								M6PR
C17orf37								MACC1
C17orf39								MAD2L1
C17orf42								MAD2L2
C17orf46								MAEA
C17orf47								MAGED1
C17orf48								MAGED2
C17orf49								MAGOHB
C17orf50								MALT1
C17orf53								MAN1A1
C17orf55								MANEA
C17orf56								MANF
C17orf57								MAP2K1
C17orf58								MAP2K5
C17orf59								MAP2K6
C17orf61								MAP3K13
C17orf62								MAP3K4
C17orf63								MAP3K5
C17orf64								MAP4
C17orf65								MAP4K1
C17orf66								MAPK1
C17orf70								MAPK14
C17orf73								MAPKAP1
C17orf74								MAPKAPK3
C17orf75								MARK2
C17orf76								MARS
C17orf77								MAST2
C17orf78								MAT2A
C17orf79								MAT2B
C17orf80								MAVS
C17orf81								MAZ
C17orf82								MBD1
C17orf85								MBNL1
C17orf87								MBOAT1
C17orf88								MBOAT7
C17orf91								MBTPS2
C17orf97								MCCC1
C17orf99								MCCC2
C18orf1								MCEE
C18orf10								MCM10
C18orf12								MCM2
C18orf15								MCM3
C18orf18								MCM4
C18orf19								MCM5
C18orf2								MCM6
C18orf21								MCM7
C18orf25								MCM8
C18orf32								MCMBP
C18orf34								MCOLN2
C18orf45								MCRS1
C18orf55								MCTS1
C18orf56								MCU
C18orf8								MDFIC
C19orf10								MDH1
C19orf12								MDH2
C19orf18								MDM1
C19orf2								MDM2
C19orf20								ME2
C19orf21								MEA1
C19orf22								MECR
C19orf23								MED11
C19orf24								MED16
C19orf25								MED20
C19orf26								MED24
C19orf28								MED7
C19orf33								MED8
C19orf34								MEF2C
C19orf39								MELK
C19orf40								MEN1
C19orf42								MESDC2
C19orf43								METAP1
C19orf44								METTL13
C19orf45								METTL15
C19orf46								METTL17
C19orf47								METTL2B
C19orf48								METTL3
C19orf50								METTL4
C19orf51								METTL5
C19orf52								METTL6
C19orf53								METTL8
C19orf54								MFAP1
C19orf55								MFF
C19orf56								MFI2
C19orf57								MFN1
C19orf59								MFNG
C19orf6								MFSD1
C19orf60								MFSD11
C19orf63								MFSD8
C19orf66								MGAT1
C19orf68								MGC57346
C19orf70								MGLL
C19orf73								MGST3
C19orf75								MIB1
C1GALT1								MICU1
C1GALT1C1								MID1IP1
C1orf101								MIF
C1orf105								MINA
C1orf106								MINPP1
C1orf109								MIR600HG
C1orf110								MIS12
C1orf111								MIS18A
C1orf114								MIS18BP1
C1orf115								MKI67
C1orf116								MKKS
C1orf118								MKL2
C1orf124								MKS1
C1orf126								MLEC
C1orf127								MLF1IP
C1orf129								MLF2
C1orf131								MLH1
C1orf135								MLH3
C1orf144								MLKL
C1orf150								MLLT3
C1orf151								MLX
C1orf158								MMAB
C1orf159								MMACHC
C1orf162								MMADHC
C1orf168								MMS19
C1orf170								MNAT1
C1orf172								MND1
C1orf173								MNDA
C1orf174								MOCS2
C1orf177								MOGS
C1orf180								MORC2
C1orf182								MOSPD1
C1orf183								MOSPD2
C1orf187								MOV10
C1orf190								MOXD1
C1orf198								MPDU1
C1orf201								MPHOSPH6
C1orf21								MPHOSPH9
C1orf210								MPI
C1orf212								MPP1
C1orf213								MPV17
C1orf216								MPZL1
C1orf220								MR1
C1orf228								MRE11A
C1orf27								MREG
C1orf35								MRFAP1L1
C1orf38								MRI1
C1orf43								MRM1
C1orf49								MRP63
C1orf50								MRPL1
C1orf51								MRPL12
C1orf52								MRPL16
C1orf54								MRPL17
C1orf55								MRPL18
C1orf56								MRPL19
C1orf61								MRPL21
C1orf63								MRPL22
C1orf64								MRPL24
C1orf65								MRPL28
C1orf74								MRPL3
C1orf85								MRPL30
C1orf86								MRPL35
C1orf87								MRPL37
C1orf88								MRPL40
C1orf9								MRPL41
C1orf93								MRPL42
C1orf94								MRPL43
C1orf95								MRPL44
C1orf96								MRPL45
C1orf97								MRPL46
C1QA								MRPL50
C1QB								MRPL51
C1QBP								MRPS11
C1QC								MRPS12
C1QL1								MRPS14
C1QTNF1								MRPS15
C1QTNF2								MRPS16
C1QTNF3								MRPS18B
C1QTNF4								MRPS2
C1QTNF6								MRPS23
C1QTNF7								MRPS25
C1QTNF9								MRPS27
C1R								MRPS28
C1RL								MRPS31
C1S								MRPS33
C2								MRPS34
C20orf103								MRPS35
C20orf108								MRPS5
C20orf11								MRPS6
C20orf111								MRPS7
C20orf112								MRPS9
C20orf12								MRRF
C20orf132								MRS2
C20orf141								MRTO4
C20orf144								MS4A1
C20orf151								MSH2
C20orf152								MSH3
C20orf160								MSN
C20orf165								MSRB2
C20orf166								MST4
C20orf166-AS1								MTA2
C20orf173								MTA3
C20orf177								MTAP
C20orf195								MTBP
C20orf196								MTCH2
C20orf197								MTDH
C20orf20								MTFMT
C20orf201								MTFR1
C20orf203								MTG1
C20orf24								MTHFD1
C20orf26								MTHFD1L
C20orf27								MTHFD2
C20orf29								MTHFR
C20orf3								MTHFS
C20orf30								MTHFSD
C20orf4								MTIF2
C20orf43								MTIF3
C20orf46								MTMR4
C20orf54								MTRF1
C20orf7								MTRR
C20orf72								MTX2
C20orf79								MUDENG
C20orf85								MUM1
C20orf96								MUS81
C21orf119								MUT
C21orf122								MVD
C21orf128								MVK
C21orf129								MVP
C21orf2								MX1
C21orf33								MX2
C21orf56								MYB
C21orf58								MYBBP1A
C21orf59								MYBL2
C21orf62								MYC
C21orf63								MYD88
C21orf67								MYH10
C21orf7								MYL12A
C21orf81								MYL6
C21orf88								MYL6B
C21orf90								MYO19
C21orf91								MYO1D
C21orf96								MYO1E
C22orf13								MYO6
C22orf15								MZB1
C22orf23								N4BP1
C22orf24								N4BP2
C22orf25								N6AMT2
C22orf26								NAA10
C22orf28								NAA25
C22orf29								NAA40
C22orf31								NAB1
C22orf32								NACC1
C22orf33								NADK
C22orf34								NADKD1
C22orf36								NADSYN1
C22orf37								NAGA
C22orf39								NAGK
C22orf40								NANS
C22orf43								NAP1L4
C22orf46								NAPA
C2CD2								NAPEPLD
C2CD2L								NARG2
C2CD3								NARS
C2CD4A								NARS2
C2CD4B								NAT10
C2orf15								NBAS
C2orf16								NBEAL1
C2orf18								NBN
C2orf19								NBR1
C2orf27A								NCAPD2
C2orf28								NCAPD3
C2orf29								NCAPG
C2orf3								NCAPG2
C2orf40								NCAPH
C2orf42								NCBP2
C2orf43								NCDN
C2orf44								NCEH1
C2orf47								NCF2
C2orf49								NCF4
C2orf50								NCKAP1L
C2orf51								NCKIPSD
C2orf52								NCL
C2orf53								NCOA4
C2orf54								NCOA7
C2orf55								NDC80
C2orf56								NDFIP2
C2orf57								NDRG3
C2orf61								NDUFA12
C2orf63								NDUFA13
C2orf65								NDUFA2
C2orf67								NDUFA8
C2orf69								NDUFA9
C2orf73								NDUFAB1
[truncated: 14,421 more rows]

## Sheet: Fig5-Table5,6
All 21014 annotated genes on HG U133plus 2 array	Elo et al: Increased by IL4 in T cells, n=640	Elo et al: Decreased by IL4 in T cells, n=484		Leonard et al: increased in GC-LCL v GC B cells, (SAM FDR=1; FC>2), n=2084	top 640 genes increased, n=640	top 484 genes increased, n=484		Leonard et al: decreased in GC-LCL v GC B cells, (SAM FDR=1; FC>2) n=1680	top 640 genes decreased, n=640	top 484 genes decreased, n=484		Brune et al: Genes increased in HRS v normal GC centrocytes, (FC>2) n=1747	Top 640 genes increased, n=640	Top 484 genes increased, n=484		Brune et al: genes decreased in HRS v normal GC centrocytes (FC>2) n=1613	Top 640 genes decreased, n=640	Top 484 genes decreased, n=484
RAB13	TSPAN13	BCL6		IFI44L	IFI44L	IFI44L		BCL6	BCL6	BCL6		LYZ	LYZ	LYZ		EML6	EML6	EML6
MYBL1	ANKRD36BP2	BACH2		IFIT3	IFIT3	IFIT3		BACH2	BACH2	BACH2		BATF3	BATF3	BATF3		RGS13	RGS13	RGS13
AICDA	FOXP1	IL8		SEPT10	SEPT10	SEPT10		TSPAN13	TSPAN13	TSPAN13		ENPP2	ENPP2	ENPP2		MS4A1	MS4A1	MS4A1
OSBPL10	STK39	DUSP1		IFI44	IFI44	IFI44		OSBPL10	OSBPL10	OSBPL10		CCL22	CCL22	CCL22		MYBL1	MYBL1	MYBL1
EML6	BCL2L11	SYTL2		HDGFRP3	HDGFRP3	HDGFRP3		MYBL1	MYBL1	MYBL1		MMP12	MMP12	MMP12		ELL3 /// SERINC4	ELL3 /// SERINC4	ELL3 /// SERINC4
KIAA0125	TGFBR2	MAP4K4		ZC3H12C	ZC3H12C	ZC3H12C		EML6	EML6	EML6		CCL18	CCL18	CCL18		LRMP	LRMP	LRMP
MS4A1	TXNIP	CMTM7		MGST1	MGST1	MGST1		FOS	FOS	FOS		CCL17	CCL17	CCL17		IGHG1 /// IGHM	IGHG1 /// IGHM	IGHG1 /// IGHM
BATF3	AMIGO2	C13orf15		CD274	CD274	CD274		FLJ42418	FLJ42418	FLJ42418		GPNMB	GPNMB	GPNMB		SORL1	SORL1	SORL1
LYZ	TAGAP	SGK1		USP18	USP18	USP18		IL8	IL8	IL8		MMP9	MMP9	MMP9		LPP	LPP	LPP
RGS13	SATB1	JUN		IFIT1	IFIT1	IFIT1		CCDC144B	CCDC144B	CCDC144B		RAB13	RAB13	RAB13		AICDA	AICDA	AICDA
ELL3 /// SERINC4	SLCO3A1	FOSB		SCD	SCD	SCD		LPP	LPP	LPP		SLAMF8	SLAMF8	SLAMF8		POU2AF1	POU2AF1	POU2AF1
RASSF6	GPR18	PITPNC1		RRAGD	RRAGD	RRAGD		MME	MME	MME		CTSB	CTSB	CTSB		TCL1A	TCL1A	TCL1A
LRMP	IL4R	PALLD		CTH	CTH	CTH		FCRL1	FCRL1	FCRL1		CXCL9	CXCL9	CXCL9		FCRLA	FCRLA	FCRLA
LGALS3	CXCR4	SERP2		RGS20	RGS20	RGS20		SEL1L3	SEL1L3	SEL1L3		PTGDS	PTGDS	PTGDS		MEF2C	MEF2C	MEF2C
SOCS3	SLA	CD38		CYBRD1	CYBRD1	CYBRD1		HOPX	HOPX	HOPX		CHI3L1	CHI3L1	CHI3L1		STAP1	STAP1	STAP1
BANK1	FAM46C	ZNF831		CLIC6	CLIC6	CLIC6		AFF3	AFF3	AFF3		SOCS3	SOCS3	SOCS3		GPR160	GPR160	GPR160
ENPP2	PRKCA	CLEC2D		ME1	ME1	ME1		RNF144B	RNF144B	RNF144B		TXN	TXN	TXN		BCL6	BCL6	BCL6
SLAMF8	CHN2	P2RX5		HERC5	HERC5	HERC5		ANKRD36BP2	ANKRD36BP2	ANKRD36BP2		LGALS3	LGALS3	LGALS3		BACH2	BACH2	BACH2
FCRL1	STK17B	REXO2		MCTP1	MCTP1	MCTP1		FOXP1	FOXP1	FOXP1		CCL5	CCL5	CCL5		EBF1	EBF1	EBF1
AFF3	FAM113B	LTB		CLIC2	CLIC2	CLIC2		S100A10	S100A10	S100A10		ADAMDEC1	ADAMDEC1	ADAMDEC1		KLHL6	KLHL6	KLHL6
RALGPS2	STK4	SYNE2		DFNA5	DFNA5	DFNA5		RGS13	RGS13	RGS13		CTSC	CTSC	CTSC		FCRL3	FCRL3	FCRL3
LPP	SPINT2	OTUD1		PLAC8	PLAC8	PLAC8		MAP4K4	MAP4K4	MAP4K4		CSTA	CSTA	CSTA		OSBPL10	OSBPL10	OSBPL10
MEF2C	CAMK1	CD9		CCR7	CCR7	CCR7		STK39	STK39	STK39		DHRS2	DHRS2	DHRS2		BLNK	BLNK	BLNK
DOK7	DUSP6	CNOT6L		LINC00158	LINC00158	LINC00158		IGL@	IGL@	IGL@		CXCL10	CXCL10	CXCL10		SYBU	SYBU	SYBU
MGST3	SOS1	FAM107B		CCND2	CCND2	CCND2		METTL7A	METTL7A	METTL7A		CEBPD	CEBPD	CEBPD		RASSF6	RASSF6	RASSF6
USP6NL	DOCK9	PVRIG		DSE	DSE	DSE		C7orf10	C7orf10	C7orf10		IL1R2	IL1R2	IL1R2		LMO2	LMO2	LMO2
PNOC	CD1C	STAP1		KIF21A	KIF21A	KIF21A		QPCT	QPCT	QPCT		C1QB	C1QB	C1QB		FCRL2	FCRL2	FCRL2
FLJ42418	SYNE1	GZMB		FERMT2	FERMT2	FERMT2		ADAM28	ADAM28	ADAM28		APOC1	APOC1	APOC1		DCK	DCK	DCK
SEPW1	ITGAE	TP53INP1		SPARC	SPARC	SPARC		PRKAR2B	PRKAR2B	PRKAR2B		SPARC	SPARC	SPARC		CDCA7	CDCA7	CDCA7
DCK	EZR	PTPRC		CD300A	CD300A	CD300A		HHEX	HHEX	HHEX		TFPI2	TFPI2	TFPI2		KBTBD8	KBTBD8	KBTBD8
CTSB	SIGLEC10	ANK3		BCL2	BCL2	BCL2		P2RY12	P2RY12	P2RY12		PHLDA2	PHLDA2	PHLDA2		ALOX5	ALOX5	ALOX5
BLNK	EMB	PFKFB3		NID1	NID1	NID1		COBLL1	COBLL1	COBLL1		IGFBP7	IGFBP7	IGFBP7		IGHA1	IGHA1	IGHA1
GNA13	UCP2	FAM184A		IL15	IL15	IL15		LOXL2	LOXL2	LOXL2		CD3D	CD3D	CD3D		SWAP70	SWAP70	SWAP70
CTSC	LOC100510485	TNFSF8		CTSC	CTSC	CTSC		FCRL3	FCRL3	FCRL3		GIMAP1	GIMAP1	GIMAP1		METAP2	METAP2	METAP2
STAP1	PDE9A	ZNF101		NEXN	NEXN	NEXN		FCRL2	FCRL2	FCRL2		ND2	ND2	ND2		SYK	SYK	SYK
BLVRA	KLF6	PAG1		FSCN1	FSCN1	FSCN1		KLHL14	KLHL14	KLHL14		RASSF4	RASSF4	RASSF4		BPTF	BPTF	BPTF
GIMAP5	ZHX2	FAM65B		DRAM1	DRAM1	DRAM1		MAML3	MAML3	MAML3		CCND2	CCND2	CCND2		GPR18	GPR18	GPR18
SEL1L3	IFT57	NFATC2		HMGN5	HMGN5	HMGN5		VPREB3	VPREB3	VPREB3		STOM	STOM	STOM		GNA13	GNA13	GNA13
KBTBD8	SETBP1	JAK3		FNIP2	FNIP2	FNIP2		DUSP1	DUSP1	DUSP1		NNMT	NNMT	NNMT		NEIL1	NEIL1	NEIL1
BRWD1	TRAF5	BCOR		STAT1	STAT1	STAT1		HIST1H2BG	HIST1H2BG	HIST1H2BG		COL1A1	COL1A1	COL1A1		TPD52	TPD52	TPD52
APOC1	PDIA4	PELI1		TMCC3	TMCC3	TMCC3		IGK@ /// IGKC	IGK@ /// IGKC	IGK@ /// IGKC		CCR7	CCR7	CCR7		LOC100129447	LOC100129447	LOC100129447
FCRLA	C21orf96	CTLA4		CYP1B1	CYP1B1	CYP1B1		IGK@ /// IGKC /// LOC652493 /// LOC652694	IGK@ /// IGKC /// LOC652493 /// LOC652694	IGK@ /// IGKC /// LOC652493 /// LOC652694		MGST3	MGST3	MGST3		FCRL1	FCRL1	FCRL1
FCRL3	RBMS1	SUSD3		NMT2	NMT2	NMT2		NEIL1	NEIL1	NEIL1		CYP27B1	CYP27B1	CYP27B1		KIAA0125	KIAA0125	KIAA0125
STAT1	TBC1D1	PDE4D		PLA1A	PLA1A	PLA1A		ASB13	ASB13	ASB13		CCL3 /// CCL3L1 /// CCL3L3	CCL3 /// CCL3L1 /// CCL3L3	CCL3 /// CCL3L1 /// CCL3L3		PRDM15	PRDM15	PRDM15
TXN	SMAD2	WIPF1		UGT2B17	UGT2B17	UGT2B17		CHST15	CHST15	CHST15		IL2RA	IL2RA	IL2RA		KIAA1370	KIAA1370	KIAA1370
SORL1	RUNX1	MAN2A1		EPDR1	EPDR1	EPDR1		LRMP	LRMP	LRMP		IQCG	IQCG	IQCG		LAPTM5	LAPTM5	LAPTM5
FTL	GABPB2	CCND3		CD226	CD226	CD226		LOC96610	LOC96610	LOC96610		GIMAP5	GIMAP5	GIMAP5		CD79B	CD79B	CD79B
IGHG1 /// IGHM	JHDM1D	SLC44A1		TNFSF13B	TNFSF13B	TNFSF13B		RCAN3	RCAN3	RCAN3		CD63	CD63	CD63		P2RX5	P2RX5	P2RX5
IL4I1	ADAM17	KAT2B		TSPAN12	TSPAN12	TSPAN12		PELI1	PELI1	PELI1		LOC284801	LOC284801	LOC284801		C10orf18	C10orf18	C10orf18
NEIL1	IL10RA	DDAH2		RDX	RDX	RDX		HNRNPA1 /// LOC100506653	HNRNPA1 /// LOC100506653	HNRNPA1 /// LOC100506653		TIMP1	TIMP1	TIMP1		BANK1	BANK1	BANK1
ND2	GIT2	FKBP5		DDX60	DDX60	DDX60		IGK@ /// IGKC /// IGKV3D-15 /// LOC100510044	IGK@ /// IGKC /// IGKV3D-15 /// LOC100510044	IGK@ /// IGKC /// IGKV3D-15 /// LOC100510044		PSAP	PSAP	PSAP		LOC100506710	LOC100506710	LOC100506710
CHI3L1	P4HA2	ARRDC2		CMBL	CMBL	CMBL		BCL2L11	BCL2L11	BCL2L11		CEBPB	CEBPB	CEBPB		P2RY8	P2RY8	P2RY8
BACH2	JUND	FAM110A		BCL2L10	BCL2L10	BCL2L10		TGFBR2	TGFBR2	TGFBR2		ODZ2	ODZ2	ODZ2		SEL1L3	SEL1L3	SEL1L3
CEBPD	ETS1	BCL3		PHLDA2	PHLDA2	PHLDA2		ARRDC3	ARRDC3	ARRDC3		LGALS1	LGALS1	LGALS1		ANKRD36BP2	ANKRD36BP2	ANKRD36BP2
BPTF	EVI2B	SSBP3		LAMP3	LAMP3	LAMP3		IGLV3-19	IGLV3-19	IGLV3-19		BRI3	BRI3	BRI3		DEF8	DEF8	DEF8
SURF4	C4orf32	SP140		TMEM45A	TMEM45A	TMEM45A		ELL3 /// SERINC4	ELL3 /// SERINC4	ELL3 /// SERINC4		FBXO6	FBXO6	FBXO6		RASGRP3	RASGRP3	RASGRP3
KIAA0922	HENMT1	CARD11		DST	DST	DST		LOC100509128	LOC100509128	LOC100509128		FTL	FTL	FTL		IGHD	IGHD	IGHD
SYBU	FLJ37453	RRAS2		IPCEF1	IPCEF1	IPCEF1		RUNDC2B /// RUNDC2C	RUNDC2B /// RUNDC2C	RUNDC2B /// RUNDC2C		STAT1	STAT1	STAT1		ZNF827	ZNF827	ZNF827
DNAJC10	FAM102B	PIK3C2B		MAP3K5	MAP3K5	MAP3K5		MET	MET	MET		SOD2	SOD2	SOD2		UBE2J1	UBE2J1	UBE2J1
GPR160	P2RY8	ZFP36L2		TNFRSF19	TNFRSF19	TNFRSF19		SYTL2	SYTL2	SYTL2		LGALS2	LGALS2	LGALS2		LOC100130458	LOC100130458	LOC100130458
TIMP1	C6orf64	IRF8		ENTPD1	ENTPD1	ENTPD1		CUX1	CUX1	CUX1		C4orf48	C4orf48	C4orf48		MAML3	MAML3	MAML3
MMP9	IKZF1	RAPGEF6		GIMAP6	GIMAP6	GIMAP6		KANK1	KANK1	KANK1		EMR1	EMR1	EMR1		PLEKHA2	PLEKHA2	PLEKHA2
KLHL14	RASA2	TGIF1		AHRR	AHRR	AHRR		HTR3A	HTR3A	HTR3A		C15orf48	C15orf48	C15orf48		FLJ42418	FLJ42418	FLJ42418
CDKN1A	RERE	FAM26F		SIX3	SIX3	SIX3		ABCA1	ABCA1	ABCA1		SRGN	SRGN	SRGN		STRBP	STRBP	STRBP
CEBPB	PTAR1	CD74		FAM101B	FAM101B	FAM101B		TXNIP	TXNIP	TXNIP		NR1H3	NR1H3	NR1H3		FAM3C	FAM3C	FAM3C
LOC541471 /// NCRNA00152	KLHDC5	NEAT1		VEGFA	VEGFA	VEGFA		FAM46C	FAM46C	FAM46C		RRAD	RRAD	RRAD		MBD4	MBD4	MBD4
IFT43	MAP4K1	EPHA4		CPNE8	CPNE8	CPNE8		AMIGO2	AMIGO2	AMIGO2		CSDA	CSDA	CSDA		PLEKHF2	PLEKHF2	PLEKHF2
SRGN	TMEM71	MKI67		MARCKS	MARCKS	MARCKS		IGHA1 /// IGHG1 /// IGHM /// IGHV3-23 /// IGHV4-31	IGHA1 /// IGHG1 /// IGHM /// IGHV3-23 /// IGHV4-31	IGHA1 /// IGHG1 /// IGHM /// IGHV3-23 /// IGHV4-31		IFI6	IFI6	IFI6		SLC15A2	SLC15A2	SLC15A2
PLEKHF2	LIMS2	SMG1		IFITM1	IFITM1	IFITM1		SLC30A4	SLC30A4	SLC30A4		ITGAM	ITGAM	ITGAM		KIAA0922	KIAA0922	KIAA0922
TCL1A	CCNG2	FCGBP		CYFIP1	CYFIP1	CYFIP1		ST14	ST14	ST14		GZMB	GZMB	GZMB		RRAS2	RRAS2	RRAS2
EBF1	HIST2H2AA3 /// HIST2H2AA4	IL17F		PERP	PERP	PERP		TAGAP	TAGAP	TAGAP		FTH1	FTH1	FTH1		METTL7A	METTL7A	METTL7A
LOC100129447	ARL2BP	IFI44L		VASH2	VASH2	VASH2		STXBP6	STXBP6	STXBP6		CLU	CLU	CLU		CXXC5	CXXC5	CXXC5
CD22	LOC100507463	IFIT3		CDKN1A	CDKN1A	CDKN1A		IGHM /// LOC100133862	IGHM /// LOC100133862	IGHM /// LOC100133862		CD44	CD44	CD44		C3orf37	C3orf37	C3orf37
ZNF137P	IFT80	IFI44		SLC7A11	SLC7A11	SLC7A11		CXCR5	CXCR5	CXCR5		LMNA	LMNA	LMNA		TMED8	TMED8	TMED8
P2RY8	ANKRD13A	HDGFRP3		DUSP4	DUSP4	DUSP4		NMU	NMU	NMU		CXCL13	CXCL13	CXCL13		PAG1	PAG1	PAG1
DMXL1	GLS	CD274		TNIK	TNIK	TNIK		METRNL	METRNL	METRNL		CYFIP1	CYFIP1	CYFIP1		HS2ST1	HS2ST1	HS2ST1
EMR1	MPZL3	USP18		OAS3	OAS3	OAS3		IGLV4-60	IGLV4-60	IGLV4-60		FOXC1	FOXC1	FOXC1		TOX	TOX	TOX
ZBTB32	CLCN3	IFIT1		RAB38	RAB38	RAB38		SPRED2	SPRED2	SPRED2		ID2	ID2	ID2		PIK3AP1	PIK3AP1	PIK3AP1
CCL3 /// CCL3L1 /// CCL3L3	TADA3	HERC5		MAP1B	MAP1B	MAP1B		PDGFD	PDGFD	PDGFD		MAFB	MAFB	MAFB		CUL3	CUL3	CUL3
UBE2J1	KIAA1949	CCR7		YES1	YES1	YES1		SYBU	SYBU	SYBU		IER3	IER3	IER3		CD22	CD22	CD22
MLL3	EZH2	CCND2		TLR7	TLR7	TLR7		MARCH1	MARCH1	MARCH1		VIM	VIM	VIM		CCNG2	CCNG2	CCNG2
SEMA4C	ALOX5	NEXN		LOC100127983	LOC100127983	LOC100127983		APLP2	APLP2	APLP2		MT2A	MT2A	MT2A		UBE2G1	UBE2G1	UBE2G1
PHTF2	EVL	STAT1		FADS1	FADS1	FADS1		CITED2	CITED2	CITED2		CD274	CD274	CD274		VNN2	VNN2	VNN2
ADAMDEC1	AGAP10 /// AGAP4 /// AGAP5 /// AGAP9	CD226		LEPREL1	LEPREL1	LEPREL1		SPINK2	SPINK2	SPINK2		SLAMF7	SLAMF7	SLAMF7		GGA2	GGA2	GGA2
NME3	CDCA7L	TNFSF13B		TRIM6	TRIM6	TRIM6		RUNX2	RUNX2	RUNX2		ID2 /// ID2B	ID2 /// ID2B	ID2 /// ID2B		TCEA1	TCEA1	TCEA1
CYB5A	MAP3K1	RDX		RAB13	RAB13	RAB13		CCNL1	CCNL1	CCNL1		CD59	CD59	CD59		ACAP2	ACAP2	ACAP2
ANKRD36BP2	PHF20L1	DDX60		UBE2QL1	UBE2QL1	UBE2QL1		IGKC	IGKC	IGKC		BLVRA	BLVRA	BLVRA		STX7	STX7	STX7
CCL5	KIAA0922	LAMP3		MAML2	MAML2	MAML2		IGHG1 /// IGHM /// LOC100133862	IGHG1 /// IGHM /// LOC100133862	IGHG1 /// IGHM /// LOC100133862		MICAL2	MICAL2	MICAL2		DNAJC10	DNAJC10	DNAJC10
CXXC5	BAG6	IPCEF1		IFIT2	IFIT2	IFIT2		CMTM7	CMTM7	CMTM7		TRBC1	TRBC1	TRBC1		PTPRC	PTPRC	PTPRC
FCRL2	DZIP3	GIMAP6		DAPK1	DAPK1	DAPK1		CCDC85A	CCDC85A	CCDC85A		CTTN	CTTN	CTTN		AFF3	AFF3	AFF3
BATF	HCLS1	IFITM1		LOC285972	LOC285972	LOC285972		EIF1	EIF1	EIF1		IGSF6	IGSF6	IGSF6		RBM6	RBM6	RBM6
TMEM147	TP53BP2	CYFIP1		ANKRD57	ANKRD57	ANKRD57		IGHA1 /// IGHV2-70 /// IGHV4-31 /// LOC100290006	IGHA1 /// IGHV2-70 /// IGHV4-31 /// LOC100290006	IGHA1 /// IGHV2-70 /// IGHV4-31 /// LOC100290006		C4A /// C4B /// LOC100509001	C4A /// C4B /// LOC100509001	C4A /// C4B /// LOC100509001		CLIC4	CLIC4	CLIC4
C4orf48	CDKN2C	PERP		PIK3R3	PIK3R3	PIK3R3		IGL@ /// IGLJ3 /// LOC100287927	IGL@ /// IGLJ3 /// LOC100287927	IGL@ /// IGLJ3 /// LOC100287927		ZBTB32	ZBTB32	ZBTB32		NLRP4	NLRP4	NLRP4
DTX1	PARVG	CDKN1A		ISG15	ISG15	ISG15		BCAR3	BCAR3	BCAR3		RGL1	RGL1	RGL1		ASB13	ASB13	ASB13
PAG1	CCNI	DUSP4		CERS6	CERS6	CERS6		RASGRP2	RASGRP2	RASGRP2		GLUL	GLUL	GLUL		KIAA0226L	KIAA0226L	KIAA0226L
TNFSF13B	TMEM39B	TNIK		TANC1	TANC1	TANC1		RALGPS2	RALGPS2	RALGPS2		ND3 /// SH3KBP1	ND3 /// SH3KBP1	ND3 /// SH3KBP1		LOXL2	LOXL2	LOXL2
BCL11A	UCKL1	OAS3		B3GNT2	B3GNT2	B3GNT2		SYK	SYK	SYK		LAT /// SPNS1	LAT /// SPNS1	LAT /// SPNS1		FAM76B	FAM76B	FAM76B
IER3	AGAP11 /// AGAP4 /// AGAP6 /// AGAP7 /// AGAP8	RAB13		CAPN2	CAPN2	CAPN2		C13orf15	C13orf15	C13orf15		ATOX1	ATOX1	ATOX1		MAP4K4	MAP4K4	MAP4K4
FGD6	PTPN7	IFIT2		MNDA	MNDA	MNDA		INPP5F	INPP5F	INPP5F		CDKN1A	CDKN1A	CDKN1A		LSM14A	LSM14A	LSM14A
BRI3	KLHDC2	ISG15		SLC12A8	SLC12A8	SLC12A8		SLC15A2	SLC15A2	SLC15A2		DCAF6 /// HNRNPM /// ND4	DCAF6 /// HNRNPM /// ND4	DCAF6 /// HNRNPM /// ND4		PSIP1	PSIP1	PSIP1
KLHL24	NFATC3	RORA		CCL5	CCL5	CCL5		IGKC /// IGKV1-5 /// IGKV1D-8 /// LOC652493 /// LOC652694	IGKC /// IGKV1-5 /// IGKV1D-8 /// LOC652493 /// LOC652694	IGKC /// IGKV1-5 /// IGKV1D-8 /// LOC652493 /// LOC652694		CTSK	CTSK	CTSK		SGPP1	SGPP1	SGPP1
ZCCHC7	NSMCE1	ATF3		FSD1L	FSD1L	FSD1L		LOC100510224	LOC100510224	LOC100510224		C3	C3	C3		CR2	CR2	CR2
C9orf16	RRN3P1	BHLHE40		RORA	RORA	RORA		SATB1	SATB1	SATB1		GPX1	GPX1	GPX1		ACADM	ACADM	ACADM
ATOX1	CAMK2D	LGALS3		SGPP2	SGPP2	SGPP2		SMPDL3A	SMPDL3A	SMPDL3A		SYTL3	SYTL3	SYTL3		RALGPS2	RALGPS2	RALGPS2
GGA2	KIAA0528	KSR1		CAPG	CAPG	CAPG		IGL@ /// IGLJ3	IGL@ /// IGLJ3	IGL@ /// IGLJ3		NPC2	NPC2	NPC2		WIPF1	WIPF1	WIPF1
DAAM1	HDAC1	DUSP16		RNF157	RNF157	RNF157		RGS2	RGS2	RGS2		TNFAIP3	TNFAIP3	TNFAIP3		MME	MME	MME
EFHD2	ADHFE1	GIMAP8		NACC2	NACC2	NACC2		RAPH1	RAPH1	RAPH1		TUBB2B	TUBB2B	TUBB2B		PHF6	PHF6	PHF6
EIF2AK3	TRAPPC8	ZMAT3		ARMCX1	ARMCX1	ARMCX1		DEF8	DEF8	DEF8		CHIT1	CHIT1	CHIT1		KIF11	KIF11	KIF11
DEF8	FAM45A	IFIH1		ATF3	ATF3	ATF3		SLCO3A1	SLCO3A1	SLCO3A1		ATF3	ATF3	ATF3		SPEN	SPEN	SPEN
PPP3CB	KCNK6	SOCS2		FCER2	FCER2	FCER2		IGLJ3	IGLJ3	IGLJ3		MAF	MAF	MAF		KLHL14	KLHL14	KLHL14
PLEKHA2	GPCPD1	FBXO6		LOC100132891	LOC100132891	LOC100132891		GPR18	GPR18	GPR18		C10orf128	C10orf128	C10orf128		FAM129C	FAM129C	FAM129C
GPNMB	C20orf72	GALNT10		MOXD1	MOXD1	MOXD1		IGHA1 /// IGHD /// IGHG1 /// IGHG3 /// IGHM /// IGHV3-48 /// IGHV4-31 /// LOC100291917	IGHA1 /// IGHD /// IGHG1 /// IGHG3 /// IGHM /// IGHV3-48 /// IGHV4-31 /// LOC100291917	IGHA1 /// IGHD /// IGHG1 /// IGHG3 /// IGHM /// IGHV3-48 /// IGHV4-31 /// LOC100291917		SLCO2B1	SLCO2B1	SLCO2B1		HMGB1	HMGB1	HMGB1
SLC15A2	DR1	IL12RB2		CD109	CD109	CD109		HECA	HECA	HECA		CD2	CD2	CD2		MDM4	MDM4	MDM4
STRBP	PPP3CA	OAS1		ELOVL6	ELOVL6	ELOVL6		IGHD	IGHD	IGHD		GABBR1 /// UBD	GABBR1 /// UBD	GABBR1 /// UBD		UGGT1	UGGT1	UGGT1
CORO1B	TTC28-AS1	GNA15		PON2	PON2	PON2		IGKV3-20	IGKV3-20	IGKV3-20		TNFSF13B	TNFSF13B	TNFSF13B		ZNF789	ZNF789	ZNF789
SPARC	COMMD7	IFIT5		TFPI2	TFPI2	TFPI2		RNF103	RNF103	RNF103		NFKBIA	NFKBIA	NFKBIA		UPF3A	UPF3A	UPF3A
SGMS1	C7orf74	IL2RB		CHI3L2	CHI3L2	CHI3L2		IGHA1	IGHA1	IGHA1		SEPW1	SEPW1	SEPW1		PNOC	PNOC	PNOC
SGPP1	FAM69A	ETV6		BHLHE40	BHLHE40	BHLHE40		FADS3	FADS3	FADS3		HSPA1A	HSPA1A	HSPA1A		CDK19	CDK19	CDK19
LGALS2	H2AFJ	OAS2		PIR	PIR	PIR		B3GALTL	B3GALTL	B3GALTL		GAS2L1	GAS2L1	GAS2L1		FANCA	FANCA	FANCA
PRDM15	PTBP1	MB21D2		HSPA4L	HSPA4L	HSPA4L		IL4R	IL4R	IL4R		PPAP2B	PPAP2B	PPAP2B		DTX1	DTX1	DTX1
SOD2	ETFB	WARS		SPG20	SPG20	SPG20		GRAMD1C	GRAMD1C	GRAMD1C		SFN	SFN	SFN		TRAF5	TRAF5	TRAF5
MMP12	RASAL3	XAF1		MYO6	MYO6	MYO6		KLHL5	KLHL5	KLHL5		SEMA4C	SEMA4C	SEMA4C		LANCL1	LANCL1	LANCL1
MAML3	MATK	SAMD9L		LGALS3	LGALS3	LGALS3		IGHA1 /// IGHA2 /// IGHD /// IGHG1 /// IGHG3 /// IGHG4 /// IGHM /// IGHV4-31 /// LOC100133862	IGHA1 /// IGHA2 /// IGHD /// IGHG1 /// IGHG3 /// IGHG4 /// IGHM /// IGHV4-31 /// LOC100133862	IGHA1 /// IGHA2 /// IGHD /// IGHG1 /// IGHG3 /// IGHG4 /// IGHM /// IGHV4-31 /// LOC100133862		WARS	WARS	WARS		EZR	EZR	EZR
FAM162A	MTG1	MAFF		LGALS1	LGALS1	LGALS1		DTX1	DTX1	DTX1		RNF213	RNF213	RNF213		CDKN2C	CDKN2C	CDKN2C
MBD4	CD8A	BLVRA		ARHGAP18	ARHGAP18	ARHGAP18		MCTP2	MCTP2	MCTP2		TMSB10	TMSB10	TMSB10		STK17A	STK17A	STK17A
IL13RA1	LOC439949	MIR155HG		FRMD4A	FRMD4A	FRMD4A		KCNK12	KCNK12	KCNK12		IL7R	IL7R	IL7R		PXDN	PXDN	PXDN
PTGDS	KIAA0247	CD200		GAS7	GAS7	GAS7		ANKMY2	ANKMY2	ANKMY2		CST7	CST7	CST7		LYPLA1	LYPLA1	LYPLA1
RASSF4	BCL2L1	IRF2BP2		LDLR	LDLR	LDLR		SERPINA9	SERPINA9	SERPINA9		ZNRF1	ZNRF1	ZNRF1		ASPM	ASPM	ASPM
LOC100130458	ARMCX6	ANKRD37		CAMSAP2	CAMSAP2	CAMSAP2		SGK1	SGK1	SGK1		FPR1	FPR1	FPR1		ERBB2IP	ERBB2IP	ERBB2IP
NR1H3	VGLL4	CCL3 /// CCL3L1 /// CCL3L3		DSG2	DSG2	DSG2		LOC100287927	LOC100287927	LOC100287927		GNS	GNS	GNS		DOK3	DOK3	DOK3
TPD52	FAM45A /// FAM45B	BTLA		QPRT	QPRT	QPRT		JUN	JUN	JUN		LAYN	LAYN	LAYN		MDFIC	MDFIC	MDFIC
GPR18	SGPL1	EMR1		HIPK2	HIPK2	HIPK2		CXCR4	CXCR4	CXCR4		IL4I1	IL4I1	IL4I1		ZNF600	ZNF600	ZNF600
SYK	ST6GAL1	IL18R1		PARVB	PARVB	PARVB		SPAG16	SPAG16	SPAG16		LITAF	LITAF	LITAF		PAX5	PAX5	PAX5
CYP27B1	ANKRD44	STK3		GALNT10	GALNT10	GALNT10		FAM49A	FAM49A	FAM49A		APOBEC3B	APOBEC3B	APOBEC3B		CUX1	CUX1	CUX1
CLIC4	LOC399753	GIMAP2		NQO1	NQO1	NQO1		KLF4	KLF4	KLF4		ANXA2	ANXA2	ANXA2		NLRC3	NLRC3	NLRC3
MME	DHRS3	DDIT4		KSR1	KSR1	KSR1		FGD6	FGD6	FGD6		NPL	NPL	NPL		SLC6A16	SLC6A16	SLC6A16
YIF1A	FAM120AOS	EIF2AK2		TOM1L1	TOM1L1	TOM1L1		IGJ	IGJ	IGJ		TTYH2	TTYH2	TTYH2		CCNI	CCNI	CCNI
PXK	GNG8	GNPDA1		CD44	CD44	CD44		IGK@ /// IGKC /// LOC652694	IGK@ /// IGKC /// LOC652694	IGK@ /// IGKC /// LOC652694		PLAU	PLAU	PLAU		ANKRD13A	ANKRD13A	ANKRD13A
IFITM1	SCN3A	SPATS2L		CNN3	CNN3	CNN3		CYorf15B	CYorf15B	CYorf15B		EMILIN2	EMILIN2	EMILIN2		GPR114	GPR114	GPR114
STOM	SLC40A1	SLAMF1		IKZF2	IKZF2	IKZF2		LOC100509231 /// LOC100509288 /// OVOS2	LOC100509231 /// LOC100509288 /// OVOS2	LOC100509231 /// LOC100509288 /// OVOS2		IRF1	IRF1	IRF1		SPRED2	SPRED2	SPRED2
SEPT6	OTUD7A	NAMPT		LOC285628	LOC285628	LOC285628		IGKV1-5	IGKV1-5	IGKV1-5		SELPLG	SELPLG	SELPLG		CDV3	CDV3	CDV3
CD59	PLXDC1	PARP9		RAB31	RAB31	RAB31		KLHL6	KLHL6	KLHL6		TNFRSF8	TNFRSF8	TNFRSF8		DCP2	DCP2	DCP2
PTEN	RRAGD	SRGN		IL1A	IL1A	IL1A		BIK	BIK	BIK		PRDX4	PRDX4	PRDX4		IGHM	IGHM	IGHM
LRCH3	BCL2	NFE2L3		DUSP16	DUSP16	DUSP16		CD72	CD72	CD72		MAL	MAL	MAL		DAAM1	DAAM1	DAAM1
ICAM1	CTSC	LTA		BHLHE22	BHLHE22	BHLHE22		TCL6	TCL6	TCL6		LOC541471 /// NCRNA00152	LOC541471 /// NCRNA00152	LOC541471 /// NCRNA00152		EPS15	EPS15	EPS15
RNF145	CYP1B1	FAS		MACC1	MACC1	MACC1		FOSB	FOSB	FOSB		MT1X	MT1X	MT1X		FAM107B	FAM107B	FAM107B
MDFIC	FAM101B	MX2		MSX1	MSX1	MSX1		IGKV4-1	IGKV4-1	IGKV4-1		CAPN2	CAPN2	CAPN2		OSBPL8	OSBPL8	OSBPL8
CD79B	DAPK1	IL1R2		SUSD1	SUSD1	SUSD1		MLXIP	MLXIP	MLXIP		IL2RB	IL2RB	IL2RB		SLBP	SLBP	SLBP
KIAA1370	CERS6	OPTN		RARA	RARA	RARA		MICAL3	MICAL3	MICAL3		HGF	HGF	HGF		KLHL5	KLHL5	KLHL5
PRKCB	CD109	PLSCR1		GIMAP8	GIMAP8	GIMAP8		LOC100287598	LOC100287598	LOC100287598		AAK1	AAK1	AAK1		LRIG1	LRIG1	LRIG1
TTC9	SLC7A11	GLUL		CHMP4C	CHMP4C	CHMP4C		SETD7	SETD7	SETD7		IL6	IL6	IL6		ARID4B	ARID4B	ARID4B
FAM65B	ARHGAP18	OASL		SLAMF1	SLAMF1	SLAMF1		IGHV5-78	IGHV5-78	IGHV5-78		GBP2	GBP2	GBP2		ZCCHC7	ZCCHC7	ZCCHC7
CCL18	HIPK2	IFITM2		HEY1	HEY1	HEY1		IGHA1 /// IGHD /// IGHG1 /// IGHG3 /// IGHM /// IGHV1-69 /// IGHV3-23 /// IGHV4-31 /// LOC100126583	IGHA1 /// IGHD /// IGHG1 /// IGHG3 /// IGHM /// IGHV1-69 /// IGHV3-23 /// IGHV4-31 /// LOC100126583	IGHA1 /// IGHD /// IGHG1 /// IGHG3 /// IGHM /// IGHV1-69 /// IGHV3-23 /// IGHV4-31 /// LOC100126583		TUBA1A	TUBA1A	TUBA1A		NIN	NIN	NIN
CCR7	IKZF2	SCML1		MLLT3	MLLT3	MLLT3		IGLL1	IGLL1	IGLL1		IRF2BPL	IRF2BPL	IRF2BPL		BCL11A	BCL11A	BCL11A
ATMIN	ACTN1	CCL4		CTNNA1	CTNNA1	CTNNA1		BCL7A	BCL7A	BCL7A		EPAS1	EPAS1	EPAS1		PRKD3	PRKD3	PRKD3
ANKRD44	MAL	UBE2L6		RBM47	RBM47	RBM47		PITPNC1	PITPNC1	PITPNC1		ZBED2	ZBED2	ZBED2		PRPSAP2	PRPSAP2	PRPSAP2
C1orf54	PIK3R5	IFITM3		CPOX	CPOX	CPOX		PPP2R5C	PPP2R5C	PPP2R5C		CD14	CD14	CD14		IGLV1-44 /// LOC100290481	IGLV1-44 /// LOC100290481	IGLV1-44 /// LOC100290481
JMJD1C	CYSLTR1	SELL		ACTN1	ACTN1	ACTN1		SOS1	SOS1	SOS1		FN1	FN1	FN1		DOK7	DOK7	DOK7
FAM76B	MGST3	ENC1		ZMAT3	ZMAT3	ZMAT3		CCDC88A	CCDC88A	CCDC88A		GNA15	GNA15	GNA15		TAGAP	TAGAP	TAGAP
CD63	TIMP1	SP110		IFIH1	IFIH1	IFIH1		ATP2A3	ATP2A3	ATP2A3		SPATS2L	SPATS2L	SPATS2L		ELK3	ELK3	ELK3
S100A11	TGFBR3	HERC6		SLCO4C1	SLCO4C1	SLCO4C1		IGKV1D-8	IGKV1D-8	IGKV1D-8		GBP5	GBP5	GBP5		PLCG2	PLCG2	PLCG2
BIK	ZC3HAV1L	KIFAP3		B4GALT6	B4GALT6	B4GALT6		SLC25A27	SLC25A27	SLC25A27		FAM162A	FAM162A	FAM162A		USP24	USP24	USP24
SWAP70	C10orf128	DTX3L		DUSP5	DUSP5	DUSP5		ADARB1	ADARB1	ADARB1		SUB1	SUB1	SUB1		NUSAP1	NUSAP1	NUSAP1
UBR5	AUTS2	IFI35		PRR18	PRR18	PRR18		SLA	SLA	SLA		ALPK2	ALPK2	ALPK2		LNPEP	LNPEP	LNPEP
C3orf37	MBOAT1	ZNRF1		ARNTL2	ARNTL2	ARNTL2		ELK3	ELK3	ELK3		ATP6V0E1	ATP6V0E1	ATP6V0E1		TMEM131	TMEM131	TMEM131
ZNF627	EFNA5	NT5C3		IL4I1	IL4I1	IL4I1		LOC338758	LOC338758	LOC338758		KSR1	KSR1	KSR1		PRKCB	PRKCB	PRKCB
KLHL6	IL10	SLAMF7		MAL	MAL	MAL		PEX5	PEX5	PEX5		CD97	CD97	CD97		BCLAF1	BCLAF1	BCLAF1
LMO2	RNF11	RSAD2		SOCS2	SOCS2	SOCS2		KRR1	KRR1	KRR1		MYOF	MYOF	MYOF		MGEA5	MGEA5	MGEA5
CYFIP1	IL6ST	LGMN		FBXO6	FBXO6	FBXO6		KBTBD8	KBTBD8	KBTBD8		SCARB2	SCARB2	SCARB2		NUP88	NUP88	NUP88
FPR1	GPR183	PDLIM1		PIK3R6	PIK3R6	PIK3R6		ENTPD4	ENTPD4	ENTPD4		GM2A	GM2A	GM2A		LOC220594	LOC220594	LOC220594
PHLDA2	DPP4	TNFRSF1B		C5orf62	C5orf62	C5orf62		KIAA0226L	KIAA0226L	KIAA0226L		COL6A1	COL6A1	COL6A1		PTK2	PTK2	PTK2
BCL6	GATA3	HAVCR2		CSDA	CSDA	CSDA		WASF3	WASF3	WASF3		IFITM1	IFITM1	IFITM1		PHF3	PHF3	PHF3
GPX1	ARAP2	CD48		IL12RB2	IL12RB2	IL12RB2		IGLC1	IGLC1	IGLC1		DUSP1	DUSP1	DUSP1		BUB3	BUB3	BUB3
IGHD	AFF1	ZBTB32		ANXA4	ANXA4	ANXA4		GAPT	GAPT	GAPT		SLC1A3	SLC1A3	SLC1A3		DMXL1	DMXL1	DMXL1
BOD1L	IER3	AP3M2		PIK3R5	PIK3R5	PIK3R5		BZW2	BZW2	BZW2		S100A8	S100A8	S100A8		PDGFD	PDGFD	PDGFD
KIAA0430	TRIB3	TAP1		UST	UST	UST		C10orf18	C10orf18	C10orf18		C6orf108	C6orf108	C6orf108		NR3C1	NR3C1	NR3C1
FAM3C	TPRG1	EPSTI1		CYSLTR1	CYSLTR1	CYSLTR1		MBD4	MBD4	MBD4		CKLF	CKLF	CKLF		IPO5	IPO5	IPO5
SPRED2	CCL22	LACTB		KCNK1	KCNK1	KCNK1		BRWD1	BRWD1	BRWD1		MAFF	MAFF	MAFF		SSBP2	SSBP2	SSBP2
NLRP4	LOC645744	RHEBL1		OAS1	OAS1	OAS1		SNAP23	SNAP23	SNAP23		MT1H	MT1H	MT1H		USP1	USP1	USP1
SLC25A29	GFPT1	CD97		LAPTM4B	LAPTM4B	LAPTM4B		HIP1R	HIP1R	HIP1R		BATF	BATF	BATF		FCRL5	FCRL5	FCRL5
MTF2	S1PR1	LITAF		METTL8	METTL8	METTL8		TRIB2	TRIB2	TRIB2		G0S2	G0S2	G0S2		RCSD1	RCSD1	RCSD1
WDR66	TNFAIP3	TOX2		GPR15	GPR15	GPR15		USP53	USP53	USP53		TLR8	TLR8	TLR8		MTMR12	MTMR12	MTMR12
ZNF593	MREG	SNX9		MGST3	MGST3	MGST3		PRKCA	PRKCA	PRKCA		DCAF6 /// ND4	DCAF6 /// ND4	DCAF6 /// ND4		EFHA1	EFHA1	EFHA1
CUL3	ATXN1	MX1		KCND2	KCND2	KCND2		SNORA28	SNORA28	SNORA28		SLC19A1	SLC19A1	SLC19A1		DEK	DEK	DEK
PSAP	LCP2	BST2		CRY1	CRY1	CRY1		LOC285286	LOC285286	LOC285286		LAG3	LAG3	LAG3		DOCK8	DOCK8	DOCK8
C15orf48	ABHD6	WDFY1		CAMK4	CAMK4	CAMK4		FAM3C	FAM3C	FAM3C		SERPINA1	SERPINA1	SERPINA1		MGC70870	MGC70870	MGC70870
CDV3	INSIG1	TJP2		RHOBTB3	RHOBTB3	RHOBTB3		TFEC	TFEC	TFEC		CHST7	CHST7	CHST7		FGD6	FGD6	FGD6
PLCG2	ANKIB1	CHMP5		PDLIM5	PDLIM5	PDLIM5		DLEU2	DLEU2	DLEU2		PLA2G7	PLA2G7	PLA2G7		VAMP1	VAMP1	VAMP1
IGL@	RTP4	C9orf46		GNA15	GNA15	GNA15		CPM	CPM	CPM		SERPINF1	SERPINF1	SERPINF1		FOXO1	FOXO1	FOXO1
TMSB10	TSHZ1	RBMS3		DCTD	DCTD	DCTD		TRA2A	TRA2A	TRA2A		SORD	SORD	SORD		PPP2R5C	PPP2R5C	PPP2R5C
IGHA1	PBX3	LAG3		IFIT5	IFIT5	IFIT5		DENND1B	DENND1B	DENND1B		F12	F12	F12		HMGN1	HMGN1	HMGN1
VIM	ATP11A	GPD2		HMGCS1	HMGCS1	HMGCS1		PALLD	PALLD	PALLD		FGR	FGR	FGR		DLEU2	DLEU2	DLEU2
TRAF5	MST4	MYC		BNIP3	BNIP3	BNIP3		ZNF141	ZNF141	ZNF141		IL13RA1	IL13RA1	IL13RA1		C10orf137	C10orf137	C10orf137
ACSL5	BIVM	IFI6		F13A1	F13A1	F13A1		PTEN	PTEN	PTEN		DUSP4	DUSP4	DUSP4		TOPBP1	TOPBP1	TOPBP1
ELK3	RXRA	SQRDL		PAK1	PAK1	PAK1		CLEC2D	CLEC2D	CLEC2D		TMEM173	TMEM173	TMEM173		STK17B	STK17B	STK17B
SLC19A1	DYNC2LI1	IRF7		JAG1	JAG1	JAG1		CHN2	CHN2	CHN2		TGFBI	TGFBI	TGFBI		MATR3	MATR3	MATR3
GIMAP1	HECW2	IFI16		IL2RB	IL2RB	IL2RB		STK17B	STK17B	STK17B		CTSL1	CTSL1	CTSL1		C4orf34	C4orf34	C4orf34
TOX	NUDT4 /// NUDT4P1	BBIP1		SMARCA2	SMARCA2	SMARCA2		PRDM15	PRDM15	PRDM15		LAIR1	LAIR1	LAIR1		FYTTD1	FYTTD1	FYTTD1
METTL1	DPH5	LGALS8		EXTL2	EXTL2	EXTL2		SERP2	SERP2	SERP2		CYP27A1	CYP27A1	CYP27A1		JMJD1C	JMJD1C	JMJD1C
HLTF	ID2	LOC154761		ETV6	ETV6	ETV6		CD1D	CD1D	CD1D		GBP1	GBP1	GBP1		SH3BGRL	SH3BGRL	SH3BGRL
NFKBIA	LIMA1	KIAA1671		HINT3	HINT3	HINT3		CHMP7	CHMP7	CHMP7		GADD45G	GADD45G	GADD45G		SYPL1	SYPL1	SYPL1
SEPX1	MAPK6	RBCK1		GLDC	GLDC	GLDC		UGT8	UGT8	UGT8		CT45A1 /// CT45A2 /// CT45A3 /// CT45A4 /// CT45A5 /// CT45A6	CT45A1 /// CT45A2 /// CT45A3 /// CT45A4 /// CT45A5 /// CT45A6	CT45A1 /// CT45A2 /// CT45A3 /// CT45A4 /// CT45A5 /// CT45A6		ADARB1	ADARB1	ADARB1
DENND5B	LPIN2	EHD4		PPFIBP1	PPFIBP1	PPFIBP1		GALNT14	GALNT14	GALNT14		IL15RA	IL15RA	IL15RA		SEC62	SEC62	SEC62
LOC100287598	SDC4	PDGFA		OAS2	OAS2	OAS2		SCAF4	SCAF4	SCAF4		SOCS2	SOCS2	SOCS2		ARHGEF7	ARHGEF7	ARHGEF7
TTYH2	NEK6	APOL3		MGLL	MGLL	MGLL		FAM113B	FAM113B	FAM113B		C6orf145	C6orf145	C6orf145		TAPT1	TAPT1	TAPT1
ITPK1	HEG1	KDSR		LIPG	LIPG	LIPG		UBE2D3	UBE2D3	UBE2D3		NENF	NENF	NENF		GEN1	GEN1	GEN1
C6orf145	ANTXR2	IL6ST		FGR	FGR	FGR		VNN2	VNN2	VNN2		CNPY2	CNPY2	CNPY2		DENND1B	DENND1B	DENND1B
ATP10D	CYLD	PGAP1		BATF3	BATF3	BATF3		PTPRS	PTPRS	PTPRS		GNPDA1	GNPDA1	GNPDA1		RABEP1	RABEP1	RABEP1
VNN2	BATF	DDX58		LGR4	LGR4	LGR4		MBNL2	MBNL2	MBNL2		PLXND1	PLXND1	PLXND1		ASH1L	ASH1L	ASH1L
C4A /// C4B /// LOC100509001	TREML2	LGALS9		PHACTR1	PHACTR1	PHACTR1		MBNL1	MBNL1	MBNL1		RAB42	RAB42	RAB42		RHOH	RHOH	RHOH
G6PC3	IFFO2	RAPGEF2		ABCC4	ABCC4	ABCC4		RNF19B	RNF19B	RNF19B		OPTN	OPTN	OPTN		RNF111	RNF111	RNF111
CCNI	RALB	TIPARP		CABLES1	CABLES1	CABLES1		IKZF1	IKZF1	IKZF1		CFD	CFD	CFD		ZNF655	ZNF655	ZNF655
TLR10	AKIRIN1	PASK		LOC728175	LOC728175	LOC728175		AICDA	AICDA	AICDA		ISG15	ISG15	ISG15		SLC30A4	SLC30A4	SLC30A4
CCND2	PGM1	LOC285812		TIMP1	TIMP1	TIMP1		LOC100129447	LOC100129447	LOC100129447		CSRP2	CSRP2	CSRP2		HMMR	HMMR	HMMR
TNFRSF17	ERO1L	PI4K2B		PRTFDC1	PRTFDC1	PRTFDC1		HIST1H2AE	HIST1H2AE	HIST1H2AE		PRF1	PRF1	PRF1		LOC729082	LOC729082	LOC729082
E2F5	LEPROTL1	MT1X		GLT1D1	GLT1D1	GLT1D1		VPS13C	VPS13C	VPS13C		THY1	THY1	THY1		MTF2	MTF2	MTF2
RBCK1	C5orf13	LAP3		PSTPIP2	PSTPIP2	PSTPIP2		CADPS	CADPS	CADPS		SSR4	SSR4	SSR4		CARD8	CARD8	CARD8
MCTP2	KPNA6	CALCOCO2		TGFBR3	TGFBR3	TGFBR3		TNS3	TNS3	TNS3		NINJ1	NINJ1	NINJ1		MBNL3	MBNL3	MBNL3
FLJ38717	NIPA1	STAT3		MB21D2	MB21D2	MB21D2		STK4	STK4	STK4		FOLR1	FOLR1	FOLR1		HPS3	HPS3	HPS3
CDKN2C	MTDH	PSME2		GNG11	GNG11	GNG11		IGHM /// LOC100510678	IGHM /// LOC100510678	IGHM /// LOC100510678		UQCR11	UQCR11	UQCR11		HLTF	HLTF	HLTF
TMEM208	S100A11	OXNAD1		KLF3	KLF3	KLF3		IGSF10	IGSF10	IGSF10		RARRES1	RARRES1	RARRES1		H2AFV	H2AFV	H2AFV
DNPEP	SLC17A5	TNFRSF1A		RNF144A	RNF144A	RNF144A		DNASE1	DNASE1	DNASE1		C11orf10	C11orf10	C11orf10		KANK1	KANK1	KANK1
PER2	RPL23AP7	RAB27A		SLC25A43	SLC25A43	SLC25A43		BTG1	BTG1	BTG1		PPIB	PPIB	PPIB		KIAA1033	KIAA1033	KIAA1033
ERN1	PPM1K	SP100		WARS	WARS	WARS		COL9A3	COL9A3	COL9A3		CAPG	CAPG	CAPG		USP34	USP34	USP34
KCNK12	DYNLT1	CMPK2		RHOC	RHOC	RHOC		LRIG1	LRIG1	LRIG1		GLIPR2	GLIPR2	GLIPR2		KIAA0430	KIAA0430	KIAA0430
VPREB3	PTPN20A /// PTPN20B	APOBEC3G		XAF1	XAF1	XAF1		ADAM19	ADAM19	ADAM19		SUSD1	SUSD1	SUSD1		KRCC1	KRCC1	KRCC1
HS2ST1	OBFC2A	PAQR8		LARP6	LARP6	LARP6		SLC6A16	SLC6A16	SLC6A16		CYB5A	CYB5A	CYB5A		ADNP	ADNP	ADNP
GNS	TRAF3IP3	TRIM14		ALPK2	ALPK2	ALPK2		CD38	CD38	CD38		HSD11B1	HSD11B1	HSD11B1		RAD21	RAD21	RAD21
CD3D	ETNK1	ARHGAP15		LACTB	LACTB	LACTB		LOC100132247 /// LOC348162 /// LOC613037 /// LOC728888 /// NPIPL3	LOC100132247 /// LOC348162 /// LOC613037 /// LOC728888 /// NPIPL3	LOC100132247 /// LOC348162 /// LOC613037 /// LOC728888 /// NPIPL3		TMED9	TMED9	TMED9		EIF4G2	EIF4G2	EIF4G2
C17orf96	PPP1R16B	CAST		GPHN	GPHN	GPHN		CSF2RB	CSF2RB	CSF2RB		SLC2A6	SLC2A6	SLC2A6		BCAR3	BCAR3	BCAR3
ZBTB11	SAMSN1	AP2B1		CXCR7	CXCR7	CXCR7		C3orf70	C3orf70	C3orf70		LAMP1	LAMP1	LAMP1		TUG1	TUG1	TUG1
LOC220594	STRADB	BCL2L14		THAP10	THAP10	THAP10		SPINT2	SPINT2	SPINT2		SCO2	SCO2	SCO2		IRF8	IRF8	IRF8
METTL7A	CD164	CFLAR		BMPR2	BMPR2	BMPR2		PRO2852	PRO2852	PRO2852		RPL35A	RPL35A	RPL35A		LRCH3	LRCH3	LRCH3
SLC30A4	RNH1	TRAF1		ACSL3	ACSL3	ACSL3		PLEKHG1	PLEKHG1	PLEKHG1		NDUFA3	NDUFA3	NDUFA3		MOBKL1B	MOBKL1B	MOBKL1B
RBM33	LINS	TRIM25		DOCK4	DOCK4	DOCK4		ZNF831	ZNF831	ZNF831		CFLAR	CFLAR	CFLAR		PAN3	PAN3	PAN3
BCAR3	GALNT7	ZNFX1		STARD13	STARD13	STARD13		CLINT1	CLINT1	CLINT1		C1orf54	C1orf54	C1orf54		ADD3	ADD3	ADD3
CSDA	SLC37A3	ANXA2		STARD4	STARD4	STARD4		NADKD1	NADKD1	NADKD1		SLC12A7	SLC12A7	SLC12A7		DNM1L	DNM1L	DNM1L
CCDC69	TAF9B	DOCK10		CYP51A1	CYP51A1	CYP51A1		ASB2	ASB2	ASB2		RNF145	RNF145	RNF145		ANKRD44	ANKRD44	ANKRD44
MTFP1	RNF125	LEPROT		CTNND1	CTNND1	CTNND1		CAMK1	CAMK1	CAMK1		DAPK1	DAPK1	DAPK1		MBD2	MBD2	MBD2
COL1A1	SKAP1	BSPRY		SLC25A30	SLC25A30	SLC25A30		IGHV3-48 /// IGKV3-20	IGHV3-48 /// IGKV3-20	IGHV3-48 /// IGKV3-20		FAM26F	FAM26F	FAM26F		DNASE1	DNASE1	DNASE1
MICAL2	WASF2	RAB7L1		CD70	CD70	CD70		VDR	VDR	VDR		CORO1B	CORO1B	CORO1B		NCOA3	NCOA3	NCOA3
SSR4	SERINC5	MVP		RILPL2	RILPL2	RILPL2		DCK	DCK	DCK		C9orf16	C9orf16	C9orf16		CAMK2D	CAMK2D	CAMK2D
ZNRF1	NIN	SAMHD1		AK4	AK4	AK4		FANCA	FANCA	FANCA		UQCRQ	UQCRQ	UQCRQ		SMC2	SMC2	SMC2
EPS15	ARMCX3	MSRB2		CAV1	CAV1	CAV1		ACY3	ACY3	ACY3		COL3A1	COL3A1	COL3A1		PTEN	PTEN	PTEN
NIN	SLC39A8	PTPN1		AKT3	AKT3	AKT3		EGR1	EGR1	EGR1		C9orf46	C9orf46	C9orf46		TSC1	TSC1	TSC1
CTTN	RASA1	TRIM22		ALDOC	ALDOC	ALDOC		XYLT1	XYLT1	XYLT1		LAMP3	LAMP3	LAMP3		PNN	PNN	PNN
IFI6	EEF2K	STX11		LATS2	LATS2	LATS2		IGLC7 /// IGLV1-44 /// IGLV7-43 /// LOC100290481	IGLC7 /// IGLV1-44 /// IGLV7-43 /// LOC100290481	IGLC7 /// IGLV1-44 /// IGLV7-43 /// LOC100290481		LOC400043	LOC400043	LOC400043		E2F8	E2F8	E2F8
METAP2	CDK6	MICA		SMARCA1	SMARCA1	SMARCA1		LOC339047	LOC339047	LOC339047		SLC31A2	SLC31A2	SLC31A2		FAM129A	FAM129A	FAM129A
RGL1	C3orf26	TREX1		IL10RB	IL10RB	IL10RB		SNHG5 /// SNORD50A /// SNORD50B	SNHG5 /// SNORD50A /// SNORD50B	SNHG5 /// SNORD50A /// SNORD50B		RPL38	RPL38	RPL38		CD72	CD72	CD72
CASC5	DARS	GFOD1		SMAD1	SMAD1	SMAD1		LOC100507635	LOC100507635	LOC100507635		C17orf96	C17orf96	C17orf96		ANP32E	ANP32E	ANP32E
C3	WNK1	ARL5B		SAMD9L	SAMD9L	SAMD9L		C3orf37	C3orf37	C3orf37		PSME2	PSME2	PSME2		DHX15	DHX15	DHX15
NDUFS8	MAPK1	SPAG9		MAFF	MAFF	MAFF		KLRK1	KLRK1	KLRK1		NT5DC4	NT5DC4	NT5DC4		SMC4	SMC4	SMC4
HMG20A	C1orf216	TDRD7		BLVRA	BLVRA	BLVRA		PIK3CG	PIK3CG	PIK3CG		MYEOV2	MYEOV2	MYEOV2		SON	SON	SON
IL15RA	KPNA4	NOL3		FAM92A1	FAM92A1	FAM92A1		RPS16P5	RPS16P5	RPS16P5		RAB20	RAB20	RAB20		DMD	DMD	DMD
MVP	STAMBPL1	ADRBK2		ZC3HAV1L	ZC3HAV1L	ZC3HAV1L		GMDS	GMDS	GMDS		A2M	A2M	A2M		FAM72A /// FAM72B /// FAM72C /// FAM72D	FAM72A /// FAM72B /// FAM72C /// FAM72D	FAM72A /// FAM72B /// FAM72C /// FAM72D
PPIB	C12orf76	NBN		ARHGAP26	ARHGAP26	ARHGAP26		CD180	CD180	CD180		DDIT4	DDIT4	DDIT4		LAT2	LAT2	LAT2
TNRC6A	FNBP1	IFI30		IRF2BP2	IRF2BP2	IRF2BP2		DUSP6	DUSP6	DUSP6		PTPRO	PTPRO	PTPRO		METTL21D	METTL21D	METTL21D
SCARB2	NDFIP2	C4orf46		RCN1	RCN1	RCN1		BMP7	BMP7	BMP7		ANKRD9	ANKRD9	ANKRD9		FAM126A	FAM126A	FAM126A
IL1R2	MAPKAPK3	PFKM		PDP2	PDP2	PDP2		EFHC1	EFHC1	EFHC1		NME3	NME3	NME3		LINC00341	LINC00341	LINC00341
LOC284801	CNIH4	PSME1		HK2	HK2	HK2		HLA-DPA1	HLA-DPA1	HLA-DPA1		C12orf57	C12orf57	C12orf57		GNB4	GNB4	GNB4
ZNF83	TROVE2	PPIF		P2RY10	P2RY10	P2RY10		PXK	PXK	PXK		MT1E	MT1E	MT1E		GCET2	GCET2	GCET2
SYTL3	PLEKHO1	MYO1G		RPS6KA2	RPS6KA2	RPS6KA2		LINC00342	LINC00342	LINC00342		PSEN2	PSEN2	PSEN2		PIP4K2A	PIP4K2A	PIP4K2A
NR3C1	PLCL1	PSMB9		ASAH1	ASAH1	ASAH1		P2RX5	P2RX5	P2RX5		MAPKAPK3	MAPKAPK3	MAPKAPK3		ZMIZ1	ZMIZ1	ZMIZ1
GBP2	UBL3	ASPHD2		ADAM9	ADAM9	ADAM9		REXO2	REXO2	REXO2		SERPINB6	SERPINB6	SERPINB6		RERE	RERE	RERE
RAB3GAP2	IGF2BP3	GZMH		MIR155HG	MIR155HG	MIR155HG		IRS1	IRS1	IRS1		CREG1	CREG1	CREG1		LBR	LBR	LBR
STX7	DDB2	MT1F		CD200	CD200	CD200		PILRB	PILRB	PILRB		KRTCAP2	KRTCAP2	KRTCAP2		FBXO5	FBXO5	FBXO5
MBNL3	LRRC8C	LUZP1		NOD2	NOD2	NOD2		RAB3GAP2	RAB3GAP2	RAB3GAP2		CTHRC1	CTHRC1	CTHRC1		DCAF12	DCAF12	DCAF12
FTH1	PPM1A	ZCCHC2		SC4MOL	SC4MOL	SC4MOL		LOC100506076 /// LOC100506123	LOC100506076 /// LOC100506123	LOC100506076 /// LOC100506123		HIST1H2BK	HIST1H2BK	HIST1H2BK		IGJ	IGJ	IGJ
FBXO11	TNFRSF14	NUDCD1		C5orf30	C5orf30	C5orf30		LTB	LTB	LTB		NDUFB1	NDUFB1	NDUFB1		SMC1A	SMC1A	SMC1A
MLEC	CDK2AP1	GPA33		ANKRD37	ANKRD37	ANKRD37		SYNE2	SYNE2	SYNE2		DNPEP	DNPEP	DNPEP		RABGAP1L	RABGAP1L	RABGAP1L
ZNF439	TTC9C	DNAJC1		SPATA18	SPATA18	SPATA18		TTLL3	TTLL3	TTLL3		ITPK1	ITPK1	ITPK1		STAG2	STAG2	STAG2
SLC35A3	RNF24	CTSH		LY6E	LY6E	LY6E		CBFA2T2	CBFA2T2	CBFA2T2		SLIRP	SLIRP	SLIRP		SPG11	SPG11	SPG11
GPR114	CD47	ENPP2		KDSR	KDSR	KDSR		LOC100506653	LOC100506653	LOC100506653		GZMH	GZMH	GZMH		FNBP1	FNBP1	FNBP1
LOC100506748	MOBKL2C	CXCL9		AP1S2	AP1S2	AP1S2		TERF2	TERF2	TERF2		ANXA4	ANXA4	ANXA4		KATNAL1	KATNAL1	KATNAL1
GBP5	LRRFIP1	CXCL10		ST7	ST7	ST7		OTUD1	OTUD1	OTUD1		ENO3	ENO3	ENO3		TDP2	TDP2	TDP2
APOE	CSTB	GIMAP1		AGPAT5	AGPAT5	AGPAT5		MILR1	MILR1	MILR1		CNIH4	CNIH4	CNIH4		ADAM28	ADAM28	ADAM28
DCAF12	RAB11A	IL2RA		CELF2	CELF2	CELF2		EED	EED	EED		PARVB	PARVB	PARVB		LOC285286	LOC285286	LOC285286
RAB42	ECHS1	GIMAP5		DHCR7	DHCR7	DHCR7		BCOR	BCOR	BCOR		MIR155HG	MIR155HG	MIR155HG		TSPAN13	TSPAN13	TSPAN13
BCL7A	PLLP	SOD2		LPAR6	LPAR6	LPAR6		OGG1	OGG1	OGG1		PERP	PERP	PERP		ABLIM1	ABLIM1	ABLIM1
DNASE1	ISCA1	CD2		PLA2G16	PLA2G16	PLA2G16		SYT17	SYT17	SYT17		RHOF	RHOF	RHOF		MEF2A	MEF2A	MEF2A
PDXK	PPAP2A	NFKBIA		CCL3 /// CCL3L1 /// CCL3L3	CCL3 /// CCL3L1 /// CCL3L3	CCL3 /// CCL3L1 /// CCL3L3		JAZF1	JAZF1	JAZF1		ARF3	ARF3	ARF3		IGL@	IGL@	IGL@
GPANK1	KLF13	IL7R		PREX1	PREX1	PREX1		CD9	CD9	CD9		HTATIP2	HTATIP2	HTATIP2		FBXO11	FBXO11	FBXO11
IGSF6	UBE2F	LAYN		EBI3	EBI3	EBI3		MYNN	MYNN	MYNN		CAMKK2	CAMKK2	CAMKK2		ST6GAL1	ST6GAL1	ST6GAL1
PHF3	ETV3	IRF1		CD28	CD28	CD28		HDAC7	HDAC7	HDAC7		TAP1	TAP1	TAP1		HIF1A	HIF1A	HIF1A
RASGRP3	PRKX /// PRKY	PRDX4		NRXN3	NRXN3	NRXN3		HRK	HRK	HRK		EFHD2	EFHD2	EFHD2		JAK1	JAK1	JAK1
KIF11	MKRN1	IL6		RNASE6	RNASE6	RNASE6		DOCK9	DOCK9	DOCK9		SEPX1	SEPX1	SEPX1		TOP2B	TOP2B	TOP2B
PRKD3	ZNF217	GBP2		TFRC	TFRC	TFRC		SRSF4	SRSF4	SRSF4		PTRH2	PTRH2	PTRH2		GIT2	GIT2	GIT2
ATP6V0E1	KCTD12	ZBED2		C10orf128	C10orf128	C10orf128		CNOT6L	CNOT6L	CNOT6L		COX5B	COX5B	COX5B		ATXN10	ATXN10	ATXN10
CLTB	CDCP1	GBP5		PFKFB4	PFKFB4	PFKFB4		FOXO1	FOXO1	FOXO1		IFT43	IFT43	IFT43		ZFP106	ZFP106	ZFP106
ZNF91	SNTB1	G0S2		SQLE	SQLE	SQLE		FAM129C	FAM129C	FAM129C		CETP	CETP	CETP		ATM	ATM	ATM
TNFAIP3	UHRF1BP1L	TMEM173		TRIM69	TRIM69	TRIM69		IGHG1 /// ZCWPW2	IGHG1 /// ZCWPW2	IGHG1 /// ZCWPW2		FKBP11	FKBP11	FKBP11		PLDN	PLDN	PLDN
FOXO1	XRCC5	GBP1		C7orf68	C7orf68	C7orf68		CD1C	CD1C	CD1C		PSMB5	PSMB5	PSMB5		LYPLAL1	LYPLAL1	LYPLAL1
C19orf63	RNF138	NINJ1		AUTS2	AUTS2	AUTS2		ZMAT1	ZMAT1	ZMAT1		PTP4A3	PTP4A3	PTP4A3		WDR66	WDR66	WDR66
SLC6A16	LRRC8B	RAB20		ELOVL7	ELOVL7	ELOVL7		EAF2	EAF2	EAF2		CTLA4	CTLA4	CTLA4		SMG1	SMG1	SMG1
HMGN2	CLDN1	COL6A3		POLK	POLK	POLK		DAAM1	DAAM1	DAAM1		ARL6IP5	ARL6IP5	ARL6IP5		ZNF141	ZNF141	ZNF141
ACSS2	RNF19A	FABP5		ERO1L	ERO1L	ERO1L		BCL11A	BCL11A	BCL11A		ABCC10	ABCC10	ABCC10		TMPO	TMPO	TMPO
POU2AF1	PTPN4	TNIP2		VLDLR	VLDLR	VLDLR		USP34	USP34	USP34		BHLHE40	BHLHE40	BHLHE40		TMEM154	TMEM154	TMEM154
ZFP106	ZBTB24	RARRES3		MBOAT1	MBOAT1	MBOAT1		FAM107B	FAM107B	FAM107B		ICAM1	ICAM1	ICAM1		MCTP2	MCTP2	MCTP2
SETD7	FAM171A1	PTGER4		IRF4	IRF4	IRF4		SYNE1	SYNE1	SYNE1		DRAM1	DRAM1	DRAM1		PTEN /// PTENP1	PTEN /// PTENP1	PTEN /// PTENP1
RFC1	LOC100507492	ICOS		LOC100507455	LOC100507455	LOC100507455		RPAIN	RPAIN	RPAIN		S100A11	S100A11	S100A11		NLK	NLK	NLK
TMEM154	PITPNB	NUB1		PECR	PECR	PECR		KANK2	KANK2	KANK2		TOMM5	TOMM5	TOMM5		SETX	SETX	SETX
ASB13	M6PR	GIMAP7		LOC25845 /// NCRNA00263	LOC25845 /// NCRNA00263	LOC25845 /// NCRNA00263		FAM76B	FAM76B	FAM76B		PYCARD	PYCARD	PYCARD		WDR11	WDR11	WDR11
ACADM	ST8SIA4	SAT1		EFNA5	EFNA5	EFNA5		DLG1	DLG1	DLG1		RPL36	RPL36	RPL36		KIAA0240	KIAA0240	KIAA0240
ACVRL1	FKBP1A	ITM2A		IRF2BPL	IRF2BPL	IRF2BPL		PVRIG	PVRIG	PVRIG		DCTD	DCTD	DCTD		FAM65B	FAM65B	FAM65B
ZNF280D	ABCB7	ROMO1		TNFSF9	TNFSF9	TNFSF9		ZNF608	ZNF608	ZNF608		TIMP2	TIMP2	TIMP2		SCAF11	SCAF11	SCAF11
CCL22	ARG2	TNFSF10		CORO1C	CORO1C	CORO1C		WDR66	WDR66	WDR66		COL6A3	COL6A3	COL6A3		SETDB2	SETDB2	SETDB2
MAP4K4	TSTD1	CXCR3		BTLA	BTLA	BTLA		SLC2A5	SLC2A5	SLC2A5		SDF4	SDF4	SDF4		MBNL1	MBNL1	MBNL1
LEPROTL1	CCL17	PAM		EMR1	EMR1	EMR1		CYorf15A	CYorf15A	CYorf15A		FABP5	FABP5	FABP5		DENR	DENR	DENR
C7orf10	SOCS3	MAST4		SLAMF7	SLAMF7	SLAMF7		STAP1	STAP1	STAP1		AMICA1	AMICA1	AMICA1		NGLY1	NGLY1	NGLY1
GGT1	VIM	ATP1B1		DNMT3A	DNMT3A	DNMT3A		ABLIM1	ABLIM1	ABLIM1		CD163	CD163	CD163		TOP2A	TOP2A	TOP2A
CCP110	ID2 /// ID2B	TMEM140		IL18R1	IL18R1	IL18R1		HIST1H3B	HIST1H3B	HIST1H3B		C11orf75	C11orf75	C11orf75		FAM83D	FAM83D	FAM83D
XYLT1	SYTL3	LST1		QKI	QKI	QKI		C11orf80	C11orf80	C11orf80		GPX4	GPX4	GPX4		CKAP2	CKAP2	CKAP2
PSMB5	CST7	IL6R		PCGF2	PCGF2	PCGF2		LOC729991-MEF2B /// MEF2B	LOC729991-MEF2B /// MEF2B	LOC729991-MEF2B /// MEF2B		SERPINB1	SERPINB1	SERPINB1		C6orf62	C6orf62	C6orf62
MED23	LOC541471 /// NCRNA00152	TYMP		PDCD1LG2	PDCD1LG2	PDCD1LG2		RNFT1	RNFT1	RNFT1		RPS21	RPS21	RPS21		DMTF1	DMTF1	DMTF1
CKLF	EPAS1	C6orf105		APOBEC3B	APOBEC3B	APOBEC3B		GGA2	GGA2	GGA2		STMN3	STMN3	STMN3		NFATC1	NFATC1	NFATC1
CD97	CTSL1	GZMA		NLRP2	NLRP2	NLRP2		ING3	ING3	ING3		PPPDE2	PPPDE2	PPPDE2		SRP9	SRP9	SRP9
HHEX	GADD45G	GZMK		PLIN2	PLIN2	PLIN2		RUFY3	RUFY3	RUFY3		C11orf96	C11orf96	C11orf96		HNRNPD	HNRNPD	HNRNPD
GALE	CSRP2	PBX4		ZNF697	ZNF697	ZNF697		CYP39A1	CYP39A1	CYP39A1		AGPAT3	AGPAT3	AGPAT3		SOS1	SOS1	SOS1
PARVB	PPIB	IL18RAP		LRIG3	LRIG3	LRIG3		SOX6	SOX6	SOX6		APOE	APOE	APOE		RCBTB2	RCBTB2	RCBTB2
C10orf18	LITAF	PSMB3		IL10	IL10	IL10		ITGAE	ITGAE	ITGAE		FCGR1B	FCGR1B	FCGR1B		MLL3	MLL3	MLL3
FBXO6	AMICA1	LGALS3BP		SACS	SACS	SACS		KCNH8	KCNH8	KCNH8		MTFP1	MTFP1	MTFP1		RBM33	RBM33	RBM33
GLUL	STAT5A	SLC27A2		VPS35	VPS35	VPS35		EZR	EZR	EZR		PHPT1	PHPT1	PHPT1		EMB	EMB	EMB
FOLR1	DENND5A	PARP12		BIVM	BIVM	BIVM		HIST1H2BM	HIST1H2BM	HIST1H2BM		STAT5A	STAT5A	STAT5A		LOC100287598	LOC100287598	LOC100287598
GABBR1 /// UBD	SLC26A11	HAPLN3		LYPD6B	LYPD6B	LYPD6B		MED13L	MED13L	MED13L		DENND5A	DENND5A	DENND5A		ENTPD4	ENTPD4	ENTPD4
EZR	CMTM3	GIMAP4		RNF11	RNF11	RNF11		GZMB	GZMB	GZMB		TNFRSF1B	TNFRSF1B	TNFRSF1B		SYVN1	SYVN1	SYVN1
TMED3	UBASH3A	OSM		STK3	STK3	STK3		ACTR3	ACTR3	ACTR3		SRD5A3	SRD5A3	SRD5A3		BRI3BP	BRI3BP	BRI3BP
SUSD1	RGS1	PSMB10		GIMAP2	GIMAP2	GIMAP2		NFATC1	NFATC1	NFATC1		FUCA1	FUCA1	FUCA1		HNRNPH3	HNRNPH3	HNRNPH3
RALGAPB	IGSF3	FAM91A2 /// FLJ39739 /// LOC100286793 /// LOC728855 /// LOC728875		SLC2A3	SLC2A3	SLC2A3		FLJ31306	FLJ31306	FLJ31306		CD6	CD6	CD6		HMGB2	HMGB2	HMGB2
KRTCAP2	PECAM1	SYNGR3		DENND4C	DENND4C	DENND4C		CCRL1	CCRL1	CCRL1		EBI3	EBI3	EBI3		ATRX	ATRX	ATRX
CSRP1	CTTN	FLOT1		INSR	INSR	INSR		MORF4L2	MORF4L2	MORF4L2		SERPING1	SERPING1	SERPING1		LPIN1	LPIN1	LPIN1
IL7R	RPN1	MAF		FAM161A	FAM161A	FAM161A		MALAT1	MALAT1	MALAT1		PDXK	PDXK	PDXK		BIK	BIK	BIK
HELQ	MIR21 /// TMEM49	C10orf54		HES1	HES1	HES1		DNAJC10	DNAJC10	DNAJC10		RARRES2	RARRES2	RARRES2		SNX29	SNX29	SNX29
FAM81A	UPP1	CCNE1		TMEM170B	TMEM170B	TMEM170B		ANKRD36	ANKRD36	ANKRD36		UBE2L6	UBE2L6	UBE2L6		PPP3CB	PPP3CB	PPP3CB
FAM107B	ANXA1	ARL4C		GABBR1 /// UBD	GABBR1 /// UBD	GABBR1 /// UBD		KDM5D	KDM5D	KDM5D		RAB31	RAB31	RAB31		S100PBP	S100PBP	S100PBP
P2RX5	QSOX1	JUNB		IL6ST	IL6ST	IL6ST		MZB1	MZB1	MZB1		TNIP2	TNIP2	TNIP2		KIAA0355	KIAA0355	KIAA0355
NDUFA1	DAD1	GPR171		CCDC26	CCDC26	CCDC26		KAT2B	KAT2B	KAT2B		NDUFB9	NDUFB9	NDUFB9		PCM1	PCM1	PCM1
ATHL1	SGSH	LY96		UBXN7	UBXN7	UBXN7		TRD@	TRD@	TRD@		LOC284889	LOC284889	LOC284889		TMEM123	TMEM123	TMEM123
ATP6V1C1	EFHD2	NME7		CCDC50	CCDC50	CCDC50		IGHA2 /// IGHD /// IGHG1 /// LOC100126583 /// LOC100510361	IGHA2 /// IGHD /// IGHG1 /// LOC100126583 /// LOC100510361	IGHA2 /// IGHD /// IGHG1 /// LOC100126583 /// LOC100510361		BOLA2 /// BOLA2B	BOLA2 /// BOLA2B	BOLA2 /// BOLA2B		ZNF529	ZNF529	ZNF529
NDUFA3	CISH	KLHDC7B		HOMER1	HOMER1	HOMER1		AKAP10	AKAP10	AKAP10		FDXR	FDXR	FDXR		SACM1L	SACM1L	SACM1L
TOMM5	F8A1 /// F8A2 /// F8A3	CPNE2		DDIT4	DDIT4	DDIT4		SIGLEC10	SIGLEC10	SIGLEC10		RPS27L	RPS27L	RPS27L		SNAP23	SNAP23	SNAP23
MAPKAPK3	C17orf58	LPL		EIF2AK2	EIF2AK2	EIF2AK2		BEND5	BEND5	BEND5		C1S	C1S	C1S		SLTM	SLTM	SLTM
CLASP2	ACADVL	IFNG		GNPDA1	GNPDA1	GNPDA1		POLQ	POLQ	POLQ		CSTB	CSTB	CSTB		ZFP36L1	ZFP36L1	ZFP36L1
COBLL1	SOCS1	SERPINE2		NCKAP1	NCKAP1	NCKAP1		CDCA7	CDCA7	CDCA7		FTH1P5	FTH1P5	FTH1P5		VGLL4	VGLL4	VGLL4
CMTM3	CD8B	ANXA5		S100A6	S100A6	S100A6		ZNF131	ZNF131	ZNF131		USMG5	USMG5	USMG5		PXK	PXK	PXK
IL2RA	NKG7	APOL2		TM6SF1	TM6SF1	TM6SF1		TP53INP1	TP53INP1	TP53INP1		TNFAIP2	TNFAIP2	TNFAIP2		GPBP1L1	GPBP1L1	GPBP1L1
STK17A	AOAH	C17orf49		ADAMTS12	ADAMTS12	ADAMTS12		NAPSB	NAPSB	NAPSB		NBL1	NBL1	NBL1		ZNF532	ZNF532	ZNF532
BRI3BP	REEP5	PDE4B		SPATS2L	SPATS2L	SPATS2L		EMB	EMB	EMB		PLSCR3	PLSCR3	PLSCR3		KLF12	KLF12	KLF12
WDR76	STAT4	ADORA2A /// SPECC1L		DNASE1L3	DNASE1L3	DNASE1L3		LOC220594	LOC220594	LOC220594		IGF2R	IGF2R	IGF2R		GKAP1	GKAP1	GKAP1
CHST7	MGAT1	RHOU		DHCR24	DHCR24	DHCR24		LOC100506168	LOC100506168	LOC100506168		NDUFA6	NDUFA6	NDUFA6		ROCK1	ROCK1	ROCK1
SCO2	MRC2	FXYD5		CYTH3	CYTH3	CYTH3		LOC283454	LOC283454	LOC283454		SLC22A18	SLC22A18	SLC22A18		RFTN1	RFTN1	RFTN1
POU2F2	P4HB	IL1B		TNFSF14	TNFSF14	TNFSF14		OGFRL1	OGFRL1	OGFRL1		TSPAN4	TSPAN4	TSPAN4		RBMX	RBMX	RBMX
ANXA2	CLEC4A	IL21R		GPR183	GPR183	GPR183		VAMP1	VAMP1	VAMP1		RARRES3	RARRES3	RARRES3		KLHL29	KLHL29	KLHL29
RBM15	MIR21	CLEC2B		FUT11	FUT11	FUT11		SSPN	SSPN	SSPN		GSS	GSS	GSS		CASC5	CASC5	CASC5
ZNF529	LOC100507286	C5orf56		ANK2	ANK2	ANK2		SULT1A1	SULT1A1	SULT1A1		TNS1	TNS1	TNS1		ATP10D	ATP10D	ATP10D
CCDC85B	BOP1	NLRP3		SERPINB10	SERPINB10	SERPINB10		ZCCHC7	ZCCHC7	ZCCHC7		CCDC50	CCDC50	CCDC50		SNX5	SNX5	SNX5
WEE1	IL1RN	GBP4		RHEBL1	RHEBL1	RHEBL1		SESN3	SESN3	SESN3		NCF2	NCF2	NCF2		PHIP	PHIP	PHIP
ARF3	SCPEP1	GADD45B		DPP4	DPP4	DPP4		METAP2	METAP2	METAP2		PLBD1	PLBD1	PLBD1		BAIAP2L1	BAIAP2L1	BAIAP2L1
LOC100216479	TRAFD1	NR4A2		CST3	CST3	CST3		PTPRC	PTPRC	PTPRC		C3AR1	C3AR1	C3AR1		BLK	BLK	BLK
FAM129C	SREBF1	BTBD11		PTGR1	PTGR1	PTGR1		UCP2	UCP2	UCP2		HTRA4	HTRA4	HTRA4		MOBKL2A	MOBKL2A	MOBKL2A
YTHDC2	CHST2	FAM40B		AP1S1	AP1S1	AP1S1		GPX7	GPX7	GPX7		PTGER4	PTGER4	PTGER4		CASP2	CASP2	CASP2
MGC70870	TNFRSF10D	DNAJC12		MSC	MSC	MSC		ZFP36L2	ZFP36L2	ZFP36L2		CARD16	CARD16	CARD16		EAF2	EAF2	EAF2
TLE4	CD84	PDE4DIP		APOOL	APOOL	APOOL		MEX3C	MEX3C	MEX3C		CXCL16	CXCL16	CXCL16		FAM120A	FAM120A	FAM120A
UQCR11	NFKBIZ	MIAT		BCAT1	BCAT1	BCAT1		HLA-DMB	HLA-DMB	HLA-DMB		BOLA3	BOLA3	BOLA3		ZHX2	ZHX2	ZHX2
HPS3	SLC22A4	CXCL2		GDF15	GDF15	GDF15		ZBTB20	ZBTB20	ZBTB20		NDUFS5 /// RPL10	NDUFS5 /// RPL10	NDUFS5 /// RPL10		PDIA3	PDIA3	PDIA3
ADAM28	HPCAL1	TMEM2		GPNMB	GPNMB	GPNMB		BASP1	BASP1	BASP1		BCL2L14	BCL2L14	BCL2L14		SH3BP5	SH3BP5	SH3BP5
LOC100507328	SSR2	POU2AF1		OXTR	OXTR	OXTR		LRCH3	LRCH3	LRCH3		MS4A6A	MS4A6A	MS4A6A		KIAA1143	KIAA1143	KIAA1143
ANXA1	GAB2	MDFIC		CHST7	CHST7	CHST7		CD79B	CD79B	CD79B		DERL1	DERL1	DERL1		PM20D2	PM20D2	PM20D2
RCSD1	XCL1 /// XCL2	MBD2		PPARGC1B	PPARGC1B	PPARGC1B		CYBASC3	CYBASC3	CYBASC3		G6PC3	G6PC3	G6PC3		LRIG2	LRIG2	LRIG2
FAM167A	NT5C3L	LINC00341		NAMPT	NAMPT	NAMPT		ANK3	ANK3	ANK3		ASAH1	ASAH1	ASAH1		SHCBP1	SHCBP1	SHCBP1
BOLA3	IGHE	MAP3K8		PDCD4	PDCD4	PDCD4		ASPH	ASPH	ASPH		SRI	SRI	SRI		ACTL6A	ACTL6A	ACTL6A
SLC2A6	ADAM8	PRKCB		MCOLN3	MCOLN3	MCOLN3		NPIPL3	NPIPL3	NPIPL3		TNFRSF10B	TNFRSF10B	TNFRSF10B		VEZT	VEZT	VEZT
SMC2	TAPBP	RAD51AP1		ITGA4	ITGA4	ITGA4		HNRNPL	HNRNPL	HNRNPL		CD8A	CD8A	CD8A		MIS18BP1	MIS18BP1	MIS18BP1
TYMP	SEC61A1	ITPR1		TEAD4	TEAD4	TEAD4		PFKFB3	PFKFB3	PFKFB3		BEX5	BEX5	BEX5		PNPLA8	PNPLA8	PNPLA8
RB1	MBOAT7	FLI1		GATA3	GATA3	GATA3		KATNAL1	KATNAL1	KATNAL1		C1QA	C1QA	C1QA		HLA-DOB	HLA-DOB	HLA-DOB
CUX1	FAM100B	PPIL4 /// ZC3H12D		KLF9	KLF9	KLF9		FAM184A	FAM184A	FAM184A		ETHE1	ETHE1	ETHE1		PIKFYVE	PIKFYVE	PIKFYVE
IGHV5-78	CCDC86	ADA		CCR10	CCR10	CCR10		HEMGN	HEMGN	HEMGN		PRELID1	PRELID1	PRELID1		DCLRE1C	DCLRE1C	DCLRE1C
RUNDC2B /// RUNDC2C	CLDN5	ATP8A1		CTTNBP2NL	CTTNBP2NL	CTTNBP2NL		SULT1A3 /// SULT1A4	SULT1A3 /// SULT1A4	SULT1A3 /// SULT1A4		IFI30	IFI30	IFI30		PTPLB	PTPLB	PTPLB
RPL38	XCL1	MALT1		USP46	USP46	USP46		HIST1H2AL	HIST1H2AL	HIST1H2AL		TRAF1	TRAF1	TRAF1		KLHL24	KLHL24	KLHL24
MIS18BP1	BCL11B	GCH1		NEFH	NEFH	NEFH		LENG8	LENG8	LENG8		TNFRSF1A	TNFRSF1A	TNFRSF1A		EBAG9	EBAG9	EBAG9
KSR1	MAOA	KLF10		HSDL2	HSDL2	HSDL2		GNB4	GNB4	GNB4		STOML1	STOML1	STOML1		RMI2	RMI2	RMI2
TRMT5	CTNS	NEDD9		IL27RA	IL27RA	IL27RA		DDX50	DDX50	DDX50		COX7A2	COX7A2	COX7A2		NUF2	NUF2	NUF2
KLHL5	PRMT2	TGFBR1		MREG	MREG	MREG		HDAC9	HDAC9	HDAC9		CRTAP	CRTAP	CRTAP		HLA-DQA1	HLA-DQA1	HLA-DQA1
MS4A7	SEC11C	STT3B		FCGR2C	FCGR2C	FCGR2C		FNDC1	FNDC1	FNDC1		TUBB6	TUBB6	TUBB6		BOD1L	BOD1L	BOD1L
CD44	FLT3LG	CEP170		FUT7	FUT7	FUT7		LOC100510485	LOC100510485	LOC100510485		COX2	COX2	COX2		RABGAP1	RABGAP1	RABGAP1
TMEM64	MRPL35	BMP2K		TMEM38B	TMEM38B	TMEM38B		CNR1	CNR1	CNR1		LAMP2	LAMP2	LAMP2		ALG13	ALG13	ALG13
CCAR1	VSIG10L	SIRT1		PARP9	PARP9	PARP9		CHRNA1	CHRNA1	CHRNA1		METTL1	METTL1	METTL1		LOC100505656	LOC100505656	LOC100505656
RRAS2	FBLN7	SMCHD1		SRGN	SRGN	SRGN		PDE9A	PDE9A	PDE9A		PAK1	PAK1	PAK1		MUDENG	MUDENG	MUDENG
ZNF70	SCAP	MEX3C		NUDT4	NUDT4	NUDT4		REV3L	REV3L	REV3L		SLC26A11	SLC26A11	SLC26A11		PAPOLA	PAPOLA	PAPOLA
C4orf34	FRMD4B	AGFG1		ZADH2	ZADH2	ZADH2		TBC1D10C	TBC1D10C	TBC1D10C		SURF4	SURF4	SURF4		HMGN2	HMGN2	HMGN2
NPC2	HRH1	AHI1		TMEM97	TMEM97	TMEM97		AFF2	AFF2	AFF2		DSE	DSE	DSE		TRMT5	TRMT5	TRMT5
PYCR1	TESC	ALCAM		ACSM3	ACSM3	ACSM3		SETDB2	SETDB2	SETDB2		JUN	JUN	JUN		TCERG1	TCERG1	TCERG1
LMNA	PFN1	ALPK1		ARMC9	ARMC9	ARMC9		HIST1H1D	HIST1H1D	HIST1H1D		B3GALT6	B3GALT6	B3GALT6		CROCCP2	CROCCP2	CROCCP2
ND3 /// SH3KBP1	SLC29A1	ANXA3		NFE2L3	NFE2L3	NFE2L3		CD40	CD40	CD40		CYP4Z1	CYP4Z1	CYP4Z1		SRSF10	SRSF10	SRSF10
C11orf75	RRS1	BIRC3		SCD5	SCD5	SCD5		VAV3	VAV3	VAV3		PPAPDC1B	PPAPDC1B	PPAPDC1B		FLJ38717	FLJ38717	FLJ38717
FBXO5	MRPS26	C1GALT1C1		TTC37	TTC37	TTC37		SPIB	SPIB	SPIB		RPS19	RPS19	RPS19		SEPT6	SEPT6	SEPT6
AAK1	PHLDA1	CCL20		LPGAT1	LPGAT1	LPGAT1		OFD1	OFD1	OFD1		ABCC3	ABCC3	ABCC3		ZBTB44	ZBTB44	ZBTB44
ZDHHC12	FBXO32	CCL8		DNM3	DNM3	DNM3		TNFSF8	TNFSF8	TNFSF8		MGLL	MGLL	MGLL		ZNF627	ZNF627	ZNF627
HMGB1	DLC1	CD27		STOM	STOM	STOM		MSI2	MSI2	MSI2		HEXB	HEXB	HEXB		SETD7	SETD7	SETD7
PSEN2	C2orf89	CD52		NCF2	NCF2	NCF2		E2F5	E2F5	E2F5		C5orf20	C5orf20	C5orf20		CCDC69	CCDC69	CCDC69
EXOSC4	GAD1	CD69		SC5DL	SC5DL	SC5DL		RBM6	RBM6	RBM6		SNORD104	SNORD104	SNORD104		LOC100507237	LOC100507237	LOC100507237
ANKRD13A	SOX4	CDC14A		T	T	T		JUND	JUND	JUND		ACVRL1	ACVRL1	ACVRL1		WEE1	WEE1	WEE1
ELF1	APOL6	CDC42SE2		LTA	LTA	LTA		ATXN7	ATXN7	ATXN7		NOMO1 /// NOMO2 /// NOMO3	NOMO1 /// NOMO2 /// NOMO3	NOMO1 /// NOMO2 /// NOMO3		KCNK12	KCNK12	KCNK12
PIK3AP1	NRP2	CEACAM1		ARAP2	ARAP2	ARAP2		TBRG1	TBRG1	TBRG1		ICOS	ICOS	ICOS		CDK1	CDK1	CDK1
BCL3	KCNK5	CHD7		NAA35	NAA35	NAA35		PIM1	PIM1	PIM1		MT1P2	MT1P2	MT1P2		BPNT1	BPNT1	BPNT1
SYVN1	PRKCQ	CHST11		ZEB1	ZEB1	ZEB1		PSME4	PSME4	PSME4		LOC100507328	LOC100507328	LOC100507328		SRSF11	SRSF11	SRSF11
TXNDC17	RBMS2	CMAHP		FAM162A	FAM162A	FAM162A		IGHA1 /// IGHG1 /// IGHM	IGHA1 /// IGHG1 /// IGHM	IGHA1 /// IGHG1 /// IGHM		C4orf7	C4orf7	C4orf7		EVI2B	EVI2B	EVI2B
JAZF1	HIPK1	CRISPLD1		AFF1	AFF1	AFF1		KIAA1211	KIAA1211	KIAA1211		AIF1	AIF1	AIF1		AKAP2 /// PALM2-AKAP2	AKAP2 /// PALM2-AKAP2	AKAP2 /// PALM2-AKAP2
MTMR12	PTGER2	CXCL5		IER3	IER3	IER3		SLC41A1	SLC41A1	SLC41A1		FAM125B	FAM125B	FAM125B		RASSF2	RASSF2	RASSF2
SLIRP	OSBPL1A	DENND2D		TRIB3	TRIB3	TRIB3		FLJ10038	FLJ10038	FLJ10038		NME1-NME2 /// NME2	NME1-NME2 /// NME2	NME1-NME2 /// NME2		TTC37	TTC37	TTC37
HMGN1	ZNF704	DHTKD1		FAS	FAS	FAS		SNTA1	SNTA1	SNTA1		HNRNPA3 /// HNRNPA3P1	HNRNPA3 /// HNRNPA3P1	HNRNPA3 /// HNRNPA3P1		BTAF1	BTAF1	BTAF1
ST6GAL1	LOC100507039	DUSP18		ATP2C1	ATP2C1	ATP2C1		C11orf17 /// NUAK2	C11orf17 /// NUAK2	C11orf17 /// NUAK2		NDUFA2	NDUFA2	NDUFA2		SKAP2	SKAP2	SKAP2
SSBP2	SAMD3	ELMO2		KIAA1147	KIAA1147	KIAA1147		ZHX2	ZHX2	ZHX2		LOC100294402 /// SIGIRR	LOC100294402 /// SIGIRR	LOC100294402 /// SIGIRR		TLE4	TLE4	TLE4
ZNF141	GNAI1	EMP1		OTP	OTP	OTP		SYVN1	SYVN1	SYVN1		CMTM3	CMTM3	CMTM3		CBL	CBL	CBL
TMED8	RASGRP3	F2RL1		MX2	MX2	MX2		KLF6	KLF6	KLF6		NUB1	NUB1	NUB1		LOC100505603 /// PNRC2	LOC100505603 /// PNRC2	LOC100505603 /// PNRC2
TSC1	PIK3AP1	F5		CANX	CANX	CANX		MTMR12	MTMR12	MTMR12		EFEMP2	EFEMP2	EFEMP2		STK39	STK39	STK39
PDIA3	CDK19	FDX1		SIDT1	SIDT1	SIDT1		AFF3 /// MLL	AFF3 /// MLL	AFF3 /// MLL		PLXNA1	PLXNA1	PLXNA1		CREB1	CREB1	CREB1
EMILIN2	LNPEP	FRMD6		SLC38A5	SLC38A5	SLC38A5		ZNF652	ZNF652	ZNF652		PIK3R5	PIK3R5	PIK3R5		ZNF83	ZNF83	ZNF83
MICAL3	RNF111	GCA		MARVELD2	MARVELD2	MARVELD2		ZNF532	ZNF532	ZNF532		PPP2R1B	PPP2R1B	PPP2R1B		C11orf80	C11orf80	C11orf80
DENND1B	RAD21	GEM		IL1R2	IL1R2	IL1R2		SEC14L1	SEC14L1	SEC14L1		SSR3	SSR3	SSR3		VPS13C	VPS13C	VPS13C
WIPF1	NCOA3	GLG1		ROBO1	ROBO1	ROBO1		MED17	MED17	MED17		FKBP1A	FKBP1A	FKBP1A		CYFIP2	CYFIP2	CYFIP2
CTSL1	SMC4	GPR155		LOC285758	LOC285758	LOC285758		E2F2	E2F2	E2F2		C20orf3	C20orf3	C20orf3		REL	REL	REL
MOBKL2A	MOBKL2A	GPRIN3		TMOD1	TMOD1	TMOD1		POLH	POLH	POLH		GGTA1P	GGTA1P	GGTA1P		TNFRSF17	TNFRSF17	TNFRSF17
DCLRE1C	FAM120A	GRK5		FH	FH	FH		HIST1H2AM	HIST1H2AM	HIST1H2AM		C1orf53	C1orf53	C1orf53		PPPDE1	PPPDE1	PPPDE1
CLU	AKAP2 /// PALM2-AKAP2	GTPBP8		FCGR2B	FCGR2B	FCGR2B		SPI1	SPI1	SPI1		GLIS2	GLIS2	GLIS2		PDS5A	PDS5A	PDS5A
KLF12	CBL	GUCY1B3		CCR6	CCR6	CCR6		NT5C2	NT5C2	NT5C2		B2M	B2M	B2M		PUM2	PUM2	PUM2
SLC22A18	OSBPL8	HTT		TNFRSF10B	TNFRSF10B	TNFRSF10B		NKTR	NKTR	NKTR		ACOT7	ACOT7	ACOT7		ZNF721	ZNF721	ZNF721
CD2	EDEM1	ID3		AP1S3	AP1S3	AP1S3		NLRC3	NLRC3	NLRC3		TIMM8B	TIMM8B	TIMM8B		RNF6	RNF6	RNF6
RABGAP1L	TBL1X	IL2		TWSG1	TWSG1	TWSG1		FLJ43663	FLJ43663	FLJ43663		APRT	APRT	APRT		DICER1	DICER1	DICER1
ID2	SH3KBP1	IQGAP1		CPEB4	CPEB4	CPEB4		STIM2	STIM2	STIM2		RBCK1	RBCK1	RBCK1		KRAS	KRAS	KRAS
GPBP1L1	TFDP1	IQGAP2		EMP3	EMP3	EMP3		HIST1H1B	HIST1H1B	HIST1H1B		TTC39A	TTC39A	TTC39A		WDR76	WDR76	WDR76
SNX30	DGKD	ISG20		SUB1	SUB1	SUB1		RGL2	RGL2	RGL2		LEPROTL1	LEPROTL1	LEPROTL1		CPNE3	CPNE3	CPNE3
BOLA2 /// BOLA2B	FOXN3	ISM1		FDXR	FDXR	FDXR		PACSIN1	PACSIN1	PACSIN1		B4GALT5	B4GALT5	B4GALT5		KAT6B	KAT6B	KAT6B
IPO5	MTX3	ITPRIP		CDK8	CDK8	CDK8		MGEA5	MGEA5	MGEA5		GGT1	GGT1	GGT1		MLF1IP	MLF1IP	MLF1IP
VEZT	BTG1	KLHL15		OPTN	OPTN	OPTN		PRKD3	PRKD3	PRKD3		GSTO1	GSTO1	GSTO1		YTHDC1	YTHDC1	YTHDC1
ADAP1	ABAT	LIF		FAM171B	FAM171B	FAM171B		RAPGEF5	RAPGEF5	RAPGEF5		MRP63	MRP63	MRP63		HNRNPA3	HNRNPA3	HNRNPA3
KIAA0513	RAB11FIP1	LMO4		TPRG1	TPRG1	TPRG1		LMO2	LMO2	LMO2		MT1F	MT1F	MT1F		ACTR3	ACTR3	ACTR3
RHOF	SH3YL1	LOC100134229		C6orf223	C6orf223	C6orf223		B4GALT1	B4GALT1	B4GALT1		UBASH3A	UBASH3A	UBASH3A		NCOA2	NCOA2	NCOA2
ACAP2	ASAP1	LYST		ARMCX2	ARMCX2	ARMCX2		PRPF18	PRPF18	PRPF18		RGS1	RGS1	RGS1		PPP1CC	PPP1CC	PPP1CC
CDK19	HIVEP3	MARCH3		INSIG1	INSIG1	INSIG1		RASAL1	RASAL1	RASAL1		IGSF3	IGSF3	IGSF3		IGLC7 /// IGLV1-44 /// LOC100290481	IGLC7 /// IGLV1-44 /// LOC100290481	IGLC7 /// IGLV1-44 /// LOC100290481
IL2RB	PPP4R2	MICB		LMNA	LMNA	LMNA		HNRNPD	HNRNPD	HNRNPD		CD86	CD86	CD86		IKZF1	IKZF1	IKZF1
GNPDA1	PTEN	MIER1		PIP5K1B	PIP5K1B	PIP5K1B		RPRD1B	RPRD1B	RPRD1B		MLEC	MLEC	MLEC		ZNF292	ZNF292	ZNF292
CR2	ADD1	MLLT3		FEZ1	FEZ1	FEZ1		IGHA1 /// IGHA2 /// IGHD /// IGHG1 /// IGHG2 /// IGHG3 /// IGHM /// IGHV3-48 /// IGHV4-31 /// LOC100126583 /// LOC100291917	IGHA1 /// IGHA2 /// IGHD /// IGHG1 /// IGHG2 /// IGHG3 /// IGHM /// IGHV3-48 /// IGHV4-31 /// LOC100126583 /// LOC100291917	IGHA1 /// IGHA2 /// IGHD /// IGHG1 /// IGHG2 /// IGHG3 /// IGHM /// IGHV3-48 /// IGHV4-31 /// LOC100126583 /// LOC100291917		TMEM147	TMEM147	TMEM147		RB1	RB1	RB1
ZNF827	ZBTB38	MYB		PLSCR1	PLSCR1	PLSCR1		ZNF101	ZNF101	ZNF101		GIMAP7	GIMAP7	GIMAP7		INPP5D	INPP5D	INPP5D
LAGE3	SNRK	NCOA7		C11orf63	C11orf63	C11orf63		PAG1	PAG1	PAG1		DAB2	DAB2	DAB2		RCAN3	RCAN3	RCAN3
GEN1	CEP55	NELL2		CCL22	CCL22	CCL22		KIAA1370	KIAA1370	KIAA1370		HLA-A	HLA-A	HLA-A		PCMTD2	PCMTD2	PCMTD2
E2F8	MPRIP	NFKB1		TXN	TXN	TXN		PAWR	PAWR	PAWR		YIF1A	YIF1A	YIF1A		ARID1A	ARID1A	ARID1A
LINC00116	TLR1	NOG		RAPGEF2	RAPGEF2	RAPGEF2		TIGD1	TIGD1	TIGD1		PECAM1	PECAM1	PECAM1		CEP57	CEP57	CEP57
C2orf88	TUBA4A	NT5E		LGALS14	LGALS14	LGALS14		CCDC126	CCDC126	CCDC126		C14orf2	C14orf2	C14orf2		MAP3K8	MAP3K8	MAP3K8
ZNF789	ELAVL1	P2RY14		ATP7A	ATP7A	ATP7A		HIST1H2BC	HIST1H2BC	HIST1H2BC		RNASEK	RNASEK	RNASEK		ZNF439	ZNF439	ZNF439
LGALS1	TMED10	PARP14		METTL16	METTL16	METTL16		IGHA1 /// IGHG1 /// IGHG3 /// IGHM /// IGHV4-31 /// LOC100293211	IGHA1 /// IGHG1 /// IGHG3 /// IGHM /// IGHV4-31 /// LOC100293211	IGHA1 /// IGHG1 /// IGHG3 /// IGHM /// IGHV4-31 /// LOC100293211		SAT1	SAT1	SAT1		ZFAND6	ZFAND6	ZFAND6
SLC1A3	GOLGA8B	PGM2L1		TNFRSF8	TNFRSF8	TNFRSF8		YPEL3	YPEL3	YPEL3		H2AFJ	H2AFJ	H2AFJ		TRAK1	TRAK1	TRAK1
LAPTM5	C13orf27	PHF11		BCAP29	BCAP29	BCAP29		ZNF385B	ZNF385B	ZNF385B		COMT	COMT	COMT		CD19	CD19	CD19
PSME2	CYTH1	PLCXD2		SLC19A2	SLC19A2	SLC19A2		CPSF6	CPSF6	CPSF6		ITM2A	ITM2A	ITM2A		SLC38A1	SLC38A1	SLC38A1
TMOD2	PKIA	PLN		TBC1D9	TBC1D9	TBC1D9		ERP27	ERP27	ERP27		CTSZ	CTSZ	CTSZ		ABI1	ABI1	ABI1
ARID1B	PDPK1	PMEPA1		DDR2	DDR2	DDR2		NUP210	NUP210	NUP210		HSPA1A /// HSPA1B	HSPA1A /// HSPA1B	HSPA1A /// HSPA1B		TMEM48	TMEM48	TMEM48
CYP27A1	RAB30	PPARD		TRIM5	TRIM5	TRIM5		FAM65B	FAM65B	FAM65B		EML4	EML4	EML4		CENPE	CENPE	CENPE
VASH1	CSGALNACT2	PRPS2		LOC645744	LOC645744	LOC645744		KLHL24	KLHL24	KLHL24		C15orf61	C15orf61	C15orf61		KLHDC2	KLHDC2	KLHDC2
TAP1	GALNT3	PTPRO		MUC19	MUC19	MUC19		SRSF7	SRSF7	SRSF7		NEAT1	NEAT1	NEAT1		TCF4	TCF4	TCF4
REL	EVI5	PYHIN1		GLUL	GLUL	GLUL		TCL1A	TCL1A	TCL1A		SQRDL	SQRDL	SQRDL		PNISR	PNISR	PNISR
HSD11B1	CCDC117	RDH10		SLC12A6	SLC12A6	SLC12A6		MDM4	MDM4	MDM4		CLEC7A	CLEC7A	CLEC7A		STMN1	STMN1	STMN1
MDM4	ZNF443	RELL1		WSB2	WSB2	WSB2		BANK1	BANK1	BANK1		IK /// TMCO6	IK /// TMCO6	IK /// TMCO6		EDEM1	EDEM1	EDEM1
UBE2G1	TRAK2	RGS16		SNX4	SNX4	SNX4		PTK2	PTK2	PTK2		EBPL	EBPL	EBPL		TBL1X	TBL1X	TBL1X
SUB1	MAP2K6	SEC31B		ARHGEF3	ARHGEF3	ARHGEF3		PPP6R3	PPP6R3	PPP6R3		CD80	CD80	CD80		DYRK1A	DYRK1A	DYRK1A
RNF31	STYX	SERPINB2		OASL	OASL	OASL		AQP3	AQP3	AQP3		IFITM2	IFITM2	IFITM2		YTHDC2	YTHDC2	YTHDC2
NUTF2	ABCD3	SLC25A44		IFITM2	IFITM2	IFITM2		C16orf93	C16orf93	C16orf93		RILPL1	RILPL1	RILPL1		UHRF2	UHRF2	UHRF2
UCHL1	ACD	SLC35F3		LOC100506831	LOC100506831	LOC100506831		GABARAPL1	GABARAPL1	GABARAPL1		GALE	GALE	GALE		FANCI	FANCI	FANCI
TBL1X	AIM1	SMAD3		C8orf83	C8orf83	C8orf83		LBH	LBH	LBH		HAVCR2	HAVCR2	HAVCR2		CBFB	CBFB	CBFB
MAPK11	AKAP12	SPATA5		C9orf21	C9orf21	C9orf21		SIAH2	SIAH2	SIAH2		IFI27L1	IFI27L1	IFI27L1		IGK@ /// IGKC	IGK@ /// IGKC	IGK@ /// IGKC
VAMP1	AKAP13	SPTLC2		LOC100499467	LOC100499467	LOC100499467		LOC100506168 /// SFPQ	LOC100506168 /// SFPQ	LOC100506168 /// SFPQ		GIMAP6	GIMAP6	GIMAP6		ZNF700	ZNF700	ZNF700
CSTB	ANAPC1	STAT2		ZBED3	ZBED3	ZBED3		H2AFY	H2AFY	H2AFY		RPN1	RPN1	RPN1		EIF2AK3	EIF2AK3	EIF2AK3
C6orf108	ANKH	TAB2		RDH11	RDH11	RDH11		GOLGA2B	GOLGA2B	GOLGA2B		MIR21 /// TMEM49	MIR21 /// TMEM49	MIR21 /// TMEM49		LOC100507635	LOC100507635	LOC100507635
PHF6	AP4B1	TAP2		GFPT1	GFPT1	GFPT1		NANS	NANS	NANS		ROMO1	ROMO1	ROMO1		PANK3	PANK3	PANK3
LDLRAP1	AR	TBC1D15		SESN2	SESN2	SESN2		PPP2R2A	PPP2R2A	PPP2R2A		TCEB2	TCEB2	TCEB2		RASA2	RASA2	RASA2
FAM53B	ARHGAP25	TBX21		S1PR1	S1PR1	S1PR1		CD79A	CD79A	CD79A		RAB34	RAB34	RAB34		CCNB2	CCNB2	CCNB2
C12orf57	ARHGAP32	TFPI		SCML1	SCML1	SCML1		SNRPA1	SNRPA1	SNRPA1		AURKAIP1	AURKAIP1	AURKAIP1		PRDM2	PRDM2	PRDM2
HCFC1R1	ARID5B	TIFA		CCL4	CCL4	CCL4		HNRNPH2	HNRNPH2	HNRNPH2		ACSS2	ACSS2	ACSS2		TXLNG	TXLNG	TXLNG
UPF3A	ATP2B4	TLE3		UBE2L6	UBE2L6	UBE2L6		ZBP1	ZBP1	ZBP1		C17orf101	C17orf101	C17orf101		TAF5	TAF5	TAF5
SELPLG	ATP6V0A2	TPR		UTP23	UTP23	UTP23		TMED6	TMED6	TMED6		DPH3	DPH3	DPH3		C6orf211	C6orf211	C6orf211
FAM126A	AUH	TRAT1		AAK1	AAK1	AAK1		LOC100507006	LOC100507006	LOC100507006		LAMB3	LAMB3	LAMB3		CDK13	CDK13	CDK13
GZF1	AXIN2	TSC22D1		ANXA6	ANXA6	ANXA6		TACC3	TACC3	TACC3		SCARNA2	SCARNA2	SCARNA2		RBM26	RBM26	RBM26
CARD8	B3GNT5	USP15		OXR1	OXR1	OXR1		LOC100134937	LOC100134937	LOC100134937		ISCU	ISCU	ISCU		CAPZA1	CAPZA1	CAPZA1
PLA2G7	BAZ1A	VOPP1		SPATA7	SPATA7	SPATA7		ATP6V1C1	ATP6V1C1	ATP6V1C1		SPPL3	SPPL3	SPPL3		ELOVL5	ELOVL5	ELOVL5
DENND5A	BDH2	XRN1		LAMC1	LAMC1	LAMC1		LOC100507625	LOC100507625	LOC100507625		NDRG1	NDRG1	NDRG1		EHMT1	EHMT1	EHMT1
ZNF318	C11orf2	ZAK		SLC2A14 /// SLC2A3	SLC2A14 /// SLC2A3	SLC2A14 /// SLC2A3		DERL3	DERL3	DERL3		SELK	SELK	SELK		PTP4A2	PTP4A2	PTP4A2
CPNE3	C12orf44			IFITM3	IFITM3			EFNB2	EFNB2			MARCO	MARCO			SH3KBP1	SH3KBP1
TMEM140	C12orf75			ZNF295	ZNF295			IFT57	IFT57			HDGFRP3	HDGFRP3			ACTR10	ACTR10
MYSM1	C14orf64			C1orf106	C1orf106			LOC150568	LOC150568			VCAM1	VCAM1			ENOPH1	ENOPH1
SYPL1	C2orf68			LOC100498859	LOC100498859			TTC21A	TTC21A			EMP3	EMP3			RAB3GAP2	RAB3GAP2
COX5B	C9orf135			GFOD1	GFOD1			KLF12	KLF12			BLVRB	BLVRB			MTO1	MTO1
ATM	CALD1			IGF2R	IGF2R			ARHGAP33	ARHGAP33			TNFSF10	TNFSF10			XIAP	XIAP
FTH1P5	CASP3			TPCN2	TPCN2			GPR82	GPR82			UBE3B	UBE3B			MYCBP2	MYCBP2
CCDC88A	CAT			IDH1	IDH1			FCRL5	FCRL5			POLR2H	POLR2H			FMR1	FMR1
EMB	CBLB			LGALS8	LGALS8			CROCCP2	CROCCP2			AMPH	AMPH			PAIP2	PAIP2
VGLL4	CD200R1			TNFAIP3	TNFAIP3			PDLIM2	PDLIM2			RHEBL1	RHEBL1			USPL1	USPL1
FAM125B	CD244			SELL	SELL			C1orf228	C1orf228			CLEC10A	CLEC10A			YY1	YY1
NFATC1	CD3E			PLXNC1	PLXNC1			ATP6V1G3	ATP6V1G3			NDFIP1	NDFIP1			RBBP4	RBBP4
LOC284889	CD46			CLNK	CLNK			HMGB1	HMGB1			TYROBP	TYROBP			ETS1	ETS1
MAFB	CD55			PSAT1	PSAT1			SETBP1	SETBP1			ASXL1	ASXL1			ZNF137P	ZNF137P
STMN3	CD99			DIAPH2	DIAPH2			TRAF5	TRAF5			C4orf46 /// TOMM7	C4orf46 /// TOMM7			ARFGEF2	ARFGEF2
DOK3	CDC45			ENPP4	ENPP4			PSRC1	PSRC1			CHCHD7	CHCHD7			PDE7A	PDE7A
CDK13	CIRH1A			AGPAT3	AGPAT3			LHFPL2	LHFPL2			ACO1	ACO1			UBA2	UBA2
C1orf53	CLECL1			ARHGAP21	ARHGAP21			MGC2848	MGC2848			UPB1	UPB1			PTPN11	PTPN11
E2F2	CNKSR2			ACAT2	ACAT2			DTNBP1	DTNBP1			UPP1	UPP1			ITGB1	ITGB1
SLC26A11	CRIM1			FAM108C1	FAM108C1			DCAF12	DCAF12			ZG16B	ZG16B			CTCF	CTCF
PCMTD2	CTBP1			SEPT8	SEPT8			PPP1R12C	PPP1R12C			DNAJC1	DNAJC1			AMZ2	AMZ2
PM20D2	CTNNAL1			CHML	CHML			PDIA4	PDIA4			CORO1C	CORO1C			IGLC7 /// IGLV1-44	IGLC7 /// IGLV1-44
ID2 /// ID2B	CYTIP			RASSF4	RASSF4			ARID2	ARID2			CXCR3	CXCR3			TFDP1	TFDP1
TSPAN5	DACH1			C5orf32	C5orf32			MLL	MLL			PIN4	PIN4			RPA1	RPA1
TRIM13	DACT1			IL17RB	IL17RB			HLA-DOB	HLA-DOB			CXCL14	CXCL14			TNFAIP8	TNFAIP8
GPCPD1	DDX26B			NKIRAS1	NKIRAS1			H2AFX	H2AFX			PLA2G4C	PLA2G4C			PELI1	PELI1
TAGAP	DHX30			RAB7L1	RAB7L1			PRKACB	PRKACB			CCDC85B	CCDC85B			RHOQ	RHOQ
LOC285286	DLG5			FECH	FECH			GPSM2	GPSM2			HIST2H2AA3 /// HIST2H2AA4	HIST2H2AA3 /// HIST2H2AA4			SP140	SP140
ZNF608	DYRK2			F11R	F11R			POU4F1	POU4F1			FAM136A	FAM136A			LRRFIP1	LRRFIP1
PRPSAP2	EGR1			APOBEC3F /// APOBEC3G	APOBEC3F /// APOBEC3G			BBX	BBX			NOP10	NOP10			USP6NL	USP6NL
PLDN	EIF1			TNFSF4	TNFSF4			FBLN5	FBLN5			PAM	PAM			GLYR1 /// SEPT6	GLYR1 /// SEPT6
PLAU	ESR1			CENPV	CENPV			LOC727820	LOC727820			TIMM13	TIMM13			HAUS1	HAUS1
EIF2AK2	ESYT2			PFN2	PFN2			C10orf12	C10orf12			TRAPPC4	TRAPPC4			AMIGO2	AMIGO2
GPR172A	EXOC3			ARHGAP5	ARHGAP5			CHD2	CHD2			DNAJC5B	DNAJC5B			ERP27	ERP27
LSM14A	FAM13A			CMA1	CMA1			TSC1	TSC1			GNPTAB	GNPTAB			ZRANB2	ZRANB2
KATNAL1	FAM168B			C6orf192	C6orf192			GGNBP2	GGNBP2			CAV1	CAV1			CGGBP1	CGGBP1
DECR2	FASLG			P4HA1	P4HA1			SNX30	SNX30			TSPAN5	TSPAN5			GMFB	GMFB
KIAA0240	FLJ32255			SCLT1	SCLT1			LOC100129387	LOC100129387			NIT2	NIT2			E2F5	E2F5
RNF111	FLJ45983			LOC100506266	LOC100506266			LIMD2	LIMD2			NDUFAF2	NDUFAF2			TBL1XR1	TBL1XR1
MRP63	FOSL2			TPBG	TPBG			MOBKL1A	MOBKL1A			MAST4	MAST4			KLHDC5	KLHDC5
CCDC59	FRY			LMAN1	LMAN1			HNRNPU-AS1	HNRNPU-AS1			SLC7A7	SLC7A7			PHC3	PHC3
PTEN /// PTENP1	FYN			AZI2	AZI2			U2AF1	U2AF1			LOC100130633 /// ZMYM6	LOC100130633 /// ZMYM6			LOC100131993	LOC100131993
UQCRQ	GALC			AGPAT9	AGPAT9			SUGP2	SUGP2			FNIP2	FNIP2			BARD1	BARD1
SCAF11	GALNT4			ASCC3	ASCC3			ARHGEF7	ARHGEF7			PDE4DIP	PDE4DIP			SYTL1	SYTL1
TNFRSF8	GFI1			ENC1	ENC1			TMEM107	TMEM107			DPT	DPT			SMARCE1	SMARCE1
NENF	GPN1			DTX4	DTX4			DET1	DET1			ATP5G1	ATP5G1			SP3	SP3
GIT2	GPR125			KBTBD6	KBTBD6			PGBD2	PGBD2			ANXA1	ANXA1			LOC100506168	LOC100506168
DCTD	GRAP2			SP110	SP110			EBF1	EBF1			SQLE	SQLE			HELLS	HELLS
BCOR	HIST2H2BE			HERC6	HERC6			UBE2J1	UBE2J1			HCST	HCST			GMEB1	GMEB1
ABCC10	HPGD			ABI2	ABI2			ADAM17	ADAM17			ATP1B1	ATP1B1			KIF15	KIF15
OSBPL8	HSPH1			GPR84	GPR84			EYA3	EYA3			C19orf70	C19orf70			WAC	WAC
FCRL5	HTR2B			MYH10	MYH10			CD19	CD19			CCDC59	CCDC59			SLC15A4	SLC15A4
SLCO2B1	ICAM3			ZNF277	ZNF277			VCPIP1	VCPIP1			GPR84	GPR84			LOC100131043	LOC100131043
FLJ46875	IGSF11			KIFAP3	KIFAP3			BICD2	BICD2			FRMD4A	FRMD4A			ITPR3	ITPR3
IRF2BPL	IL24			ERRFI1	ERRFI1			RHOQ	RHOQ			HIST1H1C	HIST1H1C			EIF3A	EIF3A
NCOA3	IL3			ZHX1	ZHX1			LTBP1	LTBP1			ACP2	ACP2			PHTF2	PHTF2
DUSP4	IMMT			ESAM	ESAM			RRBP1	RRBP1			MRPL41	MRPL41			SF3B1	SF3B1
NLRC3	IRF2			FARP1	FARP1			KLF2	KLF2			SNRPG	SNRPG			ZNF75A	ZNF75A
MGEA5	ITPRIPL2			FAH	FAH			XKR6	XKR6			ABHD12	ABHD12			ATF1	ATF1
LOC729082	KIAA0114			TGFB1I1	TGFB1I1			NFATC2	NFATC2			CRIP1	CRIP1			ECT2	ECT2
GSS	KIAA0664L3			DTX3L	DTX3L			LOC100287628	LOC100287628			CALR	CALR			UHMK1	UHMK1
STS	KIAA0748			LIMD1	LIMD1			SNX29	SNX29			TXNDC17	TXNDC17			CCNB1	CCNB1
PPPDE2	KIAA1267			SAP30	SAP30			SLC25A37	SLC25A37			VWA5A	VWA5A			MARCKSL1	MARCKSL1
METTL21D	KIAA1324L			ATXN1	ATXN1			LYL1	LYL1			CDS2	CDS2			PRKAR1A	PRKAR1A
NFATC3	KLRG1			MTHFD1L	MTHFD1L			C21orf96	C21orf96			ODF3B	ODF3B			CD38	CD38
MARCH8	KRT1			CDK6	CDK6			YPEL1	YPEL1			OXNAD1	OXNAD1			RAD51AP1	RAD51AP1
PDGFD	L3MBTL3			DMKN	DMKN			MAPK8IP3	MAPK8IP3			TMEM140	TMEM140			NKTR	NKTR
IL6	LOC100130360			C10orf58	C10orf58			GPBP1L1	GPBP1L1			LST1	LST1			MIOS	MIOS
HIST1H2BD	LOC100288152			FAM174B	FAM174B			CLCN4	CLCN4			GGCX	GGCX			MTDH	MTDH
HSPA1A	LOC100505470 /// LOC646576			PDE8A	PDE8A			SESTD1	SESTD1			GAS7	GAS7			IL28RA	IL28RA
KANK1	LOC256021			FAR2	FAR2			KCNMB4	KCNMB4			MRPS11	MRPS11			KIAA0226	KIAA0226
LOC100294402 /// SIGIRR	LOC285074			IFI35	IFI35			DLEU2 /// DLEU2L	DLEU2 /// DLEU2L			GLRX2	GLRX2			ITPR1	ITPR1
PSIP1	LRRC32			TAF9B	TAF9B			ZNF70	ZNF70			DOK2	DOK2			CLTC	CLTC
SRSF10	LRRN3			ZNRF1	ZNRF1			ASXL1	ASXL1			VAMP5	VAMP5			ANAPC16	ANAPC16
PRDX4	MAP3K14			HMGCR	HMGCR			CASP2	CASP2			EEF1D	EEF1D			POU2F2	POU2F2
WDR26	MAT2B			MFSD6	MFSD6			EHD3	EHD3			VEGFA	VEGFA			HERC4	HERC4
P2RY12	MEST			RETSAT	RETSAT			SPTAN1	SPTAN1			WDR54	WDR54			CEP192	CEP192
PTPLB	MFSD6			BTN3A2	BTN3A2			TCF3	TCF3			SLC22A23	SLC22A23			MARCH8	MARCH8
RNASEH2C	MKNK2			HSPB1	HSPB1			XPO1	XPO1			RPL13	RPL13			PBK	PBK
LAMP1	MPZL2			NT5C3	NT5C3			NEDD4L	NEDD4L			SGPL1	SGPL1			RSRC2	RSRC2
SYNE2	MTA1			DPCD	DPCD			TLR9	TLR9			SULF2	SULF2			GOLGA8A	GOLGA8A
DCP2	MYLIP			AK7	AK7			WDR19	WDR19			ATP6	ATP6			RAPGEF6	RAPGEF6
LRIG1	NAP1L4			NTRK2	NTRK2			USPL1	USPL1			MYADM	MYADM			YWHAZ	YWHAZ
SETDB2	NCK2			CHRNA5	CHRNA5			CD22	CD22			TNFRSF9	TNFRSF9			HP1BP3	HP1BP3
ETHE1	NFIL3			C18orf19	C18orf19			MTF2	MTF2			FAM173A	FAM173A			TM9SF3	TM9SF3
ZBTB44	NFU1			CLDN12	CLDN12			ANUBL1	ANUBL1			QSOX1	QSOX1			MED23	MED23
LOC100507635	NPAS2			CPD	CPD			CCP110	CCP110			IL6R	IL6R			NUP153	NUP153
ATP2A3	NUP62			C3orf23	C3orf23			LONP2	LONP2			LINC00184	LINC00184			TAF7	TAF7
GABPB2	PDE7B			AK3	AK3			TMSB15A	TMSB15A			LOC100507307	LOC100507307			LOC100509231 /// LOC100509288 /// OVOS2	LOC100509231 /// LOC100509288 /// OVOS2
PLXND1	PGS1			RYK	RYK			ACYP2	ACYP2			FAHD2A /// LOC729234	FAHD2A /// LOC729234			FAM113B	FAM113B
CALR	PHEX			UCK2	UCK2			CPNE5	CPNE5			EDF1	EDF1			PPP2CA	PPP2CA
TNFAIP2	PIK3CD			TET2	TET2			EIF4A2	EIF4A2			CCL19	CCL19			FUBP1	FUBP1
SEC61B	PITRM1			OTUD7B	OTUD7B			WDR45	WDR45			COL1A2	COL1A2			IQGAP1	IQGAP1
ARFGEF2	PLA2G4A			C4orf33	C4orf33			CECR1	CECR1			GPR68	GPR68			CCP110	CCP110
RCAN3	PLEKHB2			RSAD2	RSAD2			RBMS1	RBMS1			FAM65A	FAM65A			NR2C2	NR2C2
EMP3	POC1B			MFN1	MFN1			LOC100509088	LOC100509088			PCOLCE	PCOLCE			PRPF4B	PRPF4B
TMEM131	PPARG			SLC16A3	SLC16A3			HSPB11	HSPB11			MT1G	MT1G			EYA3	EYA3
FGR	PPP1R14A			ATPBD4	ATPBD4			ZFAND6	ZFAND6			HSPE1	HSPE1			NDC80	NDC80
CLEC4E	PRKXP1			LGMN	LGMN			DPEP2	DPEP2			DAD1	DAD1			TRIM33	TRIM33
TMEM209	PRNP			PIK3C2A	PIK3C2A			SWAP70	SWAP70			CLEC4E	CLEC4E			DGKD	DGKD
LOC100190986	PTDSS1			TC2N	TC2N			JAK3	JAK3			ORMDL2	ORMDL2			DHRS9	DHRS9
CASP2	PTGIR			KCTD1	KCTD1			LOC100129637	LOC100129637			SIRPG	SIRPG			RAD23B	RAD23B
FOXN3	PTPN14			GALNT11	GALNT11			SEPT1	SEPT1			SGSH	SGSH			RCOR1	RCOR1
GPX4	PTPRE			POLR3G	POLR3G			CELSR1	CELSR1			SECTM1	SECTM1			UBR5	UBR5
RERE	PTPRN2			OSGIN2	OSGIN2			WEE1	WEE1			ADAP1	ADAP1			SNX30	SNX30
PDS5A	RAB27B			INPP1	INPP1			PTPRCAP	PTPRCAP			FAM101B	FAM101B			NOL9	NOL9
GLIPR2	RAB7A			CHPT1	CHPT1			ITPKB	ITPKB			BCL3	BCL3			RUFY3	RUFY3
INTS5	RAP1A			PDLIM1	PDLIM1			CYBB	CYBB			TYMP	TYMP			PSPC1	PSPC1
PRKRA	RASGRP1			CCDC104	CCDC104			ITSN2	ITSN2			ERN1	ERN1			ARL5A	ARL5A
AURKAIP1	RBM14			LCP2	LCP2			HSPA2	HSPA2			ZNF593	ZNF593			HNRNPR	HNRNPR
KLHL29	REEP1			CRYZ	CRYZ			DOK3	DOK3			CLIC2	CLIC2			OGFRL1	OGFRL1
NNMT	RIPK2			FKBP4	FKBP4			MTM1	MTM1			DBI	DBI			ZNF367	ZNF367
ARHGEF7	RNF145			SLAIN1	SLAIN1			SH3BP5	SH3BP5			MXRA5	MXRA5			LILRB1	LILRB1
RHOH	RNF146			TUBB2B	TUBB2B			TLE4	TLE4			LOC283485	LOC283485			MLH1	MLH1
C11orf80	RUFY2			SNX25	SNX25			HIST1H2BD	HIST1H2BD			C17orf90	C17orf90			USP9X	USP9X
ALDH5A1	S100P			WDSUB1	WDSUB1			C2orf88	C2orf88			POLR2I	POLR2I			TERF2IP	TERF2IP
AKAP11	SAE1			TNFRSF11A	TNFRSF11A			FBXO11	FBXO11			HOXC6	HOXC6			FLI1	FLI1
FAM65A	SERPINB9			PRKAG2	PRKAG2			ITGAL	ITGAL			WLS	WLS			CCDC88A	CCDC88A
RAB4A /// SPHAR	SGK223			SLC35A3	SLC35A3			RABGAP1	RABGAP1			LDLRAP1	LDLRAP1			SRSF2	SRSF2
TOP1MT	SH3BGRL3			CRTAP	CRTAP			SELO	SELO			TMEM208	TMEM208			C2orf42	C2orf42
FJX1	SIGLECP3			LOC100505818 /// MLLT4	LOC100505818 /// MLLT4			ESPL1	ESPL1			TNFSF13	TNFSF13			ATXN7	ATXN7
IGFBP7	SLC11A2			TNFRSF1B	TNFRSF1B			ILF3	ILF3			CASP1	CASP1			PPM1K	PPM1K
RBBP4	SLC18A2			PLP2	PLP2			RBBP4	RBBP4			AHNAK	AHNAK			ORAI2	ORAI2
LBR	SLC30A5			ESF1	ESF1			CREBZF	CREBZF			SLC47A1	SLC47A1			ALDH5A1	ALDH5A1
IL28RA	SLC4A7			GATAD1	GATAD1			IQGAP3	IQGAP3			ZDHHC14	ZDHHC14			SEC24B	SEC24B
SH2D2A	SLC7A5			PHYH	PHYH			CCNG2	CCNG2			SELS	SELS			DEPDC1	DEPDC1
C11orf10	SLC7A6			RGMB	RGMB			LOC100288693	LOC100288693			FAM96B	FAM96B			HELZ	HELZ
MEF2A	SLFN5			KIF1B	KIF1B			SLC4A8	SLC4A8			TMEM50B	TMEM50B			SPATS2	SPATS2
SOCS1	SMAD7			LAIR2	LAIR2			UFM1	UFM1			ANKRD22	ANKRD22			HIP1R	HIP1R
LOC100506710	SMAP2			EIF5B	EIF5B			PLEKHA2	PLEKHA2			IRF2BP2	IRF2BP2			MIR600HG	MIR600HG
SEC24B	SNX10			TMEM38A	TMEM38A			SELM	SELM			HEBP1	HEBP1			SCAF4	SCAF4
LOC100507773	SREBF2			SPRED1	SPRED1			TAPT1	TAPT1			RPL31	RPL31			ITPKB	ITPKB
USMG5	SYNJ2			CD58	CD58			PPP3CB	PPP3CB			SEC61B	SEC61B			TMEM209	TMEM209
LOXL2	TAOK1			SPN	SPN			FBXL7	FBXL7			GPR161	GPR161			MAD2L1	MAD2L1
RBM6	TAX1BP3			ABHD6	ABHD6			HELZ	HELZ			OST4	OST4			HADH	HADH
SLC9A1	TBC1D2B			ANO6	ANO6			LOC728392 /// NLRP1	LOC728392 /// NLRP1			GUK1	GUK1			ARHGAP19	ARHGAP19
LPAR5	TBC1D4			C14orf182	C14orf182			LINC00246B	LINC00246B			SCARNA17	SCARNA17			RFC1	RFC1
RAD17	TMEM200A			PSMG1	PSMG1			TBC1D1	TBC1D1			OSBPL6	OSBPL6			CEP350	CEP350
BPNT1	TNF			LEPR	LEPR			SEPT7P2	SEPT7P2			ATP5I	ATP5I			LOC283663	LOC283663
GNB1L	TNFSF11			ITGB3	ITGB3			LOC339290	LOC339290			SEC61G	SEC61G			MYSM1	MYSM1
CR1	TOB1			KIAA1797	KIAA1797			TM2D1	TM2D1			NQO2	NQO2			RFC3	RFC3
CYFIP2	TRIB1			MCM3AP	MCM3AP			LOC100506844	LOC100506844			RBPMS	RBPMS			PIGB	PIGB
TCEA1	TTC39B			RAB33A	RAB33A			SP1	SP1			NDUFS8	NDUFS8			SGMS1	SGMS1
FAM89B	UBXN4			C15orf57	C15orf57			FLJ45445	FLJ45445			COX6A1	COX6A1			KCTD18	KCTD18
PIAS1	UFD1L			USP31	USP31			C4orf52	C4orf52			FCER1G	FCER1G			RAP2C	RAP2C
TUBB6	UPRT			SPAG1	SPAG1			GABARAPL1 /// GABARAPL3	GABARAPL1 /// GABARAPL3			PCK2	PCK2			SMAP1	SMAP1
MKI67	UQCRC1			LOC148189	LOC148189			TRANK1	TRANK1			MVP	MVP			LOC100506748	LOC100506748
PIP4K2A	VCL			DCBLD2	DCBLD2			SAFB2	SAFB2			SLC2A3	SLC2A3			PER2	PER2
KCNQ5	VMP1			HTATIP2	HTATIP2			SLX4	SLX4			SPCS3	SPCS3			CORO1A	CORO1A
ENDOV	WDR1			SSR3	SSR3			PRPF4B	PRPF4B			C1orf212	C1orf212			ANGEL2	ANGEL2
NDUFS5 /// RPL10	WWC3			ACO1	ACO1			HMGB3	HMGB3			FABP6	FABP6			CLK1 /// PPIL3	CLK1 /// PPIL3
SLC4A8	XBP1			SLC35D2	SLC35D2			ITPR3	ITPR3			C5orf32	C5orf32			HELQ	HELQ
FAM173A	YWHAQ			GALNT7	GALNT7			SMAD5	SMAD5			CISD3	CISD3			LYSMD2	LYSMD2
PLBD1	ZNF462			SEPT11	SEPT11			LOC100271836 /// LOC641298	LOC100271836 /// LOC641298			ISCA1	ISCA1			SMCHD1	SMCHD1
ZFAND6	ZNF512B			MBP	MBP			SNX5	SNX5			SLC25A29	SLC25A29			TRAPPC8	TRAPPC8
CBL	ZYG11B			HAVCR2	HAVCR2			AP1G2	AP1G2			FBP1	FBP1			TMEM167A	TMEM167A
GAS2L1				FADS2				CSNK2B /// LY6G5B				ERH				USP33
LNPEP				BLVRB				C5orf28				SVIP				TBC1D1
HK2				ANKIB1				FAM193B				FLVCR2				CD24
SNX29				RTP4				PNISR				DBNDD2 /// SYS1 /// SYS1-DBNDD2				NCAPG
CREB1				CAMK1D /// LOC283070				CD2BP2				ATP5E				ZBED5
S100PBP				SORD				SMAD2				PAPSS2				LPAR5
TSPAN4				FLVCR1				FAM159A				PDE4A				MKI67
HELLS				CD80				SEPT6				RPL35				FAM13B
MAFF				LHX2				RUNX1				MMP1				RNASEL
MAL				CDC37L1				FAM53B				NLRC5				EXOC1
GNB4				DUSP22				GABPB2				NDUFS6				PSMD6
ASAH1				TSHZ1				FLJ38717				NOL3				HGSNAT
AKIP1				HIGD1A				TMEM131				ENTPD6				TNRC6A
GPSM2				DCUN1D4				NOTCH2NL				S100B				SYT17
PLEKHG3				FER				GPLD1				TMED4				USP16
CCDC18				EEA1				DIS3L2				CBR3				CD53
GPAM				SLC16A10				CRYGS				TLR2				WAPAL
MT2A				TNPO3				SNX22				PLA2G2D				SLC25A36
SPATS2L				WDFY1				JHDM1D				C19orf10				NUDT21
RILPL1				MIPEP				H3F3B				KISS1R				RANBP2
E2F7				SVIP				RBM8A				RTN2				TTC14
RCOR1				LYRM2				N4BP2L2				RPS17				ZNF70
IRF1				CASP6				INPP5D				CISH				RBM39
TMPO				SNX9				ZNRD1-AS1				DPM3				VPREB3
USP24				CADM1				STRBP				NDUFA13				METTL3
CHCHD6				LOC158402				CCDC102A				RABIF				PRKRIR
ASPM				LOC100506457				CCDC84				FGL2				LOC100506168 /// SFPQ
PAK1				LOC729970				FAM49B				HLA-E				SLC1A4
CISD3				SYNPO				ZNF439				F8A1 /// F8A2 /// F8A3				COBLL1
C3orf63				AIFM2				CCDC64				TSPO				FOXN3
CERS2				GPR64				HIST1H4E				NAA10				PLK1S1
SERPINF1				LRRIQ3				CALM3				MRPL17				ZNF281
ZMIZ1				RNF213				IL10RA				CSRP1				CFDP1
MPHOSPH9				CD48				MLL2				IL1R1				EIF2AK2
TAPT1				ZBTB32				TYROBP				TRAPPC5				ZDHHC17
ANP32E				LOC389831				CASP4				MIF				SLC25A46
NDUFA6				KYNU				LOC100131043				TPMT				CLCN3
CDCA7				ETHE1				ZBTB48				C19orf79				CREBBP
LST1				GSPT1				CLPTM1L				ARRB1				USP32
ACTR3				OPN3				LRRC37A3				COX6C				ZBTB20
IGHM				LOXL3				PTPLB				MICALL2				ZCCHC10
FMNL3				AKIP1				ZFP106				TMOD1				DDX17
RAB20				C1orf38				LOC100272216				ECI1				BUB1B
DCAF6 /// HNRNPM /// ND4				SLC25A23				KIAA0355				TCEB1				PPIL4 /// ZC3H12D
CD72				PTPN22				MYO9A				COX8A				FBXO21
MATR3				AP3M2				GOLGA4				GJA4				PHF14
MRPL55				KIAA1826				PTPRO				MRPS17 /// ZNF713				ADA
WARS				CAMK1D				ZNF638				TMED3				CD1C
SDF4				ABHD12				HIST1H2AB				CLTB				ZBTB1
PPAP2B				PBX3				LOC100130458				C17orf58				KCNMB4
BNIP2				RCAN1				NOL9				INPP1				CAPRIN1
PLK4				RDH13				AKT2				KDSR				GLCCI1
STAT5A				CRYL1				HNRPLL				S100A4				ATP8A1
C5orf20				LINC00263				TMEM43				OASL				FAM122B
SQSTM1				FGF2				MAST2				C20orf108				CSE1L
NINJ1				PEX26				C4orf22				C6orf105				S1PR2
TNFRSF14				PRKCH				UGGT1				CD28				ADAT1
CTSK				SLC43A3				FLJ45340				CTNNA1				MTX3
GADD45G				EIF4EBP1				GIT2				CLIC6				ZNF608
C10orf88				COQ2				PNPLA2				STAT3				LUC7L3
ALOX5				WIPI1				QKI				CLPP				PRRC2C
CST7				SCARB2				CCDC18				PLIN2				RBBP8
TTC37				DDX21				LOC202025				RCN1				YME1L1
ZNF292				FAM110B				CCNL2				TNC				TAF2
GPR82				TMOD3				RNFT2				SIDT2				UBR1
SCAF4				VANGL1				BTN1A1				MMP2				SEC14L1
LANCL1				WDR89				P4HA2				RPL27A				PUS10
PLEKHG1				RIN3				TIA1				VPS37C				TSPYL1
SYNJ2BP				TAP1				PTS				DPP7				PHKB
FOXC1				MTMR9				FBP1				MLPH				SLC25A40
IRF8				DBT				MARCKSL1				CYP1B1				RBM12
TFAM				KIAA0368				MAPK13				ATHL1				MRPS31
AK4				GNPTAB				HSBP1				TSEN34				ZNF91
CD1D				SLC9A9				TNFRSF10A				COX7C				NFATC3
CD274				SRPK2				RAB12				SRPRB				LOC100505501
KIAA0355				PNPO				PLD4				TMED2				CRBN
HS3ST3A1				FDPS				VPS8				CD33				MALT1
CLPP				ZFP90				C14orf181				COL4A2				GPCPD1
DDOST				TRIP6				HES6				C7orf40				CMPK2
HDAC9				ATP11A				JAK1				EHBP1				RASAL1
HIP1R				ARL6IP5				THOC6				HIST1H2BD				E2F2
LAT /// SPNS1				SLC39A14				SRGAP2				RPL29				ZNF395
PEX16				ACOT1 /// ACOT2				IGHG1 /// LOC100293559 /// LOC642131 /// SKAP2				GALM				SLMAP
GPR124				EPB41L5				TOX				ACP5				CTPS2
RASA2				GOLM1				LHPP				ARID5A				STK4
TCF4				SRD5A3				COX3				PON2				DLG1
ZBTB1				EPSTI1				GPD1L				DGAT2				DLGAP5
STK17B				NETO2				RBBP6				GALNT11				QSOX2
NDUFAF2				LYRM7				ARHGEF1				LINC00116				GCH1
LTBP3				PAM				TTN				CYB561				DR1
DYNLT1				NCALD				DHFR				DECR2				ZBTB11
ATP5G1				CFLAR				FZD3				RPS29				THOC2
NUF2				GART				CTPS2				NDUFB3				ITSN2
TDP2				NME4				SGK3				PTPMT1				LOC400027
SLBP				SSR1				HAUS8				DDOST				AKAP11
SNAP23				RAD54B				ARHGEF6				RPL12				LMBRD2
PTRH2				SOAT1				FNIP1				HEXIM1				C5orf28
DDRGK1				AHNAK				AFG3L1P				BZW2				CENPF
GCET2				NR1D2				HGSNAT				ACADVL				KLF10
LRRC25				SALL2				CTLA4				FXYD6				ERP44
RPA1				PTPN12				TRAPPC10				ALOX15B				ZNF512
KRCC1				MBD5				HIST1H2AI				LEF1				INTS6
MRPL52				MST4				ETS1				SFT2D2				QPCT
PXDN				CD97				AFF4				DHX30				CCDC109B
ATF1				GLRX2				SUSD3				HOXB2				BCOR
LAT2				NUDT4 /// NUDT4P1				GRAMD4				SNRPD2				RNFT2
FAM117B				DCBLD1				TROAP				GZMA				ARPC5
TRBC1				KLHL9				CDKN2D				RNF181				FAM167A
PLSCR3				TRPC1				ZNF215				DYNLT1				HAT1
FAM72A /// FAM72B /// FAM72C /// FAM72D				SOCS6				CD81				C1orf151				UGP2
AIF1				CHD2				ARL17A /// ARL17B				METTL11A				DOCK11
CNIH4				C6orf72				CDC25B				ARAP2				NCF1 /// NCF1B /// NCF1C
ANO10				TOMM70A				HIST1H2AJ				ITGAX				RNF103
ZMAT1				BAX				HIST1H2BI				POP7				MAP3K2
NUSAP1				NEDD4				EVI2B				ITGAV				PUM1
PCK2				L2HGDH				FRAT1				PFDN2				XYLT1
DHRS9				LRRC8C				CAMP				CXCR6				LCP1
PHPT1				SPECC1				KCNMB3				CCRL2				SMARCA4
DLEU2				PSPH				LOC100132832				CHN1				CDCA2
NLK				ATP1A1				LTK				TOP1MT				DHFR
CENPC1				LITAF				DGKQ				ZNFX1-AS1				SYNJ2BP
CKAP2				SEMA4C				SYMPK				HIST1H4J				BTG1
RHOQ				TOX2				C4orf32				RCAN2				NCF1C
COMT				ETV5				NSUN6				C15orf24				TXNDC9
FANCA				CPEB1				CD37				CST3				BTG2
IFI27L1				ZFHX3				CDK2AP2				PSMA7				TRAPPC2
OGFRL1				MOV10				C4orf3				MARCKS				C1orf63
SHROOM3				RXRA				CENPT				RAB32				PCNP
PTPRC				NOP16				CCDC88C				MGAT4B				R3HDM1
CLCN3				PIGX				PTPRJ				HDAC8				ATP2A3
LOC339047				C18orf1				HLA-DOA				MMD				ANKHD1 /// ANKHD1-EIF4EBP3
NR2C2				GSTM4				C2orf68				CCL4				RAD17
DHX15				LEPROT				CLDN23				PSMG4				KANK2
GGCX				NIPAL2				MAP2				TGFB1I1				LOC100271836 /// LOC641298
LOC100509088				PEX7				CCDC115				CCR1				ZFR
MINK1				RPS24				PLK1				CERS2				GGNBP2
CXCL9				MX1				PTPN18				DDRGK1				C2orf88
MSTO1 /// MSTO2P				TMEM55A				GAS5				LOC284454				GNPAT
GKAP1				F12				ST20				XYLT2				TTC3
C1QB				CLYBL				HENMT1				GATA3				ANLN
AGPAT3				DNAJB4				SPOCK2				ATP6V1F				LRBA
GABPA				BST2				PPM1E				SOCS1				CBX3
CENPE				KIAA1432				NET1				KDELR1				CELF1
GLCCI1				ACSL4				BCR				SIGLEC15				KPNA3
ABCC3				UBTD2				CUL5				TSEN15				TLR10
ATP5E				C20orf112				SLC26A6				CSF1R				RPL15
RNF114				LIPH				PDE4D				CCDC142 /// MRPL53				FOXJ3
ODZ2				SLC39A6				C6orf99				LRPAP1				RBM15
RNF6				PAPLN				CENPF				LILRB2				PDS5B
NCOA2				FLVCR2				C11orf61				ETS2				ABAT
ZNF85				RMND1				RC3H2				TRAPPC3				GALNT14
PANK1				CSNK2A1 /// NFE2L2				WIPF1				GZMK				LCOR
RPS19				DYNC2LI1				PAN3				COMMD5				VAV3
C20orf3				HECW2				UHRF2				ACVR1B				SLC2A5
COX8A				WWTR1				GPATCH2				RPS15				ALG6
PARM1				TMEM68				MBD6				EIF4E2				CRYZ
LOC100128843				MTHFD2				CLK4				FZD2				TRA2B
TPMT				ENPP5				ACRC				TIFAB				ANAPC5
TMEM43				INPP4A				KIF23				EPHB1				YWHAB
GSTO1				TJP2				SNORD104				GAS1				HHEX
STAT3				CHMP5				CCNJ				SPINT2				GMNN
UBASH3A				C12orf24				GTF3A				NAAA				ZNF318
TAF5				EFR3B				MXD3				LOC645166 /// LOC654342				UPF3B
FSCN1				ATOX1				FLJ39653				RNF207				C12orf23
MYEOV2				SLC8A3				DKFZP586I1420				PBX4				ANP32B
SH3BP5				LOC283508				FLOT2				TARP /// TRGC2				BICD1
LOC100505478				TRPV2				LOC100505656				ABCA3				HNRNPA2B1
YIPF2				HEATR3				STK38				PSMB4				RTN4IP1
GPR161				USP14				APOM				KYNU				ZEB1
BICD1				SSH1				LZTFL1				TRD@				LOC100190986
SETX				C9orf46				LSM10				NDUFB10				LOC100509088
PUS10				NT5DC1				HNRNPA3 /// HNRNPA3P1				C17orf89				THSD4
CTCF				LSS				NPAS1				CD8B				LOC100510485
ARL6IP5				DUSP3				ZBTB44				C2orf28				RALGAPB
SLC31A2				PILRA				LBR				NKG7				SEPT9
TUBA1A				CPEB2				C6orf26 /// MSH5				NDUFB2				FCRLB
NDRG1				RFFL				CRHBP				SLC35B1				REV1
DRAM1				C14orf1				SH3TC1				POLR2L				REV3L
SLAMF7				PPIC				FLJ37453				TMEM50A				SUZ12
DMTF1				ADK				CLK1 /// PPIL3				IL18RAP				MLL
CSTA				ZNF322P1				MEN1				PDCD4				CNOT2
YTHDC1				FAM63B				EID3				CTSA				ALMS1
KAT6B				PCM1				UBTF				HLA-F				PDK3
UGGT1				KLHL23				RGS8 /// SDHAP3				RPL24				DENND5B
FLNA				PAICS				REL				SIRPA				NFAT5
SMCHD1				SCLY				LOC645895 /// MYBL1				ARNTL2				NCOR1
ADARB1				MT2A				SLC35D1				NDUFA1				C3orf63
EBI3				LRRC16A				KBTBD11				RNASEH2C				SLC35B3
INPP5D				DPH5				LOC100505481				LOC100505503 /// RPS17				C1orf52
NDFIP1				ZMYND11				ODF2				ELL2				ZCCHC6
CD19				RBMS3				SNX18				COMMD1				RUNDC2B /// RUNDC2C
EFHA1				SH3PXD2A				LOC100505728				COX6B1				ADRBK2
CSF1R				ZKSCAN1				RRN3P3				NFIC				MSH6
CAPN2				ID2				VPREB1				C19orf60				RC3H2
EBP				FAM64A				GCHFR				PRICKLE4 /// TOMM6				NPAT
ARHGAP19				FAM57A				SLC16A2				C11orf67				SPTLC1
CARD16				LAG3				PHF10				FAM20C				GUSBP11
QSOX2				TBC1D12				PTGER3				LAGE3				RRM2B
ALMS1				KL				IGHG1 /// IGHM				ATP5J2				MDM1
DEPDC1				TTC3				ZMYM1				MRPL40				POLH
TNIP2				GNS				RNGTT				INPP4A				COX11
RILPL2				BPGM				WDR33				LARP6				UBA6
TMEM156				ZNF496				KPNA1				PSMB3				AMY2B /// RNPC3
CCDC76				GPD2				CLASP2				RCL1				SCAF8
MOBKL1B				RALB				QSOX2				LOC100509558 /// LOC100510047				C9orf5
LYPLAL1				TBC1D8B				SMTN				NDUFA11				LY86
CXorf40A /// CXorf40B				SCOC				SPEN				PPP1R14B				PPP1R16B
HEXIM1				NMI				METTL3				EXT2				IRS1
TMED9				NLN				MAN2A1				ANAPC11				RPL32P3
ADNP				C11orf75				MTMR14				CHPF2				SETD2
ATG7				BCAS1				LOC100506904 /// MAP3K2				GAP43				PSRC1
SIRT1				KIR3DX1				FAM102B				DNASE1L3				ROD1
MRPL24				ZNF850				ITGB1				OR7E37P				LOC100505728
SNRPG				PNMA1				GUCA1A				FARP1				EID1
C15orf61				ZNF780A				MYLIP				SLC48A1				SLU7
DARS2				NIT2				GSPT1				RPL27				BCL7A
CSF3R				TUBA1A				BPTF				HINT1				PRKACB
ZHX2				RNASE4				FAM133B /// LOC728066				ZDHHC11				LOC400657
HLA-F				PPP2R5E				NEIL3				AUP1				RBBP6
RCBTB2				ZNF557				ALOX5				CXorf40A /// CXorf40B				MICAL3
SPEN				ETV4				TMEM86B				CRAT				EIF4E
IGF2R				NUPL1				FAM13B				RABEPK				AHSA2
ZNF430				EPRS				CEP128				OBFC2A				ODC1
NRBF2				LIMA1				FOLR2				NFIB				UBQLN1
CAMK2D				IRF5				FAM55C				TNS3				TCF3
KANK2				MAPK6				DDX11 /// DDX12 /// LOC642846				C11orf73				DLEU2 /// DLEU2L
CAMKK2				CCDC6				RBM39				TRBC1 /// TRBC2				MFAP1
TCF3				IFNAR2				P2RY8				TNFRSF14				VPS4B
ZNF24				MYC				SERINC2				LOC100505584 /// MT1E				MARCH7
RABEP1				NUDT19				LOC100505956				TAGLN2				OGT
NDUFB3				ERGIC1				MAP3K8				SULT1C2				FAM117B
ERP27				LPIN2				USP24				MAP4				RBBP7
IKZF1				DDX58				CCND3				RORA				SERP2
C1orf93				LRRC49				PRKRIP1				MRPS24				MYNN
FBF1				TCEAL1				PNN				ZMIZ2				NSMCE4A
TOP2B				PELO				CIRBP				STEAP3				AFG3L1P
KIAA1033				SLFN12				HMGB2				LGMN				GLIPR1
STOML1				TARS				EP300				RNF114				TMX4
CFDP1				CALHM2				MORC4				NHP2				UBE3A
RNFT2				SIPA1L1				MPHOSPH9				DUSP5				TTLL5
CSRP2				IFI6				CD247				C1orf85				OFD1
ITSN2				UEVLD				CYP2U1				PEX16				ITGB3BP
C2CD2L				SDC4				DNMT3B				HLA-G				HTATSF1
GZMB				PPARA				EXOC3				NDUFV3				HAUS8
OPTN				NEK6				ZNF280D				ACE				XPO1
TACC1				SOCS7				ZNF862				SNX11				GRAPL
ANUBL1				TNFSF12-TNFSF13 /// TNFSF13				LRRC37A2				GLA				NAA50
MOBKL1A				CYB5A				CERK				HTRA2				UGCG
ECI1				SQRDL				GALM				NDUFB11				QSER1
ELK4				C6orf108				RALGPS1				S1PR3				GSPT2
EAF2				HEG1				TTC28				RPL30				CDC5L
RAD21				ANTXR2				CTNNB1				SQSTM1				MPHOSPH9
CENPF				IDS				GLIPR1				AOAH				ZBTB25
MAP3K12				HRASLS2				DCAF8				C12orf62				ZNF12
CPNE5				KCNC4				CAMK2B				LOC150381				RBL2
RPS27L				NLGN4Y				PATZ1				VDAC3				LOC100499177
YWHAZ				CDC23				S1PR2				F2R				RANBP9
IMPDH1				IRF7				SSBP2				UBE2F				KDM4B
FAM96B				CYLD				UGP2				TRPV2				TERF2
SAMD4A				PDPK1				RPL10				HS3ST3A1				GPSM2
HTATIP2				TACC1				CASC5				KDELR2				RNF168
YPEL1				B3GNT7				CLEC11A				ETV6				COL4A3
PPP3CA				FLNA				MAZ				DNAJC19				COPS4
PCM1				OCLN				ZNF493				PLOD3				C11orf61
FBP1				MTFR1				TTC13				ZDHHC12				SLC1A1
SYNCRIP				NAA25				SMARCA4				ARHGAP26				GZF1
MRPS14				TPK1				ARRDC4				UXT				EIF1B
CHCHD8				CDYL				UHRF1				GABARAPL1 /// GABARAPL3				GCNT2
RFTN1				BATF				SGPP1				GPR56				SRSF6
ABLIM1				IFI16				LUC7L3				PIGY				CENPK
H2AFV				CISD1				GLYCTK				GALNT2				SUSD3
FMR1				MTERFD3				CASP8				HEY1				SLC4A8
TARDBP				UGDH				ZNF580				SHB				SCRN1
TOPBP1				VDAC3				ZNF83				NDUFC2				PRC1
CCNE2				PLA2G4C				TG				REEP5				TFB2M
RPN1				SCYL2				C6orf64				NMRAL1				HERPUD1
ZNF721				BBIP1				C20orf196				GPR172A				C7orf23
PHAX				EIF2AK4				BOLA2 /// LOC440354 /// LOC595101				TMEM43				CCNC
PYCARD				ACAT1				LOC400027				ZDHHC16				STAG1
ODF3B				FZD6				CSK				PSMB9				ARHGEF6
MAP4				MTAP				MTA3				SLA				SYNE2
MICALL2				TMEM30A				KIAA1967				TMEM176A				ARHGAP17
NPL				LYRM5				SCAF11				CMBL				GCC2
HNRNPA3 /// HNRNPA3P1				LOC154761				NSD1				SEC61A2				TNKS
NEDD9				RBM43				SNHG9				C7orf29				CSNK1A1
MLF1IP				KISS1R				TUG1				CRTC3				PCNT
REV1				MAGT1				TMEM151B				SLC35C2				ZFP62
CD6				TP63				FUBP1				PWWP2B				DHX40
TNFSF10				SLCO5A1				BAG2				PSME1				REST
OXNAD1				SPIRE1				TNK2				FBXL16				ATAD2
KLF10				KIAA1586				TERT				LCP2				TRIM38
NME1-NME2 /// NME2				HRSP12				RCOR1				SAMHD1				CR1
PRELID1				NSMAF				KDM1B				CD24				TIA1
ZNF765				PHTF1				LOC442075				MREG				SNX3
MRPS12				KIF1C				C7orf41				LOC339803				KIF5B
BRD7				KIAA1671				OGT				ADI1				NEMF
UBE3A				SREK1IP1				ARMC5				TNFSF12-TNFSF13 /// TNFSF13				TIMM23
BRIP1				RBCK1				ZNF678				S100A6				ZNF430
SLMAP				FBXO22				PM20D2				STAT4				ZNF143
TBC1D25				ITGAV				TMEM134				AKR1A1				HSPA5
LOC339803				MAP4				DDX11				SPATA2L				CDC16
LAIR1				UBE2W				CERS4				PREX1				CLASP2
SNX11				RTN4				SFXN4				MAN2B1				TCF12
SLC15A4				SAMSN1				SIGLEC10 /// SIGLEC12				NME1				HNRNPA3 /// HNRNPA3P1
ABCD1				IPO11				MED6				APOO				PPP1R15B
KIAA0226L				TTC39C				PODXL				DUSP22				CUL4B
C5orf43				HOXB3				CASP9				C1orf93				BTBD7
RPL36				EHD4				GNAZ				MGAT1				NRD1
MAP3K8				LOC150381				REXO1				C1orf43				C5orf43
PRDM10				TNFAIP2				HNRNPA2B1				ZNF688				IKBKAP
TCTN2				TET3				S100Z				C17orf76-AS1				CAP1
RNF213				PRRT3				RBM33				AVPI1				ZMAT1
KLHDC5				USP48				SULT1A2				MYL6B				HDAC9
RPL35A				PPID				LOC100507424				IGFLR1				RBM14
MBD2				ZBED1				JSRP1				RTN1				KIAA0528
ADRM1				LUZP1				USP6				C16orf61				HMG20A
NUDT21				UXS1				SF3A2				GRPEL1				METTL21A
HOOK3				ASTN2				LUC7L				IFI35				TRIM22
RPAIN				WSB1				LOC645513				HLX				FRA10AC1
BHLHE40				CAST				COPG				RPS14P3				ATP2B1
STXBP6				STEAP3				C5				TMEM97				RCCD1
TMEM173				APOO				LPP-AS2				ANXA8 /// ANXA8L1 /// ANXA8L2				DAZAP2
IPW				IFNGR1				ATF7IP2				TNFRSF4				ZNF738
LOC284454				LOC100310756				SLC44A1				IMPDH1				PPP3CA
PTPRO				NLRC5				CDC20				VAT1				USP7
ZNF532				PDGFA				ZXDC				SERF1A /// SERF1B				UBA3
VWA5A				TREML2				H1FX				TNIP1				CMPK1
NAA10				MR1				RASA2				GPRC5B				SRSF4
TNFRSF1B				PTCD2				ARHGAP24				BCS1L				DPP8
UBE2L6				CSNK1G3				DENND4B				ACOT13				RAB11FIP1
HAPLN3				LDLRAP1				CD47				SIGIRR				TOMM20
DGAT2				ACSS2				HAB1				C5orf24				NEDD9
ERBB2IP				ITGB5				RBM25				FAM46A				SUCLA2
LUZP1				HOXB7				VNN3				SLC43A3				RNF138
C2orf63				PGD				RERE				TTC38				MLXIP
C14orf2				WBP5				SBF1				PSMB6				G3BP2
RBM26				TTC8				LOC100507303				PRKCDBP				IL16
ZNF600				NMNAT1				CPSF1				TFEC				ARHGAP35
GALM				IFFO2				USP44				C10orf47				ZSCAN18
ATP2B1				SLC31A1				ZNF513				C1orf122				MED14
BARD1				LOC400464				MDM1				FAM174B				BRWD1
ANXA4				DIXDC1				PTAR1				SH2D2A				TIMELESS
LYSMD2				TPMT				KLHDC5				HK3				WHSC1
RPRD1A				SOCS4				ZBED5				PLP2				SEC31A
BUB3				NPC1				SYF2				COX4I1				MZB1
C10orf137				TRERF1				LOC100506162				TFDP2				VRK1
SLC12A7				GTF2IRD1				PSPC1				AP3S2				CRLF3
MYEF2				APOL3				SLC6A6				ADCY9				ARHGAP9
C6orf211				ZBTB6				CEP135				GBAP1				KIDINS220
RINT1				HSPD1				ACP2				TNPO1				RBAK
ACO1				TMEM135				CDK13				FJX1				C12orf51
PRKCSH				TTC35				BIN1				RYBP				PHAX
ECE2				LSAMP				SFI1				FBXL15				MS4A7
CCNG2				CDKN2A				CCDC149				CRTAM				RRM1
KDSR				ADAM22				CARD11				RPL18				STK40
LRIF1				DBN1				C9orf25				PXN				GPBP1
FAM26F				SELRC1				SLC35F5				ANXA2P2				LOC440993
F12				EBPL				BTNL9				TMED1				LRCH1
RNF141				WDR54				POU2F2				RILPL2				MAN2A1
NAA50				NSDHL				CCNB2				RPL39				TPM3
C10orf128				MOBKL2B				RP2				RNF31				TACC1
FAM13B				TRIP10				MKI67				RPLP1				IREB2
KCTD18				SLC22A18				C1orf162				KLRK1				ZNF776
PPP1R14B				ACOT9				TCF15				TMEM158				C18orf10
IL32				IKBIP				C15orf63 /// SERF2				NOSIP				ADAM1
PFDN2				GUF1				NUDT17				TMBIM6				HERC2P2 /// HERC2P9
PNPLA8				EBP				H3F3A /// LOC440926				FAM195A				SYNRG
LITAF				HCP5				ZNFX1-AS1				MRPS18C				PARP1
ADD3				PPA2				TBC1D2				SPHK1				MAGED1
BCL10				VPS37A				LOC388692				CD3G				FAM116A
TBC1D1				TNRC6B				RLTPR				RASGEF1A				UBR2
ZNF598				LRP8				PSMD6				ATP6V0C				HTR3A
DICER1				BRMS1L				HIST1H3C				EFCAB11				OTUD1
SACM1L				HEXB				C9orf142				TUSC2				CDK12
LOC285812				RNF24				NBPF10				TIMM10				LYL1
COX7A2				ZFAT				PLEKHF2				RPLP2				SOCS4
VCAM1				SPTBN1				SYTL1				CARD10				BDP1
FBXO3				EI24				PPPDE1				MAP3K3				AP3M1
AGL				CD59				CD83				KHDRBS3				SENP1
IL16				ZNF420				DNAH1				DST				ATP6V1C1
TRAK1				NFIC				YTHDC2				INTS5				IDE
LOC728769				RSL1D1				CABIN1				SLC5A6				IPW
POLR2L				CLIP1				CUL3				PPIF				TMED5
GSPT2				DUSP7				C17orf56				SFT2D1				GNB1
GSDMD				SLC19A1				MAP4K1				FLJ46875				KIF23
LOC100129250				MED21				TUBB2C				CDC42SE1				SYNCRIP
ZNF167				PGAP1				TRPM4				IL10RA				INTS8
SETD5				CENPBD1				NOL12 /// TRIOBP				SURF1				MOBKL1A
NDUFB9				IDI1				MGC12488				SEMA6A				TMOD2
APRT				IREB2				FCHO1				PVT1				NSRP1
CMPK2				AHCYL1				TMEM71				EBP				MAST3
CECR7				VRK2				DMTF1				HSPB1				TGFBR1
HLA-DOB				ARID5A				SRRM2				POLE4				IGHV1-69
SPATA2L				SFN				SMARCB1				CARM1				HMGN4
ZMYM5				PREPL				NKX6-3				FUT4				EGLN1
ZNF763				PSAP				PABPC1L				APH1B				NFATC2IP
SCAND2				C6orf57				SYNRG				GYG1				AFF4
NDUFB10				ACP6				LCOR				C7orf30				ASNS
C22orf40				RAB23				ABCA7				STRA13				SERTAD2
LOC731424				KIAA1430				HLA-DMA				RPL23				LYRM7
HTR3A				TNFRSF9				LIMS2				MRPL36				PRPF38A
TIFAB				EMILIN2				MZF1				HS3ST2				LOC729013
APLP1				CARS				IGLV4-3				TRADD				LOC100216479
CXCL10				IFT74				TAF1C				MAPK11				CNOT7
RNF181				ARNTL				ARGLU1				CARD9				COX15
C17orf90				MTHFD1				AKAP9				TMEM14C				AIM2
SIPA1L2				MFI2				PGCP				SPATA20				BLM
SKAP2				APOL6				CCDC91				IFITM3				NFX1
ZDHHC18				CYB5R2				ZCCHC11				RPS28				CENPC1
TIMP2				AKIRIN1				MYEF2				TMEM106C				RC3H1
USP32				PGM1				CALM1				HLA-C				TMEM64
CNPY2				EFR3A				KIAA0922				TCIRG1				INVS
NKTR				JARID2				IL12RB1				IL32				BNIP2
ATP5I				ADAT1				HIST2H2AA3 /// HIST2H2AA4				GFER				KDM3A
SIL1				TRAP1				SLC16A6				MIIP				ATAD1
SNN				PKP4				WWP2				AKIP1				GTF2A1
YY1				PUS7				CKAP2				IDO1				TARDBP
PIKFYVE				TMEM181				IGHA1 /// IGHA2 /// IGHD /// IGHG1 /// IGHG3 /// IGHM /// IGHV4-31 /// IGHV4-59 /// LOC100126583				GNLY				HERC2
ALOX15B				TMEM231				TNKS				CFP				RBM25
DDI2				LGALS9				ARL2BP				DDX18				AP1S2
CREBBP				C14orf118				LOC728743				LGALS3BP				PPP6R3
TMEM205				LOC389906 /// LOC441528 /// LOC729162				CCDC92				C12orf76 /// LOC100510175				CCAR1
NDUFV3				LOC100049716				CORO2A				RPL36AL				AMD1
SETBP1				AMMECR1				LOC374443				RPL37A				CBFA2T3
CEP57				NGFRAP1				LOC440864				TRAP1				SLC35E2B
SNX5				AMACR /// C1QTNF3				YPEL5				KLHDC8B				AZIN1
DNAJC13				TMLHE				FAM200B				SIL1				SUCLG2
ZNF347				GINS4				KCNC3				SATB1				CCNDBP1
TCEB2				DHX35				ZNF721				SLC27A2				CLK4
COL4A3				AK2				SCARNA17				PRDX1				ANKRD17
NOMO1 /// NOMO2 /// NOMO3				C5orf54				RLIM				CLEC11A				PTPN2
SLC25A40				LARP1				DDAH2				PARP12				MED6
LMF1				CRTC3				KIF22				ITGB5				DIS3L2
ISG15				SGCB				C9orf66				PNP				ZFP90
PAPOLA				ACOX1				PDE7A				SSBP4				LOC100506727
HERC4				VAMP5				EEPD1				SRA1				STT3B
SMC4				SEC22C				SGK494				LILRB1				IQCB1
DOCK8				TLK1				RBM4B				EXOSC4				C12orf35
ZBTB25				FUT8				CYBA				ABCG1				SETBP1
FLJ31306				PML				STK40				ANO10				SH3RF1
ARID5A				KIAA0232				UBE2C				MINK1				LOC100507625
PTBP2				ERCC8				YOD1				C6orf125				DNAJB14
SPR				NIPA1				ANKRD10				RPS26				UBR7
REST				SLC38A2				HIST1H2BH				POLR2F				PMS1
SQLE				NFS1				FRY				PRRT3				SH3YL1
ALG3				SRC				MTMR9				PSMB2				ABHD3
RRM2B				ZNF12				ACACB				NOTCH2NL				PPP1R12A
CD180				KIAA1217				TACC1				HAPLN3				ACSL5
LOC100131043				EEF2K				ARPC4				CUEDC2				POLR3E
C4orf29				PHACTR4				SRSF6				OSBPL1A				ANUBL1
KIAA0226				TSEN15				ALG6				C9orf117				NUP205
POLR2I				TIPARP				C5orf39				EML2				YTHDF2
XYLT2				PARD3				ADCK2				SRRM2				HDAC1
TERF2				GPR55				TAOK2				CBX6				LARP7
NDUFA2				PFKP				FBXO9				SEMA3F				SMEK2
LRRC58				GCSH /// LOC100329108				C19orf6				RPS9				SNRPA1
NDUFB1				MYO5A				NCOA2				SLC44A1				WTAP
ATXN10				NAV2				PCIF1				RBM47				MSI2
NLRC5				PANX1				STX7				NDUFB6				UBP1
PLEKHF1				GGPS1				LRWD1				AMPD2				RAB4A
MTX3				WNK1				ALDH16A1				SLC35D2				YLPM1
TMOD3				KRT7				ABCA11P				APOBEC3A				ASAP1
SLC43A3				CREBL2				OSBPL8				NXN				ZBTB38
PTK2				F8				KPNA5				KLF4				C1orf55
ADAT1				PASK				NRF1				GIMAP4				CHD6
RASSF2				LOC285812				WDR85				LILRB3				TFAM
KCTD9				NUDT15				HOOK3				FERMT2				RPRD1A
LEMD3				PI4K2B				DCUN1D1				DHRS7				N4BP2L2
TRIM46				ESD				NCOA5				NME4				LCK
DCAF6 /// ND4				GSTO1				BLCAP				FAU				MAP3K1
HES2				GALNT1				MAPRE2				MRPL52				RBM5
MED14				MINPP1				SNRNP70				LOC644246				LOC100509128
HIST1H2AD /// HIST1H3D				LYAR				DAZAP2				FAM89A				AKAP17A
RNASEL				LRRC33				SRRT				SIGLEC7				FBXO38
RNF207				C20orf108				CHIC2				LMO4				HNRNPU-AS1
LRSAM1				IL19				ASPM				HTRA1				ELF1
LOC100506162				RHOF				ATG16L1				SYS1				LOC100505956
C9orf9				SPIN3				E2F8				RUSC1				NDE1
KIF14				SLC25A36				COQ10A				TM9SF1				OGG1
ARHGEF40				AHCYL2				SON				C19orf63				SEC63
OTUD1				WNT10A				LOC729013				PIK3IP1				CABLES2
VASN				COQ3				NLK				UBE2Z				HSPA8
SIAH2				BNIP3L				SLC38A10				LOC731424				GTF2I /// GTF2IP1 /// LOC100093631
TNFRSF10B				ZNF569				MCM5				SERPINB8				ARID1B
GIMAP6				WDYHV1				TCL1B				FCGR1A /// FCGR1C				ZNF573
KDM3A				COG3				NISCH				RALB				AKAP10
USP1				LEPROTL1				EPM2AIP1				CHCHD10				MON1B
TSPYL4				HSPA9				PLXND1				CYC1				CNOT1
CDK14				FJX1				PDSS2				ASCL2				TTC17
MIF				THAP2				ACSF3				ZAP70				ANP32A
BLK				BBS9				MIAT				TMSB4X /// TMSL3				BMI1
RBBP8				MAP9				APBB3				IFNGR2				RCBTB1
CAPG				C5orf13				DENND3				TSTD1				LYN
F8A1 /// F8A2 /// F8A3				RABEPK				CARHSP1				NUTF2				TTC13
JUN				AP3B1				ODF3B				IFI27				DNMT1
ITGAX				USP32				RNASEH2C				HSD17B1				ZNF226
RNF103				ISL2				DNAAF1				LRRC25				GPAM
LAMP2				TMEM192 /// ZNF320				RRN3P2				LOC100507315 /// PPP2R5C				ING3
SAT1				PCK2				TUBGCP6				EIF4EBP1				NAP1L1
H2AFJ				CD99L2				BTAF1				CDK4				RAB4A /// SPHAR
CLINT1				NCOA2				DNAJB2				TAF1D				SYNE1
PAK2				PRKX				ZMYND17				SNAPC5				DNAJC9
SYTL1				ACOT7				ITFG2				S100A9				SMAD5
MIR600HG				KPNA6				FAM195B				HNRPLL				MAPK1
CXCR3				TBCD				FKBP5				IPCEF1				ZFP91
FDXR				DENR				LOC100130744				SLA2				RINT1
ITIH1				FASTKD1				LOC100507463				MRC2				LOC338758
ERAL1				FDFT1				LOC100190938				TOMM22				C21orf91
CFLAR				AARSD1				PCF11				TCN2				IGKC
LOC100506168				C2CD2				MIR600HG				TAF10				FBXW7
SH2B3				FAM195A				UNK				CCDC3				CHRAC1
C9orf89				LIAS				MTMR9LP				MBOAT1				TNRC6B
NQO1				CETP				LOC153684				HABP4				LRRC58
ITGAM				ZNF160				LOC100499466				MRPL14				INPP5A
PPP2R1B				MAP3K13				KDM3B				NAV1				LOC339047
FAM136A				MT1X				MYBL2				JAG2				VPS26A
AMICA1				ERMP1				LINC00340				LOC253842 /// NR6A1				EIF4ENIF1
CHCHD7				LIPA				SSC5D				GSTP1				ZC3H4
LAG3				SLC16A5				FLJ10661				UBB				UIMC1
LZTFL1				NMD3				RAB4B				GFPT2				SCLT1
TOB2				TFDP2				TMEM80				M6PR				SRP72
G0S2				SEC24A				FAM100A				LOC158960				PPP1CB
PITPNC1				CCDC152				USP7				C1orf31				LEMD3
FUBP1				RWDD2A				ZNF552				CHCHD8				RNF20
USPL1				GPX1				NGLY1				ALKBH7				USP22
ATP6V0E2				TRAF3				RRM2B				NEURL3				EIF2A
TRIM59				TBC1D27				DEPDC1				C21orf63				C4orf32
MYOF				BRAF				ZFAND2B				C19orf24				IPO8
PPP2R5C				DHRS7				RABAC1				C2				BBX
TRAPPC4				FRK				ESR1				RIN2				GOLGA8H
MIOS				CBX6				NFYB				HCFC1R1				BUB1
PLA2G4C				ARRB1				FLJ44342				ACTA2				LOC646626
KIAA2018				BTN3A3				SRSF3				ABTB2				PIGG
FAM89A				MSRB2				SEMA4A				SUMO2				HDHD2
PPIG				WDR17				PSIP1				LRG1				C20orf11
KIAA0664				GNAI3				TMEM129				CIAO1				ZNF398
SH3RF1				MMAA				ASB6				RRAGD				DBF4
FLCN				MMAB				WTAP				MRPL47				C6orf204
TMED4				FAM175A				PRKRIR				RIN3				TMEM194A
TTN				SERPINH1				IFT80				SLC39A3				PTPRS
GPR68				STX6				CNTROB				REXO2				FLJ39653
SIRT4				ZMYM6				BOD1L				ADCY1				SBNO1
TUSC2				MRPL19				GBA2				LAP3				PIK3C2A
SARM1 /// TMEM199				SEPX1				ARF1				AQP3				TRIM13
NAA38				CDC42EP4				RABEP2				ARHGEF40				HNRNPC
RPL39				TNIP1				GALNT12				NDST2				ATF7IP2
PCOLCE				LAP3				EIF5				RASAL2				PIK3C2B
CGGBP1				LDOC1L				ORAI2				VKORC1				IKZF3
TNRC6B				RGL1				ANKRD28				RNF130				CCDC82
SELK				MT1P2				CLIC4				C19orf12				SLC12A2
LOC100288009				THUMPD3				ANKRD13A				CX3CL1				MRS2
LYRM7				TP53I3				IGLV6-57				ILVBL				HIVEP3
C2orf42				PHF20				DGKZ				YIPF2				PAPD4
LOC154822				TCEAL4				PDCD6				TSPAN31				CD1D
LOC338799				GTPBP4 /// IDI2				KIAA1033				DNMT3A				LUC7L2
SLTM				CYP2J2				LOC100287081				ATP6AP1				CUL1
SPPL3				MLH3				CBFA2T3				FBN1				TSNAX
RC3H2				LRRC58				NPFF				KIAA0664				ARHGEF18
HS1BP3				SLC17A5				MAST3				YRDC				CHD9
GTF2A1				RPL31				ARRDC2				KEAP1				MED13
SIRPA				FNDC3A				TFRC				SAMD4A				SP2
QSOX1				MS4A7				GLS				CSF3R				CYorf15B
TTC13				CREB3L2				CBX3				RAD51D				EFHC1
ACOT7				CALCOCO2				MAP3K2				F13A1				POM121 /// POM121C
PIN4				IRAK1BP1				NAA50				MANF				MLL5
NHLRC2				STAT3				PIF1				UQCR10				BNIP3L
RPS21				CRYBG3				TNKS2				PPT1				ZMYM2
UBE2R2				ZNF3				SIGIRR				HAX1				KCTD7 /// RABGEF1
C5orf32				PSME2				ERCC1				OSM				SMC3
HINT1				LY75				MTMR1				CSAG2 /// CSAG3				LOC389834
C12orf62				ADAP1				MPZL3				PARM1				CTR9
TTC38				CCNY				ALG13				BBIP1				ITGAE
LOC100272228				C1orf85				IFT27				GSDMD				ILF3
TPI1				SLC27A5				LOC100294402 /// SIGIRR				OAZ2				NEK4
IFI30				ZBTB10				CLCN3				P4HB				HECTD1
ATP5J2				NUS1P3				RPRD1A				LOC100510712 /// MTX1				RICTOR
HSD3B7				XRN2				SFPQ				TLE1				E2F7
LOC100505833				PTER				TADA3				C9orf89				ZNF238
DMD				MTDH				EXOC6				PDGFRA				DRAM2
KPNA3				TMEM87B				LOC100506728				HINT2				POU2F1
DBI				ATP13A3				TUBGCP3				MSTO1 /// MSTO2P				LPXN
PRRX2				NIPSNAP1				ACSL5				C7orf74				ATMIN
NCF2				ZFYVE9				KIAA1949				C16orf88				CD2AP
C12orf23				WDR12				ATPAF2				LOC100287525				BRD7
C1orf63				CMC1				NDUFB8				COPZ1				FMNL3
VAV3				EXOSC5				PAPSS1				CLEC4A				PTAR1
TEX2				LCORL				TMEM194B				AVEN				RPF1
TEKT4P2				LY86-AS1				RPL32P3				B3GNTL1				TCL6
MGLL				TIAM2				LOC146880				DTD1				TRIM6-TRIM34
PECAM1				C6orf145				LOC100271836 /// LOC440354 /// LOC595101 /// LOC641298 /// SLC7A5P1 /// SLC7A5P2				PRR5L				AFTPH
NUP210				ZDHHC9				PPHLN1				TMEM176B				NFATC2
GOLGA8H				STAP2				DEPDC5				TFE3				CXCR4
PIK3R5				IER5				EZH2				ATL3				UCHL1
GM2A				ILDR1				KIAA2018				POMP				INPP5F
SON				ZNF32				UBE2G1				OTUB1				CDC73
TIMM8B				ARID3A				GNB5				FAM89B				GATM
HNRNPD				NPM3				AHSA2				ZCCHC24				SPOPL
TRPV2				XPO5				AKAP17A				EPB41L2				EP400
STK39				S100A11				FNBP1				SLC20A1				MYEF2
MRPL36				SLC35E1				SYPL1				CHURC1				PAK2
TMEM160				GSS				EHMT1				TMEM223				MTMR1
HNRNPU-AS1				GGH				AMFR				APOC2				NET1
MAP2				OXNAD1				LTB4R				PSMB10				KNTC1
CBX6				DIP2B				RBM5				CDC34				C4orf52
SECTM1				GALNT2				KIAA1731				SDHC				FCHSD2
NOP10				MANEAL				AKNA				RALGDS				SHROOM3
OSCP1				DHRS11				LSP1				DFFA				ZNF24
MAF				DHRS4 /// DHRS4L2				KIAA0040				PFKP				C7orf10
EPAS1				C12orf5				INO80E				NPB				FEZ1
ZNF594				FBXW11				TRDV3				ACTN1				RAP2A
ZNF75A				YIPF5				UBXN11				RNF135				P2RY12
PER1				PANK3				RTN4IP1				SLC25A11				GPATCH8
SERPINA1				CHD1				CRIP3				CAMTA1				SUV420H1
HLA-G				HERPUD2				NAA38				COL18A1				SH3GLB1
FRZB				FXC1				ZNF75A				HEXA				UBE2D3
BCL2L14				TNFRSF1A				EVL				CHCHD6				UBE2H
CD2AP				TBC1D5				DGKA				SLC39A4				LONRF1
DLAT				RAB27A				BRD8				CD5				SAMD4B
ARL5A				C17orf101				BZRAP1				RTP4				CYP2R1
DNAJC5B				TSEN2				AGXT2L2				AK4				LOC151162 /// MGAT5
IRF5				WDR75				FAM116A				TMEM205				MST4
SEC61G				FKBP9				STAC3				KCTD12				MCFD2
IK /// TMCO6				FLVCR1-AS1				ZNF254				DCTPP1				FOPNL
LOC100499177				EHBP1				ABCB6				ZNF174				TMX3
PIK3CG				CEP19				C12orf51				KIAA0513				ZNF167
ROMO1				PSMG4				WNK2				PRDX5				POLE3
PGAM5				ABCE1				ATM				GPR132				TSPYL4
LOC100510485				RPL23AP7				KIF11				APOA1BP				PDK1
PREX1				SP100				CDK5RAP3				LUZP1				PPM1D
STRA13				ZNF382				GNRH1				MANEAL				RNGTT
GNA15				LOC221710				ATL1				CDC42EP5				CEP170
EGFL8 /// PPT2				GM2A				YARS				FGGY				PANK1
ATAD2				TTC26				AGAP10 /// AGAP4 /// AGAP5 /// AGAP9				BCKDK				PRKRIP1
EP300				MARS2				UBXN6				ZNRD1				WDR19
DBNDD2 /// SYS1 /// SYS1-DBNDD2				BAG2				ACTR5				FABP3				LOC100288693
CD68				DDX31				LRCH4 /// SAP25				PIGP				CBWD1 /// CBWD2 /// CBWD3 /// CBWD6
CELSR3				USP3				FAM110A				SDHAF1				TBCK
E2F4				NFE2L1				NSMCE4A				STX4				ELK4
OST4				PPM1K				ITGA6				MIR21				ZNF264
OAZ2				CMPK2				CSNK1A1				MITF				PPP2R3C
BSND				DYNLT1				ACPL2				APOL3				MDC1
GMEB1				ACACA				CCDC130				VPS4A				ZC3HAV1
KATNB1				IL6R				BCL3				NDUFA7				ZNF44
CDS2				PTPN20A /// PTPN20B				ODC1				LACTB				TTPAL
WDR19				ARNT				CDCA7L				CEP164				KHDRBS1
DNAJC1				LOC401397				GIGYF2				FOXO3				ANKRD10
TNFRSF9				RIF1				CBX5				SFXN3				PAN2
PDE7A				TM7SF3				MED25				BMP2				GPER
CETP				OBFC2A				XBP1				CYBA				KIAA0889
NOL9				NUDT13				PION				ACVR1				PEX5
CARM1				FNTB				RPL17				OSMR				CASC4
YIF1B				GLRX				APLN				ZBTB42				H3F3A /// LOC440926
GLRX2				ASCC1				SNHG10				LTBP2				RAI1
CARHSP1				FASN				UBR5				C17orf91				SUGP2
GOLGA8C /// GOLGA8DP /// GOLGA8E /// GOLGA8G /// LOC653061				TRIM13				STXBP2				SETD5				HOOK3
C17orf101				MFAP3				ZNF138				SLC9A9				UBE2Q2
CD14				GOSR1				ZNF844				FAM91A2 /// FLJ39739 /// LOC100286793 /// LOC728855 /// LOC728875				ZNF652
AMY2B /// RNPC3				FZD1				VRK3				MGC2752				SET
AKAP2 /// PALM2-AKAP2				ZNF766				PIGG				LSM1				SMARCA5
RALGPS1				RNF207				VAMP2				CDIPT				LOC729991-MEF2B /// MEF2B
ISY1 /// RAB43				FXN				ZNF789				SUCLG1				TUBGCP3
FLI1				ARHGAP10				TMEM48				FAM189B				C9orf80
CRBN				PGK1				KAT6A				PTPRF				MYBL2
LOC400027				ATPAF1				VAMP4				CLCN7				SLC7A6
ABTB2				APOBEC3G				CXXC5				HSP90B1				ETNK1
ETV7				POLR2D				GLTSCR2				C20orf194				H2AFY
HIGD2A				TFG				RBM4				LOC100507286				ARMC8
UFL1				TUBE1				ARHGAP9				DUSP3				NASP
NFIB				ZNF280B				HYMAI				TRIM47				CLTA
C4orf46 /// TOMM7				DCAF17				RPL10A				BLOC1S1				RGL2
VPS26B				NME6				ATG2B				CD68				BRIP1
TLR8				PAQR8				MDC1				TEKT4P2				TMEM156
PCNX				LOC100505730 /// LOC100509599				SYT5				RFFL				HLA-DOA
MARCKSL1				MRPL44				PDE4DIP				C1orf50				FAM192A
BSG				IL15RA				DIDO1				HIGD2A				EP300
SCLY				DENND1A				PARP11				PCGF2				CDC40
ZNF253				TRIM14				LOC100287024				ZNF747				ZNF493 /// ZNF738
EPB41L2				KDELC1				PDZD2				BOP1				PTPN7
SERP2				RABL3				DCP2				RPL10				WDR26
CCL17				IPP				TAGLN				EGFR				SLC5A3
COX7C				ZNF552				SUPT4H1				SYNGR3				RBM17
KDELR1				FAM20B				CGGBP1				PDLIM4				SETD5
LILRB3				MPP5				CTDSP2				NOP16				UHRF1
EVI2B				PEX13				ANLN				MAN1C1				ZNF397
FAM83D				NBN				PCBP2				RPL34				FAM49B
TOP2A				ARHGAP15				MAP3K1				PHF5A				CTDSPL2
A2M				EIF1AX				SLC48A1				CREB3				RCHY1
AFTPH				ANKRD9				COPS7B				IFIT3				IGHV5-78
TRAF7				ERAP1				PRRC2B				SSSCA1				XPNPEP3
LOC100271836 /// LOC641298				ASAH2B				CDKN3				GCSH /// LOC100329108				CHTOP
RNASEK				CYB5B				KIAA1407				LOC100506897				TAOK3
PDK1				ARID3B				EPC1				SLC29A3				CLPX
BCL2L1				MAPK8				TP53				GRN				DONSON
SERPING1				DOCK7				HNRNPA3				SGCB				GABPB2
ANXA2P2				ZNF561				TPD52				TNIK				PMAIP1
SH3KBP1				SPATA13				DCBLD2				RPL41				PDCD6IP
HMGB2				PEX11A				BTN2A2				RPSA				TRMT61B
NIPSNAP1				SCAPER				ZGLP1				LAIR2				CPM
MRPS11				VKORC1L1				ATP6V1G1				FLOT1				TBC1D5
PNN				EMID1				LOC100506727				TTLL6				UBQLN2
GMFB				KIF13B				RFC1				CECR5				ARMC1
LUC7L2				TRIM16				ERMN				BCAP31				BRD4
CTLA4				SRD5A1				PAN2				GEMIN6				VMA21
L3MBTL1				RGS14				C9orf100				MRPS33				HNRNPM
LOC100190939				KCTD20				ABHD3				CCR5				IDI1
HIST2H2AA3 /// HIST2H2AA4				PPAT				AP1S2				NR2C2AP				LOC374443
SPATS2				DHX58				LSM14A				PHF1				KRR1
RSBN1				RTTN				NDUFA5				MYO1F				NT5C2
ARL2				TRAF3IP3				TAF9B				RPS13				NUP133
PDE4A				AP2B1				SNRPN				FBF1				TWISTNB
DYRK1A				DSCR3				NRGN				MIAT				AVL9
SPINK2				ZNF551				LOC100132999				MRPL33				ATP5L
PCGF2				GALK2				TRAPPC1				CES2				CCNL1
TGFBI				MTFP1				DACT3				PALLD				PYROXD1
MANF				GTPBP4				PHF8				KLHL21				PRKRA
TSEN34				ADAM10				SELT				GNG5				KCNQ5
FAM174B				CABYR				MFI2-AS1				C12orf73				ZNF107
C10orf47				MVK				FCRLA				ASMTL				PPP4R2
CISD1				ETNK1				PRKD2				LOC100505749 /// MAP3K13				CD180
MAPK1IP1L				ZNF426				CHCHD7				UROD				GMCL1
ZFP90				MIR210HG				PHF20L1				TMEM18				AGL
FAM189B				CLCC1				ASAP3				GRAMD1A				VEZF1
NOL3				USP45				MED23				C2orf18				AMFR
SV2B				BCL2L14				RGS19				PLA2G16				MAN1A2
MED4				CAMKMT				PRR14				ISY1 /// RAB43				NAA38
SPECC1				LOC643401				PPDPF				TCF7L2				HAUS3
LOC100505501				ZCRB1				SAFB				RNASEH1				BMP2K
C17orf58				BTN3A2 /// BTN3A3				C1orf63				NFE2L1				HMGCR
TRIM25				INTS7				IGH@				ATP6V1D				SIRT1
STMN1				MACF1				CPLX3 /// LMAN1L				TDG				CDK5RAP2
PRPF38A				AGBL3				HIST1H2BF				ATP6V0E2				ZC3H11A
NFE2L1				FAM73A				LOC100506002				RAB5C				ATF2
TEX261				ZBED4				NFX1				TSPAN17				ASB3 /// GPR75 /// LOC100302652
TM9SF3				HIC2				ELMO3				RPL22L1				RNF141
C6orf125				PPM1A				FEZ2				GNPTG				RAPGEF5
TUG1				DPH3				OSBPL5				MTCH1				ACTR2
ZNF688				STARD3NL				PPP1R3E				SNN				B3GALTL
DENND4A				WBP4				EHD4				ATG7				TCHP
FAM113B				NDRG3				AUTS2				RAB43				MRFAP1L1
CCNL1				MGC2752				C19orf26				CCT7				CETN3
MUC1				TNFRSF13B				ATP9A				IL21R				TSPYL5
PLXNA1				KIAA1715				BAG6				NDUFB4				CCNT2
LOC100287558				BRP44L				MED20				NXT1				PLK4
GALNT3				RREB1				LIPE				TFRC				CEP68
MRPL34				PPP1R16B				FGD3				NDUFB8				RBM8A
RPL13				C1orf88				C20orf152				JAM3				COPS5
CXCR6				RPS6KC1				DZIP3				SUPT4H1				UPF2
C1orf55				CREG1				RPL7				WDR81				NXT2
TBL1XR1				B3GALNT2				IKBKE				TST				SUDS3
KAT2B				SAMD9				SH2B1				KLF2				FAM48A
RANBP2				ZBTB26				GKAP1				ADRM1				ZNF638
RARRES2				ZNF788				SOX5				WDR13				TPX2
PSRC1				IL7				ARF6				JUND				MYO9A
PANK3				CCR1				DBNL				TBCA				SMAD2
LYPLA1				SLC41A2				ANK1				MRPL46				UFL1
IGJ				MFSD4				FGF13				DARC				ATP2A2
LOC100310756				ME2				TCF4				NAPRT1				JAZF1
GPR84				ACSL1				MYH11				GNB2L1				SENP6
TIMM13				NEDD1				TH1L				PLEK				PLCL2
TNFRSF1A				LRFN3				ANAPC2				INHBE				TTC9
EDF1				SLC2A1				LTBP3				STUB1				LMBRD1
EPS8L1				ALS2				RFX1				APOL1				CPNE5
HAVCR2				TMEM41A				GTDC1				FAM110B				CLEC2D
DTNB				TM2D3				SSBP3				TBCB				GCHFR
FNBP1				LOC285957				SPPL2B				XKR8				FLJ31306
FHL3				ARHGAP12				HCLS1				C1orf38				SRSF3
LSM4				SRXN1				FUS				JAKMIP1				LOC100127980
HP1BP3				DHRSX				NUP153				NPDC1				SLC41A1
TRAPPC2				RARS				FBXO3				GLDC				FAM133B /// LOC728066
TSPYL1				MCPH1				NPIP /// PKD1P1				VDR				LOC100507773
C19orf66				LRPPRC				CTCF				INSIG1				NPIPL3
C10orf10				C15orf39				PRR24				MAP3K11				ZNF346
TRIP11				DGKH				PCMTD2				IL31RA				PCGF5
B3GALT6				INSIG2				RMI2				TMEM99				SFPQ
SCAF8				C9orf85				TBC1D10B				KCNC4				MAPRE2
CCL19				PLAA				SLC22A15				AP3D1				SEC23A
METTL3				RTN2				RAVER1				JMJD6				TMEM165
C19orf79				LOC100287558				WDTC1				LRP10				RFX7
TRIP10				PGRMC1				TP53BP2				PLEKHG3				LGALS8
CBFA2T3				LOC100505483				GIGYF1				GPANK1				ZNF280D
MBNL1				GRAMD3				IMP4				LOC100288009				ZNF85
DUSP8				RCBTB2				ZDHHC17				CPSF4				SCYL2
LCP1				DGAT2				SEMA4B				CALHM2				PAXIP1
ETS1				ACTA2				BROX				SUPT3H				POT1
SH3BGRL				NIPA2				SLC7A6				PRR5				SEPT7
ZNF367				SARS				KAT8				ZDHHC18				IFI16
SRP9				LMBR1				PLEKHG4B				NSDHL				CUL4A
TOMM40				CDK5				TMC6				PTRHD1				ENDOD1
ZNF571				WARS2				C6orf204				PCBD2				C9orf91
ZNF438				CAPRIN1				POLD4				LMF1				ZNF571
PRDM2				NEMF				ERP44				SAMM50				KIAA1432
EIF2C4				TRAF1				CDKN2C				PRKCSH				FLJ41484
S1PR2				RNMT				CYB561D2				TLCD1				CREBZF
PIN1				IL13RA1				UBXN1				GADD45A				LARS
SIGIRR				CCDC75				ZNF266				POP5				PTGS1
PPP1R12A				TMEM50B				CENPC1				IL1RN				PROSC
NDUFA11				KPNB1				MYL6				ZNF511				IFT80
RGS14				STRADB				C6orf163				MRPS28				NSF
CLK1 /// PPIL3				TRIM25				TUSC5				ABHD14A				OSBPL3
SPNS1				ZNF317				TCIRG1				PLEKHF1				DDI2
C19orf24				CD164				USP6NL				COX7A1				LOC100131067
BCAP31				GFM2				LOC729177				LOC100286909				SREK1
C16orf13				LOC728485				DNAJC4				ARMC7				C11orf54
CPM				PNO1				ACIN1				DGCR6 /// DGCR6L				POLQ
NADKD1				RPRD1A				FUBP3				HN1				FKBP14
PAN3				TRIM6-TRIM34				TMEM194A				NUDT5				QRSL1
SUSD3				SPRY4				RASSF2				MALAT1				DTNBP1
NPM3				DCTN4				TPCN2				DIABLO				ZCCHC8
IL17RA				ZNF271				SHC1				EPS8L1				UBE2R2
HAUS8				PCYOX1				SRSF5				MZT2A				ARL17A /// ARL17B
LOC646626				RPS23				C18orf1				BSG				KDM2A
SEC62				ZNFX1				PHF1				MRPS21				KIF20A
ZNF804A				TDRD3				CWC25				PUSL1				NBPF10
MRAS				FAHD1				ISYNA1				PLAUR				LOC100131564
RAD51D				IFNAR1				ZSWIM6				C1R				PIAS1
ANKLE1				CYP7B1				C7orf43				MRPL55				PRKD2
FAM86A				RAP2B				INPP5E				SIVA1				CEP63
ATAD3B				PLD6				TNPO1				APBA3				ZMYM4
CAPZA1				B4GALT1				GPT2				H2AFB1 /// H2AFB2 /// H2AFB3				ADD1
TBCB				ALDH1B1				NXF1				VWF				GABPA
FBXO43				SPAST				AKAP5				MEA1				FAM45A
RALBP1				ANKRD46				UBN2				TCTN2				FBXW2
MBOAT2				GTF3C4				SMARCD1				MB21D2				SLC16A6
EP400				C12orf11				HERC3				RBFOX2				C4orf14
KLC2				WDR91				H2AFV				NAA60				PTBP2
LOC100507307				ANXA2				THEM4				VPS26B				QKI
ACADS				PPAPDC1B				NUCKS1				LOC100506119 /// LOC100508342				C4orf29
C19orf10				NUDT6				CCM2				VNN1				MASTL
NDUFB6				DIS3				CSE1L				RAMP1				FADS3
TTC14				DOCK10				CHD3				RPL22				HLA-DPA1
CREB3L2				ANKRD13C				CCDC136				COX17				EXOC5
LILRB1				C1orf43				AIM2				CD300A				LOC100506493
KEAP1				KLHDC9				EHBP1L1				SCLY				KIAA1704
DUSP1				LNX1				NFKBID				AKT3				PION
CUL1				IL3RA				PDE8B				VMO1				CEP152
DVL1				RNH1				PLDN				CD74				KCTD9
SLC39A3				ACVR2B				POLR2J4				FSCN1				TMOD3
ATF3				PPP1R3D				RNF175				IL17RA				MAP4K1
DYNC1H1				JAK2				C18orf10				COQ10B				C2orf69
MLL				C15orf61				ZNF85				SCPEP1				HECA
RARRES3				BSPRY				ZNF585A				MRPS12				DIDO1
KIF15				KBTBD7				RNF123				SLC31A1				MFN1
RHBDD3				LINS				LOC100510542				COX16				CNOT8
ARMC1				PCCA				SAR1B				CCNO				SLX4
ZBTB48				ANKRD33B				FAM176B				SLC25A26				SLC35A1
MT1X				NEK3				RCE1				EIF2S1				NUP210
IRS1				C12orf57				ZNF10				SPN				FAM175B
EIF3A				TMCC1				TRIM41				CD300LF				APPBP2
CD5				ENO3				EIF2C4				P2RY13				SKIV2L2
TCEB3				GCLM				TMEM123				CD40				SNRNP200
PAM16				SUN1				NUCB2				CLPB				LOC100506904 /// MAP3K2
TFDP1				DPY19L4				CFB				RPS10				CNOT6
TSNAX				STAM				ZNF682				DPP4				CADPS
PIGN				PEX12				IGSF8				QDPR				KAT2B
HSPA2				USP25				SP140				PVRL2				UBLCP1
EBPL				MTF1				SPSB3				C8orf59				PPM1B
RAB43				CLDND1				KIAA0913				ERAL1				ANAPC7
SP140				SLC35F2				BCAS4				MESDC2				PHF10
RAPGEF5				FAN1				LOC100190939				MXRA8				CEP44
TMPRSS6				TMEM53				SLC38A9				TBL2				EIF2C4
NAA60				LRSAM1				LOC100508909				DYNLL2				DPY19L3
LOC729991-MEF2B /// MEF2B				DCLRE1A				RCCD1				SDSL				ZNF586
BBIP1				ABCF2				SOX15				TMEM93				API5
PLA2G2D				C6orf106				WAS				TMEM167A				ZFP161
XKR8				PTP4A1				ZFP161				TRAFD1				POLR2J2
ZNF711				SLC39A1				ZNF75D				MAT2A				IL4R
CHIC1				GEMIN8				TRAPPC2L				CCNY				IBTK
ATRX				NUS1				PAF1				CLIC1				OSBPL11
EYA3				KIAA1279				AP4S1				TRMT6				TOR1AIP2
HEBP1				PCYT1A				PKD1P1				OPN3				DDX20
LIG4				PLSCR3				SNORA72				RBMS1				C10orf12
SMEK2				DLGAP4				GNA13				CMKLR1				SPINK2
ZDHHC14				RIOK3				SLC44A2				UNC119				LCORL
EFHC1				CD63				SAP30L				TM7SF4				MED4
FBXW2				NTPCR				HJURP				DVL1				OMA1
PTP4A2				CRYZL1				BIRC6				ANTXR2				PPP2R5E
LOC150381				NFKBIE				YIPF1				LOC100130275				GCFC1
MRTO4				SLC37A3				FLT1				WFS1				LRRC40
FAHD2A /// LOC729234				ZNF260				SARDH				C14orf1				NANS
ZNF468				PKN3				CHKB				HSD3B7				LOC100507620
FLJ20464				ZFP64				C1S				TP53TG1				PDE8B
LCP2				IQSEC1				ARRDC1				RAD51C				USO1
GPER				ENO1				A4GALT				S100A10				AGPAT5
ATP6V0C				RNASET2				TMC5				MRPL24				UTP23
FAM195A				MRPL17				PTP4A2				IRF5				CCDC76
WFDC2				FUT10				LRRC10B				RER1				RMI1
RPS26				SNAPC3				CECR9				ADM				CENPN
CUL4B				GFM1				TEAD2				STARD10				FBXO3
EVI5				WHAMML1 /// WHAMML2				NDFIP1				DTX3L				LOC100129637
UTP14C				COMT				ATP6				N4BP2L2				ACBD3
ATAD3A				LOC100131733				AEBP1				WIPI1				DIAPH3
HNRNPM				PTRH2				SLBP				OSCP1				C2CD3
HAUS1				GLO1				LOC100216545				SYDE1				STS
PDCD5				LOC100507874				FLJ12334				ABHD16A				TTN
BMP2K				KLF8				LIG1				KIAA0146				C18orf8
DHRS7				HVCN1				TMED5				NAGA				POLE2
UBTD1				HAUS7 /// TREX2				HAUS5				ICAM2				BCKDHB
TMEM48				C1orf135				OS9				C9orf23				ZNF302
AVPI1				RAD50				MYSM1				SLC39A14				ZKSCAN5
SUPT6H				NXT2				HINT1				LILRA6 /// LILRB3				RALBP1
KPTN				DYRK3				ITPRIPL2				SLC9A1				SLC35A3
BLVRB				ROD1				CELF6				HSPA6				ARHGDIB
SP3				AHCTF1				PGGT1B				DGCR14				CSK
ARHGAP26				RRAGC				ZNF784				NUDT18				TLK1
MRPL40				AVEN				NUMA1				RPL37				UBE2D2
SERF1A /// SERF1B				CASP10				FCHSD1				DHX37				VTA1
NFKBIB				FLOT1				ARID1A				VPS25				RIOK3
PHF17				BCL2L13				CENPE				VASH1				MYRIP
GFER				MVP				PPP6R1				OLFM1				LEAP2
EIF4G2				ISCU				RAB2A				LOC100131607				LOC100499466
MRPL2				CUL4B				GRAP				LPL				FOXP1
FCGR1B				PNP				CAND1				CUTA				SNX22
XPNPEP3				PTPMT1				ZNF626				EIF3G				ANKRD27
CLPB				NCEH1				GORASP1				HS1BP3				POLD4
CANX				THNSL1				C16orf53				TCEAL3				EGR1
SMYD5				LOC100132884				SMEK1				COL4A1				PARP2
SHCBP1				MT1H				SRSF9				LOC100289019				NRBF2
SHROOM2				ERGIC2				C6orf226				ALG3				SLCO3A1
CSF2RA				NUDT16				MAP1S				KLHDC9				TSGA14
LOC100505503 /// RPS17				MEIS3P1				HNRNPM				MARCH2				ZNF84
NPB				CNIH4				CHPF				NEK11				C5orf41
MTO1				PSMB5				ARHGAP19				COX7B				CYB5R4
HNRNPH2				PACRGL				CHST8				DTYMK				FCF1 /// LOC100507758 /// MAPK1IP1L
SUCLG2				LOC100130633 /// ZMYM6				HSPBAP1				PSMD13				TAF11
KRAS				SCYL3				SETD4				INPP4B				KIF14
IREB2				FFAR2				FBXO21				BAD				LINC00342
SRSF2				GOLIM4				RRAS2				IRAK1				CNST
RPS14P3				PARP15				AGPAT6				CCDC56				CLINT1
SLU7				SAMHD1				PCDHGA1 /// PCDHGA10 /// PCDHGA11 /// PCDHGA12 /// PCDHGA2 /// PCDHGA3 /// PCDHGA4 /// PCDHGA5 /// PCDHGA6 /// PCDHGA7 /// PCDHGA8 /// PCDHGA9 /// PCDHGB1 /// PCDHGB2 /// PCDHGB3 /// PCDHGB4 /// PCDHGB5 /// PCDHGB6 /// PCDHGB7 /// PCDHGC3 /// PCDHGC4 /// PCDHGC5				NPM1				SNRK
FYTTD1				RNF125				CAPN10				POLR1C				DIP2A
HMMR				HABP4				PCSK7				ATP6V0B				SUPT7L
PPP1R15B				PGAM1				PARVG				DYSF				KIF4A
ZNF865				ZNF770				DNAJC27				JAM2				NUCKS1
VIPR2				ELL2				ICOSLG				USP32				TRIP11
TTLL5				LOC100507198				CNPPD1				TMEM160				NUP160
DHX37				ZNF141				DCAF15				ENDOV				PAWR
SRPRB				MAFG				CTDSP1				GOPC				TCFL5
CD86				LOC100505876				TNRC6A				CREBL2				RNFT1
TIA1				OGFOD1				DDX39A				C16orf42				ZNF506
CCR1				CPSF2				MARCH6				EOMES				ATG2B
C16orf88				KLK2				MEF2D				CBWD1				AGGF1
SLC1A4				NDST1				OCEL1				FAM171A1				FAM43A
ITPKB				GLS				CORO1A				KIF13B				SNX2
PA2G4				AIFM1				PIK3C2B				ENG				C5orf34
PPP1R15A				SFR1				HLA-DQA1				H3F3B				SBF1
FKBP11				SKAP1				TUBB3				METTL22				ALDH18A1
KLF3				TYW3				C1QTNF3				THAP4				EPC1
SLC47A1				KIAA1919				NFYA				RAB37				VPS13A
FBXO28				NPL				GMEB1				CSF2RA				ZCCHC11
PHIP				CYCS				SKP1				COL9A2				UTP14C
C20orf166				BBS7				PHF19				NCBP2				LARP4B
SLC48A1				SLC25A17				TAF10				FAHD2A				WASF3
COMMD5				TRIM44				DYNC1H1				RAB24				DZIP3
ZNF273				STAM2				SYNCRIP				PSMA5				DCAF6
SCRN1				ZNF227				LOC100506979				SH2D1A				PPIP5K2
RGL3				FOPNL				C11orf30				CECR1				ANKHD1
SNRPD2				TRNT1				FLJ20021				AIFM2				CCNA2
C20orf27				NHLRC3				TRIOBP				KIFC2				SIAH2
HSPB1				RIMKLA				CCNI				FAM50A				MACROD2
POLR2C				PPP3R1 /// WDR92				CYTH4				FDX1L				DLAT
NDUFS6				RBM33				PWWP2B				PLEKHO2				DNHD1
LARS				ERLIN1				ZNF117				PDPN				SMARCC1
RPL27				YRDC				HYI				TBC1D25				GOLGA8C /// GOLGA8DP /// GOLGA8E /// GOLGA8G /// LOC653061
COL6A1				RAGE				LOC100132726 /// LOC100506819				SLC45A4				SOS2
SNORD104				FAM174A				PHLPP1				MYC				CAND1
RPL27A				GSK3B				TMEM39B				C11orf83				GOLPH3L
DNM1L				SIGLEC15				SHKBP1				AGAP3				BAZ2B
IFITM3				ZC3H7A				LOC440104				SLC37A4				ZNF518A
EHMT1				DARC				FBXO18				REEP4				POLR1D
TRAK2				PTPN1				C9orf130				HIST3H2A				SAP30L
TEP1				PIK3CB				SFTPC				TMEM185B				MAPK14
NDST2				HIBADH				SEPT2				CRIPT				RUSC1-AS1
LGALS3BP				ARIH1				C7orf30				TPM1				SLC35D1
HLA-A				BRCC3				AZGP1				CHCHD2
HSPA1A /// HSPA1B				GNPDA2				GP1BB /// SEPT5				NPRL3
OGG1				N4BP1				PRDM10				RHBDF1
FUT4				MINA				HELQ				ETV7
SUDS3				EDC3				OTUD3				PPCDC
HIF1A				PHPT1				MADD				MZT2B
CCNB1				VAV2				LOC150051				EXOSC1
TYROBP				SRP72				TRIM28				SREBF1
MALT1				MTX2				FAM3A				PINK1
WDR11				MLLT10				DUSP15				TMEM204
SLC12A2				FAM126A				CRAMP1L				MINA
POU3F1				ACLY				LOC100506553				PRCP
TUBGCP3				LOC400684				DEPTOR				RHOC
ROCK1				MRPS10				PHC3				NUFIP1
UHMK1				EPG5				MID1				RNH1
TNFRSF4				TEP1				SIT1				PTDSS2
RPS29				ZNF394				PBXIP1				RXRA
PAX5				RTKN				TRNAU1AP				HAGH
PIK3C2A				LILRA2				CARD8				C19orf28
POLD4				TGOLN2				C2CD3				EGFL6
AEN				RNF168				TRAF3IP1				C10orf54
ZNF776				CHCHD3				XRCC3				NDUFA4
ZNF415				KIAA0564				LOC100132167				SPSB1
SERPINB6				DNAJA2				FAM104B				MDP1
ZCCHC10				DIMT1				KCTD13				FAM113A
UBR4				DNASE2				PPIP5K1				CANX
CDC16				ANKRD28				UCKL1				SLC25A28
UBA2				CHM				C17orf62				EHD1
EHD1				LOC100506649				KLK15				DHRS13
PIM2				APPBP2				ACRBP				RRP36
NMRAL1				ATP8B2				RGPD1				WSB1
CTDSPL2				TRIM22				ELMO1				CHST2
OAS3				RABGGTB				SLX1A /// SLX1B				C1orf61
RIN3				TAX1BP1				CTCFL /// HMGB1				FAM38A
LOC100128439				HSPE1				PICALM				GOLGA7
CEP44				ZBTB38				MPHOSPH6				TMEM120A
INPP5A				SUGT1				FTX				UBL5
HEXB				GADD45A				XAB2				HLA-B
MGC2752				NANP				PPIL2				SDF2
PLA2G16				ZFYVE1				CCDC90B				LOC100507507
SAMHD1				MIF				CCDC107				TMEM163
DEK				ARL2				KCTD6				RPS16
C1orf212				SPAG9				HIST1H2BE				FNDC3B
COX6A1				FTH1				RRNAD1				SNX9
TMEM165				C22orf28				INTS1				SLC38A10
LEAP2				SETD5				HDAC6				TECPR1
LOC100505603 /// PNRC2				WDR36				XAGE1A /// XAGE1B /// XAGE1C /// XAGE1D /// XAGE1E				RUVBL2
PHF10				ZNF570				SCT				TNFRSF10D
MAP3K3				DTWD2				EWSR1				LOC100132288 /// LOC100233156 /// MAFIP
SOS1				PEX3				MGC10814				ZGPAT
ABCA11P				TANK				CHTOP				POPDC2
NIPSNAP3A				HEXIM1				GNAS				NOD2
XPO5				TRUB1				ZNF493 /// ZNF738				SNHG8
DPY19L4				STX11				CD14				DCHS1
NUP88				MLEC				PRPF38A				FXR1
C19orf12				TCP11L1				WDR5B				C19orf66
ZDHHC17				TGFBRAP1				IFT52				TEX2
RHEBL1				RALGAPA1				KIAA1245 /// NBPF1 /// NBPF10 /// NBPF11 /// NBPF12 /// NBPF24 /// NBPF8 /// NBPF9				NPM3
COX6B1				ZNF79				AGAP11 /// AGAP4 /// AGAP6 /// AGAP7 /// AGAP8				C9orf144 /// C9orf144B
ASAP1				HEATR1				ZNF641				GSTK1
CD40				UBE2Z				LAIR1				RAMP3
S100A6				PEAK1				CDCA3				TREM2
ZNF738				LRP5				STMN1				C14orf119
PAWR				LACTB2				CES1P1				POLR3D
DR1				DDX52				MYH6 /// MYH7				ZMAT2
C10orf11				MCART1				PTPLA				RPL36A
JAK1				WASF2				DUS1L				GAMT
FNIP2				SERINC5								GCAT
HSH2D				TAOK3								MAPK13
HMGCR				KLHL2								LOC100507303
C1orf31				UCHL1								HLA-A /// HLA-F /// HLA-J
OSBPL11				SPR								ALKBH6
B3GALNT1				IDI2-AS1								SNF8
UIMC1				BBX								NR1D1 /// THRA
ISCU				RABGGTA								C1orf21
ARHGAP9				ATIC								CD247
MIIP				KLK1								RPN2
MTSS1				FBXO45								MRTO4
CXCL13				IVD								UBA52
ARID4B				FRMPD2 /// FRMPD2P1 /// FRMPDP2								RPS23
NME4				MRPL24								RNMTL1
LOC100127980				NIN								MR1
EXT2				JAGN1								COL7A1
FBXO21				UCHL5								IL27RA
HSD17B1				RPL13								RHBDD3
TTLL6				ZNF654								TRAC
DHRS13				PGPEP1								IER5L
AP1S1				TMEM136								MRPL22
CASC4				KIAA1958								C5orf62
DIABLO				GRPEL2								LIN7B
TINAGL1				POGLUT1								PEX14
CYB561				ZNF573								LINC00460
EIF5A				MYCL1								CCNE1
HELZ				HSP90AB1								TCF25
SOS2				C2orf49								GOSR2
UBE2F				IPO5								TNFRSF10A
CEP192				DNAJA3								AKR1C3
ZNF395				TEC								ZCRB1
DCAF6				C2orf43								IRF9
TRIM69				ALDH6A1								ZADH2
PTP4A3				ARMCX3								MSRB2
USP34				RCHY1								SLAMF1
KCNJ10				SLC16A7								MGC16121
FANCI				C19orf12								NDUFA12
MEIS3				NPEPPS								GTF3C1
PKNOX1				FAM115C								NUDT14
PLP2				CCNB1IP1								UBXN1
LOC100506714				SRR								EML1
SURF2				SETX								PAM16
KIAA1143				MB21D1								SERTAD1
C9orf144 /// C9orf144B				NUP62								EIF4A1
B4GALT5				SLK								ARL4C
DNMT1				VPS41								RPS5
UST				ADPRH								CLEC12A
RASAL1				COPG2								JUNB
PNISR				DIAPH3								RPL15
FKBP4				SLC39A8								KIAA0100
SLC24A6				GPX4								ORMDL1
LOC389906				ALG2								RPS15A
FLOT1				KIAA0182								RPS25
NOD1				CMAS								STOML2
CACNG4				RALGAPA2								VARS2
ZNF165				ARL10								TGM2
PSMB10				SIAE								JMJD4
LNX2				SEC23B								FKBP9
ZNF335				RASA1								KLC2
RAI1				ALDH3A2								MPND
LOC100506904 /// MAP3K2				TUBD1								ADAT3
LOXL3				ORC5								PYCR1
HCST				PALB2								PL-5283 /// SLC13A4
HNRNPH3				BTD								KCNMA1
SSR3				ZBTB33								MOSC2
GBP1				RCL1								SDC4
USF2				CRAT								NOC4L
SLC22A23				PPIF
ACSM5				TUBGCP3
IDE				CHRNB1
USP6				CXXC4
TSEN15				ATP6V0A1
TMEM220				TNN
CISH				GMPR
HIST1H2BK				RALBP1
NRXN2				PNPT1
REEP4				ZNF709
COX15				PXT1
ATF6B				CCDC47
COQ10B				ZNF558
GCAT				SLC25A12
TMEM93				FKTN
ERH				ATE1
AMD1				EXOC2
RBPMS				PHOSPHO2
SIRPG				ZNF131
DNMT3A				MBIP
MARCKS				PSMA3
DAG1				APPL1
TCL6				CLN8
MARVELD1				DFFA
ZFP62				C1orf27
CD53				MICA
PTPRF				CD86
TRAPPC3				PSMA2
CLEC2D				IL12A
LOC100128191				STARD10
SLC38A10				GLRX3
UBE2Z				FASTKD2
TNS1				TSR1
PPP2R4				FOSL1
KDM4C				PAN3-AS1
CADPS				CLPB
HLA-A /// HLA-F /// HLA-J				CCDC113
RAB31				CFP
HSPE1				NDUFS5 /// RPL10
LMBRD2				C12orf65
P2RY6				LOC100287275 /// PCOTH
RPL12				TREX1
DERL1				NME7
RCHY1				C17orf96
SSTR3				YARS
LOC100127955 /// LOC100128374				C3orf26
PSMB4				LONP2
VEZF1				CCNG1
CHD9				HSD17B12
ZCCHC6				LOC100507619
SLC41A1				CLNS1A
DHFR				AMACR
TRIM6-TRIM34				RPL37
TRAPPC5				KLHL8
DNAJC9				PDE4A
RETSAT				NCBP2
SAMD8				NMRAL1
EGLN1				TMTC2
ATP6V1F				NOC3L
CUL7				PIGY
KIF9				SFXN1
HOXB4				AFG3L2
SLX4				FBXO8
CCDC15				BAGE2 /// BAGE4
SPATA2				PMAIP1
LYPLA2				MBTPS2
STAT4				ACOX3
DGKD				NAGA
PHC3				KIAA0319L
FAM133B /// LOC728066				ANAPC13
STAG1				DBR1
RIOK3				FOXK2
GLIPR1				CINP
ZNF700				LLPH
AVEN				HAUS2
TFE3				GGCT
RPL23				C15orf41
TERF2IP				DARS
LOC100507237				COPS2
PWWP2B				ARL5B
PPAPDC1B				FUCA2
BLOC1S1				TLN1
GAS7				TTC30A
ALG6				RAP1GDS1
ZNF443				TMEM177
C2orf69				MAPK1
LOC642236				DAB1 /// OMA1
POLR3H				ZNF649
MRPL17				MRPL42
LOC100507620				MKS1
ERO1LB				SOS2
HPCAL1				FAM127A
SQRDL				ARID4B /// RBM34
INTS6				ASB8
APOBEC3B				PRICKLE1
RTN2				GPATCH2
TRERF1				SNX11
DLEU2 /// DLEU2L				LOC440288
LEF1				INTS12
EFCAB7				MICA /// MICB
FAM5B				THAP5
PTPMT1				KPNA4
CCL4				TMEM161B
DPH3				MAN1A2
MTHFD1L				TDRD7
EXTL3				ZC3H15
LOC100505971				C9orf5
NDC80				FAM189B
QPCT				SFT2D1
CCDC13				SEMA7A
FAM116A				POLI
ARMC10				SBDS /// SBDSP1
SORD				LILRB1
PPPDE1				ITGB7
ENTPD6				CCDC88C
SREK1				NBEAL1
CHIT1				PPAN
SEMA7A				KIAA0090
MRPS21				ANG
RCN1				UQCRC2
PPM1K				ETF1
SH3YL1				RPF2
NDUFB11				OSGEPL1
TMBIM6				ALKBH7
NPAT				PEX2
RPL29				C1orf216
CTSA				DHX33
F2R				PPPDE2
HNRNPA3				PEA15
ITPR1				NSD1
TSKU				ADCY3
PRPF4B				TLE6
DPY19L2P2				HIAT1
ORMDL2				POLR1C
ERCC1				ITPRIPL1
SFPQ				TIGD2
ICOS				OBFC1
TBC1D22B				FBXO33
C5orf34				AKAP1
ZNF550				TRAF3IP2
PRICKLE4 /// TOMM6				LAMP2
CRYZ				UBE2D1
LOC100132147				TTC23
EFEMP2				KIF3C
ZNF638				ZNF765
PTPRS				C11orf1
HAGH				TEX9
CYP1B1				ANXA7
POLR2F				ZNF132
ALPK2				DTL
ZNF518A				MAPKAP1
RPS6KB2				FOXJ3
NES				STK38L
EEF1D				BBS12
TRADD				NUS1 /// NUS1P3
DIAPH1				ZNF642
C5orf24				DUS4L
RPLP1				PUS3
IFNAR1				ZNF174
CCDC104				RNF135
LPIN1				CRTAM
LOC729224				EML2
SCLT1				LDHB
TAOK3				GRN
C7orf46				SLC30A1
NUP50				MCM3AP-AS1
MBNL2				KCNA1
B3GALTL				C19orf2
CERCAM				XPO6
SLC2A3				SEPSECS
CSAG2 /// CSAG3				TATDN1
PRADC1				ZYG11A
FCGRT				LARP4
SCD				UBE3C
SRI				ORAI3
TSGA14				EPS15L1
MSX2				ARHGAP23
NAAA				CHST6
NTN5				ZNF323
C6orf105				NDE1
ZNF747				PRRG4
PAM				C10orf137
FDX1L				ZNF567
MIR21				LOC100131541
BAZ2B				RAB8B
INTS8				ITSN1
ZNF506				EXD2
FBXW7				DIEXF
ARFIP2				TMX2
GRAPL				ALS2CR8
DHX30				SAV1
RASIP1				CHSY1
SIAE				NUBPL
TMEM167A				ARL3
PML				SRFBP1
SPG11				DNAJC21
ISCA1				ZNF623
CNTNAP2				FRYL
TMTC1				PPA1
MAN2A1				TMEM17
EML2				TULP3
CDKN2AIP				NOL3
NQO2				DDX19A
GPR132				SERBP1
C4orf41				KARS
POLR2H				SLMO1
CHRAC1				WHSC1
SREK1IP1				APBB2
C10orf54				ESCO1
CLIC2				ZNF670
LOC100506113				NOB1
MYO5B				TMEM168
ARHGAP35				LAMA3
SENP1				EXOC5
NFAT5				KLHL36
AGAP3				C4orf46
C19orf28				STAMBPL1
NDUFA13				C12orf66
GPATCH8				CEP89
FLVCR2				SUCLG2
KLHDC2				C12orf76
NGLY1				SRA1
CORO1C				ETFA
UBB				PAIP1
LIME1				MCCC2
MTDH				LOC100506161
ARID1A				FNBP1
CNTD2				HESX1
TMEM223				ORC4
TIMM23				N4BP2L1
BCKDK				LOC100128988
LOC338758				CBY1
NCAPH2				GPI
LACTB2				TOMM20
SDK1				SENP6
NR2C2AP				FAM190B
SIRT6				ALAS1
ENO3				RBM19
ACBD3				MSH3
HYOU1				ATF6
PTDSS2				GALE
APOL3				STK10
ANKRD9				DNAJB5
ASPG				SMCR7L
SEPT9				RILPL1
PRIC285				STAU1
ZMYM2				NAE1
NBL1				ATL3
CHD2				CBR1
PLOD3				NDFIP2
CREG1				PHLDA3
RAB5C				FEM1B
[truncated: 19,015 more rows]

## Sheet: Table 7
Signature 92 Genes: up in HRS v centrocyte (n=1747)/ up in LCL v GC B cells (n=2084) / down by IL4 (n=484)		Vockerodt et al Genes increased by LMP1 in GC B cells (Limma p<0.01), n=694	Vockerodt et al Genes increased by LMP2A in GC B cells (Limma p<0.01; FC>1.5), n=79			overlap of signature 92 genes with LMP1 only (n=24)	overlap of signature 92 genes with LMP2A only (n=3)	overlap of signature 92 genes withLMP1 and LMP2A (n=2)
ANXA2		FSCN1	GPNMB			ATF3	CCL3 /// CCL3L1 /// CCL3L3	BHLHE40
APOL3		SIRPA	CCL4			CCR7	CCL4	SLAMF7
ATF3		CCL17	FOXA1			CD274	GNPDA1
BBIP1		SYNPO	CCL3 /// CCL3L1 /// CCL3L3			CD97
BCL2L14		ZC3H12C	GEM			CFLAR
BHLHE40		TFEC	PHACTR1			DUSP4
BLVRA		MARCKS	ZC3H12C			ETV6
C9orf46		TPCN2	AKAP12			IL6R
CCL3 /// CCL3L1 /// CCL3L3		PTGER4	THRB			IRF2BP2
CCL4		IER3	RASGRF1			LACTB
CCND2		TRIP10	TPRG1			LAMP3
CCR7		CAV1	LONRF3			LITAF
CD274		CDK6	HLA-DPB2			MAFF
CD97		CACNA1E	IL1R1			MIR155HG
CDKN1A		EBI3	CD109			MYC
CFLAR		LINC00158	RHOBTB3			PAM
CYFIP1		MIR17HG	HOMER1			PERP
DDIT4		CCL22	BEX1			RHEBL1
DTX3L		CCDC50	MAP2K6			SLAMF1
DUSP4		PDE4DIP	RRAGD			SNX9
EMR1		LOC100506563	GSTA4			SOCS2
ETV6		SSTR2	EGR2			SRGN
FBXO6		TUBB2B	HLA-DQB1 /// LOC100133583			TRAF1
FLOT1		MAML2	HLA-DQB1			ZBTB32
GIMAP6		ABCC4	EGR1
GLUL		ZBTB10	C14orf182
GNA15		HUNK	TAC1
GNPDA1		SEMA4C	HLA-DRB4
HAVCR2		TNFAIP2	CAMTA1
HDGFRP3		IL2RA	BHLHE40
IFI30		PTP4A3	SLAMF7
IFI35		NID1	UPP1
IFI6		BMP6	GNPDA1
IFIT3		FERMT2	G0S2
IFITM1		TRAF1	MGLL
IFITM2		GPR55	RAPH1
IFITM3		NIPAL4	PRKCH
IL1R2		SLC8A3	HS3ST3B1
IL2RB		C10orf93	C7orf16
IL6R		BHLHE40	C8orf33
IPCEF1		IGSF3	LY9
IRF2BP2		MGLL	HLA-DPA1
ISG15		TCFL5	SERPINE2
KDSR		TRIM2	C5orf30
KSR1		CD274	C18orf1
LACTB		COCH	KCTD12
LAG3		CYB5R2	GJA3
LAMP3		TET3	SACS
LAP3		RHOF	C12orf77
LGALS3		ICAM1	ZNF485
LGMN		SLC22A1	METRNL
LITAF		CD44	PTGS1
LUZP1		CYB5D1	RGS16
MAFF		SLC43A3	TMEM70
MB21D2		LSAMP	ABCB4
MIR155HG		DGAT2	TNFSF11
MSRB2		NFKBIA	PAK1IP1
MT1X		CD80	NOP16
MVP		TNFRSF8	PTPN6
MYC		TCF7L2	PNO1
NOL3		CRIP1	CA8
OASL		RCN1	TBC1D7
OPTN		CSRP2	SNAP25
OXNAD1		C1orf61	PDGFA
PAM		PLD6	MRTO4
PERP		MIR155HG	C10orf58
PPIF		ARNTL2	MKI67IP
PSME2		OXTR	SLC20A1
RAB13		SLAMF7	PPAP2B
RBCK1		E2F7	CIITA
RHEBL1		NDE1	TSPYL5
RORA		BATF3	LAPTM4B
SAMHD1		MFSD2A	MET
SLAMF1		EYA4	SAMD15
SLAMF7		EPB41L4B	CTTN
SNX9		DRAM1	KIF23
SOCS2		GSPT1	PDGFD
SPATS2L		ZNF239	BTN2A2
SQRDL		TNFAIP3	TMEM22
SRGN		CTH
STAT1		PLAGL2
STAT3		STAT5A
TAP1		SGPP2
TNFRSF1A		WDR96
TNFRSF1B		MYB
TNFSF13B		CAMK4
TNIK		RDX
TRAF1		DDR1
UBE2L6		TJP2
WARS		LRRC32
ZBTB32		CXCR7
ZNRF1		DENND4A
		NETO2
		INSIG1
		CFLAR
		LMNA
		CD58
		TESC
		FOXP1
		CHST7
		RXRA
		ATP11A
		PRRT3
		YES1
		DENND5A
		ZBED3
		CREB5
		MAFF
		ABTB2
		SHE
		RSPH1
		HSPA6
		IL1A
		SLC6A6
		IFRD2
		CD97
		LITAF
		ACTR3B
		SPHK1
		MTMR4
		LOC100509703
		BID
		IDI2-AS1
		CAPN2
		CCR7
		RAPH1
		UXS1
		LOC256021
		NUS1
		LMNB2
		RHOBTB3
		VLDLR
		SLC7A11
		ARHGAP31
		MATR3
		C2CD2
		FBN1
		NCF2
		MAP3K5
		HSPA1A /// HSPA1B
		PIK3R5
		NT5DC3
		NUPL1
		SLC9A7
		LEF1
		INSM1
		TXN
		IL8
		PIP5K1B
		DOCK10
		AKT3
		DHX33
		PPM1A
		PNO1
		STK4
		BCL2A1
		VEGFA
		ALDH1L2
		LAMP3
		KIAA1211
		AP1S3
		PPP1R15A
		CD200
		BCL2
		PTGIR
		IRF4
		PRRG4
		KYNU
		SLC16A9
		CYB561
		LOC100508909
		LOC374443
		CYS1
		KCNMA1
		BCL2L1
		CCL5
		ID2
		FAM18A
		LIG3
		KIF26B
		HK2
		SRI
		C10orf47
		BCAT1
		VIM
		NFKBIZ
		PLAGL1
		NFKB2
		Sep-11
		C6orf145
		ARID5A
		MMD
		WDR59
		SLC35F2
		PPP2R2D
		PLEC
		WDR43
		NBEAL2
		RABGAP1L
		MYC
		TSEN2
		NAMPT
		NOP16
		WDR91
		BATF
		LOC100289049
		MREG
		RAB12
		ATF3
		SLC16A1
		TAGLN2
		LOC100128868
		PIGW
		GOPC
		GPR183
		RHBDL3
		TICAM2 /// TMED7-TICAM2
		ARL8B
		FSD1L
		AGPAT3
		GNG8
		LOC643837
		PDCD5
		MEST
		SHB
		SNN
		PREX1
		LOC100506098
		TMEM181
		NAP1L1
		RPS27A
		SRC
		ACTR3B /// LOC100290215
		FNBP1
		LOC100506589
		GABPB1
		CLCF1
		PLA1A
		LARP4
		GLT8D1
		MTERFD3
		NEDD4L
		EIF3B
		LOC100131541
		PBX4
		C5orf30
		PUS7
		PHYH
		NPR1
		NAA15
		SRFBP1
		KLHL23
		RFFL
		ZBTB43
		ADAM9
		ATP2B1
		POTEM
		LOC100132884
		HSP90B1
		LARP1B
		EIF5A
		BRI3
		SELRC1
		RAB31
		RSL1D1
		C5orf41
		NCK2
		NINJ1
		TSEN15
		C4orf32
		SLC25A43
		LTA
		FAM85A
		SLAMF1
		ALCAM
		CSDA
		ADAM8
		NOP14
		C2orf3
		DUSP10
		SLC35B2
		LOC253842 /// NR6A1
		KLF5
		RCL1
		C7orf68
		POLR1B
		KLHL21
		SNHG10
		SLC7A1
		IL13RA1
		SNX11
		HEATR2
		HSPA1A
		POLR3G
		C3orf52
		RUFY3
		SMAD7
		FAS
		SERBP1
		ANKLE2
		LOC25845 /// NCRNA00263
		DENND4C
		CCDC126
		KDM2B
		REL
		TJP1
		PLEK
		FLNA
		LOC151162 /// MGAT5
		MTFP1
		FAM60A
		RGPD4 /// RGPD5 /// RGPD6 /// RGPD8
		NUS1 /// NUS1P3
		ELL2
		LOC284475
		CD86
		JUNB
		LAMTOR3
		PAK1IP1
		CD55
		TIFA
		ZBTB32
		NRIP1
		ZSCAN2
		ASAP1
		ACHE
		MET
		PDSS1
		LYAR
		MYO7A
		DOT1L
		RAP2A
		NFKBID
		FKBP4
		MCCC2
		IFFO2
		MRTO4
		NOTCH2NL
		PAM
		CD40
		LOC285628
		KIF3B
		PHACTR1
		MAPK13
		UTP20
		GEM
		CCND1
		PAQR8
		MIIP
		PHF16
		MAPK6
		RAB21
		BOP1
		TNFRSF4
		NUS1P3
		LYRM4
		KIF13A
		TMEM88
		WDR4
		H2AFY
		GNG4
		MS4A12
		NLN
		FLJ41484
		ZFP1
		RANBP2
		PRMT3
		USP12
		GPHN
		CFP
		DDX31
		QTRT1
		ACSL5
		ZNF529
		DNAJA2
		C4orf46
		DHRS13
		C3orf26
		NRAS
		PEX7
		PPARA
		EFHA2
		YWHAE
		STOML1
		SNAPC4
		FMNL3
		ADAM12
		DDX21
		PPP1R9B
		LACTB
		C10orf2
		PACSIN3
		IRF2BP2
		RGPD5 /// RGPD6 /// RGPD8
		GTF3C4
		CKB
		FAM78B
		IPO4
		C6orf72
		CHD2
		ARL5B
		CCDC6
		RRP12
		CYB5A
		LAPTM4B
		IFRD1
		C15orf39
		TSR1
		DCBLD1
		ECE2
		FZD5
		NCOR2
		ZFY
		THOP1
		CD302
		TLCD1
		CCDC94
		HYMAI
		ATP1A1
		GADD45B
		AIMP2
		LTV1
		PERP
		ENOSF1
		ATP1B3
		B4GALT1
		USP36
		ASS1
		XPO5
		ETV6
		EPB41L4A
		WDR12
		PFAS
		ASXL1
		FAM105B
		DBI
		SRGN
		LINC00461
		ARMC10
		ZNF267
		USP48
		QSER1
		SOCS2
		PLXNC1
		SNX9
		TNFRSF14
		THOC4
		EIF5A2
		CBX6
		RRAGC
		SRPRB
		ANP32A
		ABCE1
		LOC100507345
		ZNF276
		EIF3M
		EPM2AIP1
		VARS2
		ZNF485
		METTL1
		LOC284749
		FAM129A
		C4orf10
		C19orf76
		GALC
		TMOD2
		TBL3
		CEP19
		TMOD1
		LRRC58
		PPP1R15B
		MYBBP1A
		SECISBP2
		MTMR9
		WDR36
		SLC20A1
		IL23A
		RRP1B
		MRPS17 /// ZNF713
		IL6R
		MACF1
		SOD2
		SOCS3
		SCFD2
		TIMP1
		FAM49A
		PUS1
		MINA
		ZNF202
		FAM171A1
		TOMM22
		LOC284454
		DIEXF
		ARHGEF2
		PTGS2
		EIF4E
		ATP6V0A2
		DPP7
		SORD
		SUMO4
		THADA
		TSPAN33
		TRAP1
		C11orf95
		ARVCF
		GNL3
		NUP35
		LOC285957
		SIGMAR1
		SUN1
		DGKH
		MTPAP
		KDM6B
		ZNF259 /// ZNF259P1
		SEC61A2
		CDK7
		SRXN1
		GPR132
		CEP135
		UBE2W
		RAB7L1
		FBRSL1
		HSPA9
		POLR3H
		SLC39A14
		CEP78
		CCDC124
		TMEM39A
		ENSA
		CERS4
		LOC728437
		PRMT1
		RAB8B
		LACC1
		CACNA1D
		WDR35
		TAB2
		NUDT15
		BTF3L4
		LRCH3
		CAMKK2
		TRMT6
		GEMIN5
		NME1
		MTFR1
		SLC38A2
		STC2
		SPNS1
		XPO4
		TNIP2
		SLK
		DUSP4
		TP53BP2
		AKAP1
		SERF1A /// SERF1B
		LSP1
		FAF1
		FAM190B
		NFKB1
		PRG2
		PDE8A
		SAMSN1
		PPAT
		LOC100289019
		PIK3CD
		LOC100505656
		FLCN
		GADD45A
		FNDC3B
		C7orf40
		GK3P
		PPRC1
		PPA2
		NOC3L
		ABCF2
		BAG3
		MAPKAP1
		RRP7A /// RRP7B
		CFDP1
		PPP1R14B
		TBC1D10A
		ACSL1
		AGPAT5
		KIAA0564
		MYO1C
		CD70
		MTHFD1L
		MFI2
		ENO1
		TES
		HYOU1
		SEL1L
		LARS
		NOM1
		CSTB
		IPO5
		EIF3C
		ECE1
		NRP2
		LRRC66
		EIF4A1
		RANBP10
		KIAA0020
		RPL27A
		TGFBR1
		APOE
		MKI67IP
		C17orf89
		DHX9
		UPP1
		NCKAP1
		MAT2A
		AHCY
		TCEB3
		PYCR1
		TFAM
		VDAC1
		ADAM1
		JPH4
		TMEM184C
		SRR
		MFSD10
		TOMM40
		TUBB2A
		PSME3
		RPP40
		UCK2
		ZNF788
		PES1
		SRSF3
		CCDC86
		KHDRBS3
		RPF2
		KCNN4
		KIF13B
		DDX20
		CALML4
		CTU2
		TNFRSF18
		RPLP2
		ANXA5
		ZDHHC13
		MRPS28
		SLC25A13
		PRDX4
		LOC440896
		EEA1
		GLRX3
		NDUFAF2
		NOC2L
		CSTF2T
		RRS1
		TMEM38B
		PIM3
		RHEBL1
		GART
		DPH2
		ACTR3
		BRIX1
		PSPH
		PAICS
		DUSP22
		WDR3
		LOC100129917
		SGCB
		ADCY3
		SRPK1
		SRM
		RPS5
		TRAF4
		TRPM7
		ANP32A-IT1
		FYTTD1
		PRKDC
		WRN
		SETD6
		ADAT2
		GAPDHP62
		SEC11C
		ASAP1-IT1
		RPS6KA1
		ACBD6
		NOP2
		CLCN5
		GOLIM4
		BIRC2
		HUS1
		CAMTA1
		NOP56
		FLVCR2
		NME1-NME2 /// NME2
		SARS
		TIMM9
		ILKAP

## Sheet: SI_FigsS1-S3
All 21014 annotated genes on HG U133plus 2 array	Elo et al: Increased by IL4 in T cells, n=640	Elo et al: Decreased by IL4 in T cells, n=484		Leonard et al: increased in GC-LCL v GC B cells, (SAM FDR=1; FC>2), n=2084	top 640 genes increased, n=640	top 484 genes increased, n=484		Leonard et al: decreased in GC-LCL v GC B cells, (SAM FDR=1; FC>2) n=1680	top 640 genes decreased, n=640	top 484 genes decreased, n=484				Steid et al EBVpos HL v GC, increased (LIMMA p<0.01, FC>2), n=1655	Top 640 increased, n=640	Top 484 increased, n=484		Steidl et al EBVpos HL v GC, decreased (LIMMA p<0.01, FC>2), n=4631	Top 640 decreased, p<0.01, FC>2, n=640	Top 484 decreased, n=484			Steidl et al EBVneg HL v GC, increased, (LIMMA p<0.01, FC>2), n=1397	Top 640 increased, n=640	Top 484 increased, n=484		Steidl et al EBVpos HL v GC, (LIMMA p<0.01, FC>2), n=4577	Top 640 decreased, n=640	Top 484 decreased, n=484			Piccaluga et al: Genes increased in eBL v normal centroblasts (LIMMA P<0.01 ; FC>2) n=1848	Top 640 genes increased, n=640	Top 484 genes increased, n=484		Piccaluga et al: Genes decreased in eBL v normal centroblasts (LIMMA P<0.01; FC>2) n=1432	Top 640 genes decreased, n=640	Top 484 genes decreased, n=484
RAB13	TSPAN13	BCL6		IFI44L	IFI44L	IFI44L		BCL6	BCL6	BCL6				IL1R2	IL1R2	IL1R2		RGS13	RGS13	RGS13			DHRS2	DHRS2	DHRS2		RGS13	RGS13	RGS13			COL1A1	COL1A1	COL1A1		P2RY12	P2RY12	P2RY12
MYBL1	ANKRD36BP2	BACH2		IFIT3	IFIT3	IFIT3		BACH2	BACH2	BACH2				DHRS2	DHRS2	DHRS2		POU2AF1	POU2AF1	POU2AF1			CCL17	CCL17	CCL17		EML6	EML6	EML6			SLC40A1	SLC40A1	SLC40A1		IGHA1	IGHA1	IGHA1
AICDA	FOXP1	IL8		SEPT10	SEPT10	SEPT10		TSPAN13	TSPAN13	TSPAN13				CCR7	CCR7	CCR7		STAP1	STAP1	STAP1			CCL22	CCL22	CCL22		MS4A1	MS4A1	MS4A1			COL3A1	COL3A1	COL3A1		IGK@ /// IGKC	IGK@ /// IGKC	IGK@ /// IGKC
OSBPL10	STK39	DUSP1		IFI44	IFI44	IFI44		OSBPL10	OSBPL10	OSBPL10				CCL22	CCL22	CCL22		RASSF6	RASSF6	RASSF6			TFPI2	TFPI2	TFPI2		STAP1	STAP1	STAP1			HBA1 /// HBA2	HBA1 /// HBA2	HBA1 /// HBA2		IGHA1 /// IGHA2 /// LOC100126583	IGHA1 /// IGHA2 /// LOC100126583	IGHA1 /// IGHA2 /// LOC100126583
EML6	BCL2L11	SYTL2		HDGFRP3	HDGFRP3	HDGFRP3		MYBL1	MYBL1	MYBL1				TFPI2	TFPI2	TFPI2		GPR18	GPR18	GPR18			IL1R2	IL1R2	IL1R2		ELL3 /// SERINC4	ELL3 /// SERINC4	ELL3 /// SERINC4			S100A8	S100A8	S100A8		LMO2	LMO2	LMO2
KIAA0125	TGFBR2	MAP4K4		ZC3H12C	ZC3H12C	ZC3H12C		EML6	EML6	EML6				CCL17	CCL17	CCL17		ELL3 /// SERINC4	ELL3 /// SERINC4	ELL3 /// SERINC4			CCR7	CCR7	CCR7		IGHG1 /// IGHM	IGHG1 /// IGHM	IGHG1 /// IGHM			SEPP1	SEPP1	SEPP1		CR2	CR2	CR2
MS4A1	TXNIP	CMTM7		MGST1	MGST1	MGST1		FOS	FOS	FOS				IL6	IL6	IL6		IGHG1 /// IGHG2 /// IGHM /// IGHV4-31	IGHG1 /// IGHG2 /// IGHM /// IGHV4-31	IGHG1 /// IGHG2 /// IGHM /// IGHV4-31			CYP4Z1	CYP4Z1	CYP4Z1		SLC40A1	SLC40A1	SLC40A1			LUM	LUM	LUM		HIST1H2BG	HIST1H2BG	HIST1H2BG
BATF3	AMIGO2	C13orf15		CD274	CD274	CD274		FLJ42418	FLJ42418	FLJ42418				PERP	PERP	PERP		SEPP1	SEPP1	SEPP1			ID2 /// ID2B	ID2 /// ID2B	ID2 /// ID2B		GPR160	GPR160	GPR160			GPNMB	GPNMB	GPNMB		FGD6	FGD6	FGD6
LYZ	TAGAP	SGK1		USP18	USP18	USP18		IL8	IL8	IL8				ID2 /// ID2B	ID2 /// ID2B	ID2 /// ID2B		SLC40A1	SLC40A1	SLC40A1			ID2	ID2	ID2		RASSF6	RASSF6	RASSF6			IGFBP7	IGFBP7	IGFBP7		IGLV1-36	IGLV1-36	IGLV1-36
RGS13	SATB1	JUN		IFIT1	IFIT1	IFIT1		CCDC144B	CCDC144B	CCDC144B				ATF3	ATF3	ATF3		MYBL1	MYBL1	MYBL1			IL6	IL6	IL6		TNFRSF17	TNFRSF17	TNFRSF17			ANXA1	ANXA1	ANXA1		CDV3	CDV3	CDV3
ELL3 /// SERINC4	SLCO3A1	FOSB		SCD	SCD	SCD		LPP	LPP	LPP				ATP1B1	ATP1B1	ATP1B1		LRMP	LRMP	LRMP			BATF3	BATF3	BATF3		MYBL1	MYBL1	MYBL1			HBB	HBB	HBB		ST6GAL1	ST6GAL1	ST6GAL1
RASSF6	GPR18	PITPNC1		RRAGD	RRAGD	RRAGD		MME	MME	MME				ID2	ID2	ID2		EML6	EML6	EML6			PDGFRA	PDGFRA	PDGFRA		LMO2	LMO2	LMO2			CSDA	CSDA	CSDA		GNA13	GNA13	GNA13
LRMP	IL4R	PALLD		CTH	CTH	CTH		FCRL1	FCRL1	FCRL1				ODZ2	ODZ2	ODZ2		AICDA	AICDA	AICDA			NT5DC4	NT5DC4	NT5DC4		OSBPL10	OSBPL10	OSBPL10			COL1A2	COL1A2	COL1A2		IGHG1 /// IGHM	IGHG1 /// IGHM	IGHG1 /// IGHM
LGALS3	CXCR4	SERP2		RGS20	RGS20	RGS20		SEL1L3	SEL1L3	SEL1L3				IL1R1	IL1R1	IL1R1		MS4A1	MS4A1	MS4A1			ATF3	ATF3	ATF3		GPR18	GPR18	GPR18			POSTN	POSTN	POSTN		DHRS9	DHRS9	DHRS9
SOCS3	SLA	CD38		CYBRD1	CYBRD1	CYBRD1		HOPX	HOPX	HOPX				PHLDA2	PHLDA2	PHLDA2		TNFRSF17	TNFRSF17	TNFRSF17			ODZ2	ODZ2	ODZ2		TCL1A	TCL1A	TCL1A			MMP12	MMP12	MMP12		ARHGEF7	ARHGEF7	ARHGEF7
BANK1	FAM46C	ZNF831		CLIC6	CLIC6	CLIC6		AFF3	AFF3	AFF3				TMEFF2	TMEFF2	TMEFF2		IGJ	IGJ	IGJ			COL1A1	COL1A1	COL1A1		POU2AF1	POU2AF1	POU2AF1			LYZ	LYZ	LYZ		SERPINA9	SERPINA9	SERPINA9
ENPP2	PRKCA	CLEC2D		ME1	ME1	ME1		RNF144B	RNF144B	RNF144B				BATF3	BATF3	BATF3		IGK@ /// IGKC	IGK@ /// IGKC	IGK@ /// IGKC			ATP1B1	ATP1B1	ATP1B1		IGJ	IGJ	IGJ			CCL18	CCL18	CCL18		IGLV2-23	IGLV2-23	IGLV2-23
SLAMF8	CHN2	P2RX5		HERC5	HERC5	HERC5		ANKRD36BP2	ANKRD36BP2	ANKRD36BP2				GAP43	GAP43	GAP43		CLU	CLU	CLU			TMEFF2	TMEFF2	TMEFF2		AICDA	AICDA	AICDA			S100A9	S100A9	S100A9		FCRL3	FCRL3	FCRL3
FCRL1	STK17B	REXO2		MCTP1	MCTP1	MCTP1		FOXP1	FOXP1	FOXP1				KCNJ2	KCNJ2	KCNJ2		TCL1A	TCL1A	TCL1A			IGSF3	IGSF3	IGSF3		SWAP70	SWAP70	SWAP70			SPARC	SPARC	SPARC		LPP	LPP	LPP
AFF3	FAM113B	LTB		CLIC2	CLIC2	CLIC2		S100A10	S100A10	S100A10				ZBTB32	ZBTB32	ZBTB32		GPR160	GPR160	GPR160			SEMA6A	SEMA6A	SEMA6A		IGK@ /// IGKC	IGK@ /// IGKC	IGK@ /// IGKC			FN1	FN1	FN1		IGK@ /// IGKC /// LOC652493 /// LOC652694	IGK@ /// IGKC /// LOC652493 /// LOC652694	IGK@ /// IGKC /// LOC652493 /// LOC652694
RALGPS2	STK4	SYNE2		DFNA5	DFNA5	DFNA5		RGS13	RGS13	RGS13				COL1A1	COL1A1	COL1A1		IGHG1 /// IGHM	IGHG1 /// IGHM	IGHG1 /// IGHM			IL26	IL26	IL26		TOX	TOX	TOX			GJA1	GJA1	GJA1		ADAM28	ADAM28	ADAM28
LPP	SPINT2	OTUD1		PLAC8	PLAC8	PLAC8		MAP4K4	MAP4K4	MAP4K4				RCAN2	RCAN2	RCAN2		ANKRD36BP2	ANKRD36BP2	ANKRD36BP2			ISX	ISX	ISX		IGHG1 /// IGHG2 /// IGHM /// IGHV4-31	IGHG1 /// IGHG2 /// IGHM /// IGHV4-31	IGHG1 /// IGHG2 /// IGHM /// IGHV4-31			EMP1	EMP1	EMP1		FAM129A	FAM129A	FAM129A
MEF2C	CAMK1	CD9		CCR7	CCR7	CCR7		STK39	STK39	STK39				ELOVL7	ELOVL7	ELOVL7		TOX	TOX	TOX			RCAN2	RCAN2	RCAN2		LRMP	LRMP	LRMP			MAFB	MAFB	MAFB		BCL2A1	BCL2A1	BCL2A1
DOK7	DUSP6	CNOT6L		LINC00158	LINC00158	LINC00158		IGL@	IGL@	IGL@				CYP4Z1	CYP4Z1	CYP4Z1		OSBPL10	OSBPL10	OSBPL10			SEMA4C	SEMA4C	SEMA4C		UBE2J1	UBE2J1	UBE2J1			PLS3	PLS3	PLS3		SNAP23	SNAP23	SNAP23
MGST3	SOS1	FAM107B		CCND2	CCND2	CCND2		METTL7A	METTL7A	METTL7A				XK	XK	XK		SEL1L3	SEL1L3	SEL1L3			ZBTB32	ZBTB32	ZBTB32		FCRL3	FCRL3	FCRL3			ENPP2	ENPP2	ENPP2		C4orf7	C4orf7	C4orf7
USP6NL	DOCK9	PVRIG		DSE	DSE	DSE		C7orf10	C7orf10	C7orf10				MYOF	MYOF	MYOF		SORL1	SORL1	SORL1			GAD1	GAD1	GAD1		MATN2	MATN2	MATN2			CALD1	CALD1	CALD1		KLHL6	KLHL6	KLHL6
PNOC	CD1C	STAP1		KIF21A	KIF21A	KIF21A		QPCT	QPCT	QPCT				PDGFRA	PDGFRA	PDGFRA		PLEKHF2	PLEKHF2	PLEKHF2			INHBA	INHBA	INHBA		FCAMR	FCAMR	FCAMR			SOD2	SOD2	SOD2		RRAS2	RRAS2	RRAS2
FLJ42418	SYNE1	GZMB		FERMT2	FERMT2	FERMT2		ADAM28	ADAM28	ADAM28				SEMA4C	SEMA4C	SEMA4C		UBE2J1	UBE2J1	UBE2J1			GAP43	GAP43	GAP43		SORL1	SORL1	SORL1			TIMP1	TIMP1	TIMP1		JAK1	JAK1	JAK1
SEPW1	ITGAE	TP53INP1		SPARC	SPARC	SPARC		PRKAR2B	PRKAR2B	PRKAR2B				LINC00184	LINC00184	LINC00184		RALGPS2	RALGPS2	RALGPS2			MYOF	MYOF	MYOF		BLNK	BLNK	BLNK			HSPA1A	HSPA1A	HSPA1A		CD22	CD22	CD22
DCK	EZR	PTPRC		CD300A	CD300A	CD300A		HHEX	HHEX	HHEX				CCL5	CCL5	CCL5		MATN2	MATN2	MATN2			SOCS3	SOCS3	SOCS3		ANKRD36BP2	ANKRD36BP2	ANKRD36BP2			APOE	APOE	APOE		GGA2	GGA2	GGA2
CTSB	SIGLEC10	ANK3		BCL2	BCL2	BCL2		P2RY12	P2RY12	P2RY12				SYTL3	SYTL3	SYTL3		CXCL14	CXCL14	CXCL14			MAOA	MAOA	MAOA		SEL1L3	SEL1L3	SEL1L3			SPARCL1	SPARCL1	SPARCL1		GPR18	GPR18	GPR18
BLNK	EMB	PFKFB3		NID1	NID1	NID1		COBLL1	COBLL1	COBLL1				CCND2	CCND2	CCND2		BACH2	BACH2	BACH2			C10orf128	C10orf128	C10orf128		TPD52	TPD52	TPD52			C15orf48	C15orf48	C15orf48		IGHM	IGHM	IGHM
GNA13	UCP2	FAM184A		IL15	IL15	IL15		LOXL2	LOXL2	LOXL2				SOCS3	SOCS3	SOCS3		TPD52	TPD52	TPD52			TNFRSF11A	TNFRSF11A	TNFRSF11A		DSP	DSP	DSP			RARRES1	RARRES1	RARRES1		MBNL1	MBNL1	MBNL1
CTSC	LOC100510485	TNFSF8		CTSC	CTSC	CTSC		FCRL3	FCRL3	FCRL3				IGSF3	IGSF3	IGSF3		SWAP70	SWAP70	SWAP70			AMPH	AMPH	AMPH		BACH2	BACH2	BACH2			LGALS3	LGALS3	LGALS3		MEF2C	MEF2C	MEF2C
STAP1	PDE9A	ZNF101		NEXN	NEXN	NEXN		FCRL2	FCRL2	FCRL2				CDKN1A	CDKN1A	CDKN1A		BLNK	BLNK	BLNK			CCND2	CCND2	CCND2		VNN2	VNN2	VNN2			MS4A4A	MS4A4A	MS4A4A		ATP2A3	ATP2A3	ATP2A3
BLVRA	KLF6	PAG1		FSCN1	FSCN1	FSCN1		KLHL14	KLHL14	KLHL14				COL4A5	COL4A5	COL4A5		FCAMR	FCAMR	FCAMR			IL1R1	IL1R1	IL1R1		RALGPS2	RALGPS2	RALGPS2			IFI27	IFI27	IFI27		HTR3A	HTR3A	HTR3A
GIMAP5	ZHX2	FAM65B		DRAM1	DRAM1	DRAM1		MAML3	MAML3	MAML3				PGAP1	PGAP1	PGAP1		FCRL3	FCRL3	FCRL3			TNFRSF8	TNFRSF8	TNFRSF8		CR2	CR2	CR2			QKI	QKI	QKI		RAB8B	RAB8B	RAB8B
SEL1L3	IFT57	NFATC2		HMGN5	HMGN5	HMGN5		VPREB3	VPREB3	VPREB3				PTP4A3	PTP4A3	PTP4A3		FCRL1	FCRL1	FCRL1			IER3	IER3	IER3		SEPP1	SEPP1	SEPP1			VEGFA	VEGFA	VEGFA		PIP4K2A	PIP4K2A	PIP4K2A
KBTBD8	SETBP1	JAK3		FNIP2	FNIP2	FNIP2		DUSP1	DUSP1	DUSP1				CXCL10	CXCL10	CXCL10		ADAM28	ADAM28	ADAM28			GRIN2A	GRIN2A	GRIN2A		KIAA0125	KIAA0125	KIAA0125			CAV1	CAV1	CAV1		C6orf62	C6orf62	C6orf62
BRWD1	TRAF5	BCOR		STAT1	STAT1	STAT1		HIST1H2BG	HIST1H2BG	HIST1H2BG				HSPA1A /// HSPA1B	HSPA1A /// HSPA1B	HSPA1A /// HSPA1B		DSP	DSP	DSP			PTP4A3	PTP4A3	PTP4A3		PLEKHF2	PLEKHF2	PLEKHF2			CXCL9	CXCL9	CXCL9		MS4A1	MS4A1	MS4A1
APOC1	PDIA4	PELI1		TMCC3	TMCC3	TMCC3		IGK@ /// IGKC	IGK@ /// IGKC	IGK@ /// IGKC				CD274	CD274	CD274		EAF2	EAF2	EAF2			MICAL2	MICAL2	MICAL2		CLU	CLU	CLU			PLA2G7	PLA2G7	PLA2G7		FLJ42418	FLJ42418	FLJ42418
FCRLA	C21orf96	CTLA4		CYP1B1	CYP1B1	CYP1B1		IGK@ /// IGKC /// LOC652493 /// LOC652694	IGK@ /// IGKC /// LOC652493 /// LOC652694	IGK@ /// IGKC /// LOC652493 /// LOC652694				TNFRSF11A	TNFRSF11A	TNFRSF11A		MME	MME	MME			FNIP2	FNIP2	FNIP2		CD19	CD19	CD19			DEPTOR	DEPTOR	DEPTOR		IGHA1 /// IGHA2 /// IGHD /// IGHG1 /// IGHG3 /// IGHG4 /// IGHM /// IGHV3-23 /// IGHV4-31 /// IGHV4-59 /// LOC100126583	IGHA1 /// IGHA2 /// IGHD /// IGHG1 /// IGHG3 /// IGHG4 /// IGHM /// IGHV3-23 /// IGHV4-31 /// IGHV4-59 /// LOC100126583	IGHA1 /// IGHA2 /// IGHD /// IGHG1 /// IGHG3 /// IGHG4 /// IGHM /// IGHV3-23 /// IGHV4-31 /// IGHV4-59 /// LOC100126583
FCRL3	RBMS1	SUSD3		NMT2	NMT2	NMT2		NEIL1	NEIL1	NEIL1				CSDA	CSDA	CSDA		RUNDC2B /// RUNDC2C	RUNDC2B /// RUNDC2C	RUNDC2B /// RUNDC2C			PHLDA2	PHLDA2	PHLDA2		FCRL1	FCRL1	FCRL1			COL6A3	COL6A3	COL6A3		TLR10	TLR10	TLR10
STAT1	TBC1D1	PDE4D		PLA1A	PLA1A	PLA1A		ASB13	ASB13	ASB13				RRAD	RRAD	RRAD		NLRC3	NLRC3	NLRC3			ATF5	ATF5	ATF5		KBTBD8	KBTBD8	KBTBD8			FCHO2	FCHO2	FCHO2		IGL@	IGL@	IGL@
TXN	SMAD2	WIPF1		UGT2B17	UGT2B17	UGT2B17		CHST15	CHST15	CHST15				TNFRSF8	TNFRSF8	TNFRSF8		MAML3	MAML3	MAML3			ERC2	ERC2	ERC2		IGLV1-44 /// LOC100290481	IGLV1-44 /// LOC100290481	IGLV1-44 /// LOC100290481			CRNDE	CRNDE	CRNDE		LOC100510649	LOC100510649	LOC100510649
SORL1	RUNX1	MAN2A1		EPDR1	EPDR1	EPDR1		LRMP	LRMP	LRMP				ZDHHC11	ZDHHC11	ZDHHC11		IGLV1-44 /// LOC100290481	IGLV1-44 /// LOC100290481	IGLV1-44 /// LOC100290481			HOXC6	HOXC6	HOXC6		MME	MME	MME			COL6A2	COL6A2	COL6A2		LAPTM5	LAPTM5	LAPTM5
FTL	GABPB2	CCND3		CD226	CD226	CD226		LOC96610	LOC96610	LOC96610				MAP1B	MAP1B	MAP1B		FLJ42418	FLJ42418	FLJ42418			ADCY1	ADCY1	ADCY1		GMDS	GMDS	GMDS			SMAD1	SMAD1	SMAD1		PIK3AP1	PIK3AP1	PIK3AP1
IGHG1 /// IGHM	JHDM1D	SLC44A1		TNFSF13B	TNFSF13B	TNFSF13B		RCAN3	RCAN3	RCAN3				GZMB	GZMB	GZMB		KIAA0125	KIAA0125	KIAA0125			EPHB1	EPHB1	EPHB1		MBD4	MBD4	MBD4			CTSB	CTSB	CTSB		RBM6	RBM6	RBM6
IL4I1	ADAM17	KAT2B		TSPAN12	TSPAN12	TSPAN12		PELI1	PELI1	PELI1				HOXC6	HOXC6	HOXC6		P2RY12	P2RY12	P2RY12			CDKN1A	CDKN1A	CDKN1A		KIAA0922	KIAA0922	KIAA0922			CD14	CD14	CD14		JMJD1C	JMJD1C	JMJD1C
NEIL1	IL10RA	DDAH2		RDX	RDX	RDX		HNRNPA1 /// LOC100506653	HNRNPA1 /// LOC100506653	HNRNPA1 /// LOC100506653				CXCL9	CXCL9	CXCL9		MBD4	MBD4	MBD4			CCL5	CCL5	CCL5		E2F5	E2F5	E2F5			CD163	CD163	CD163		STK17B	STK17B	STK17B
ND2	GIT2	FKBP5		DDX60	DDX60	DDX60		IGK@ /// IGKC /// IGKV3D-15 /// LOC100510044	IGK@ /// IGKC /// IGKV3D-15 /// LOC100510044	IGK@ /// IGKC /// IGKV3D-15 /// LOC100510044				SEMA6A	SEMA6A	SEMA6A		LMO2	LMO2	LMO2			ELOVL7	ELOVL7	ELOVL7		MDFIC	MDFIC	MDFIC			GABBR1 /// UBD	GABBR1 /// UBD	GABBR1 /// UBD		IGSF10	IGSF10	IGSF10
CHI3L1	P4HA2	ARRDC2		CMBL	CMBL	CMBL		BCL2L11	BCL2L11	BCL2L11				PTPRG	PTPRG	PTPRG		SYBU	SYBU	SYBU			PERP	PERP	PERP		EAF2	EAF2	EAF2			CENPV	CENPV	CENPV		YWHAZ	YWHAZ	YWHAZ
BACH2	JUND	FAM110A		BCL2L10	BCL2L10	BCL2L10		TGFBR2	TGFBR2	TGFBR2				SIX3	SIX3	SIX3		DCK	DCK	DCK			FOXC1	FOXC1	FOXC1		IGL@	IGL@	IGL@			C1QB	C1QB	C1QB		ZBTB38	ZBTB38	ZBTB38
CEBPD	ETS1	BCL3		PHLDA2	PHLDA2	PHLDA2		ARRDC3	ARRDC3	ARRDC3				IER3	IER3	IER3		PRKCB	PRKCB	PRKCB			MGST3	MGST3	MGST3		MAML3	MAML3	MAML3			TXN	TXN	TXN		EZR	EZR	EZR
BPTF	EVI2B	SSBP3		LAMP3	LAMP3	LAMP3		IGLV3-19	IGLV3-19	IGLV3-19				VGLL3	VGLL3	VGLL3		ARHGDIB	ARHGDIB	ARHGDIB			PTPRG	PTPRG	PTPRG		SYBU	SYBU	SYBU			GPX3	GPX3	GPX3		IL21R	IL21R	IL21R
SURF4	C4orf32	SP140		TMEM45A	TMEM45A	TMEM45A		ELL3 /// SERINC4	ELL3 /// SERINC4	ELL3 /// SERINC4				TNFAIP3	TNFAIP3	TNFAIP3		IGL@	IGL@	IGL@			RNF213	RNF213	RNF213		PAG1	PAG1	PAG1			TIMP2	TIMP2	TIMP2		IKZF1	IKZF1	IKZF1
KIAA0922	HENMT1	CARD11		DST	DST	DST		LOC100509128	LOC100509128	LOC100509128				CACHD1	CACHD1	CACHD1		CD79B	CD79B	CD79B			EMR1	EMR1	EMR1		RUNDC2B /// RUNDC2C	RUNDC2B /// RUNDC2C	RUNDC2B /// RUNDC2C			ZNF385B	ZNF385B	ZNF385B		IGKV1-5	IGKV1-5	IGKV1-5
SYBU	FLJ37453	RRAS2		IPCEF1	IPCEF1	IPCEF1		RUNDC2B /// RUNDC2C	RUNDC2B /// RUNDC2C	RUNDC2B /// RUNDC2C				CD44	CD44	CD44		PAG1	PAG1	PAG1			CD274	CD274	CD274		RRAS2	RRAS2	RRAS2			FAM198B	FAM198B	FAM198B		IGKC /// IGKV1-5 /// IGKV1D-8 /// LOC652493 /// LOC652694	IGKC /// IGKV1-5 /// IGKV1D-8 /// LOC652493 /// LOC652694	IGKC /// IGKV1-5 /// IGKV1D-8 /// LOC652493 /// LOC652694
DNAJC10	FAM102B	PIK3C2B		MAP3K5	MAP3K5	MAP3K5		MET	MET	MET				CCL8	CCL8	CCL8		GMDS	GMDS	GMDS			FSCN1	FSCN1	FSCN1		LOC100130458	LOC100130458	LOC100130458			KCTD12	KCTD12	KCTD12		SRSF1	SRSF1	SRSF1
GPR160	P2RY8	ZFP36L2		TNFRSF19	TNFRSF19	TNFRSF19		SYTL2	SYTL2	SYTL2				OSBPL6	OSBPL6	OSBPL6		CR2	CR2	CR2			LINC00184	LINC00184	LINC00184		USP6NL	USP6NL	USP6NL			CTHRC1	CTHRC1	CTHRC1		CLIC4	CLIC4	CLIC4
TIMP1	C6orf64	IRF8		ENTPD1	ENTPD1	ENTPD1		CUX1	CUX1	CUX1				VASH2	VASH2	VASH2		FGD6	FGD6	FGD6			ZDHHC11	ZDHHC11	ZDHHC11		CD79B	CD79B	CD79B			ADAMDEC1	ADAMDEC1	ADAMDEC1		IGHD	IGHD	IGHD
MMP9	IKZF1	RAPGEF6		GIMAP6	GIMAP6	GIMAP6		KANK1	KANK1	KANK1				LOC400043	LOC400043	LOC400043		VNN2	VNN2	VNN2			RHEBL1	RHEBL1	RHEBL1		VPREB3	VPREB3	VPREB3			CCL5	CCL5	CCL5		EWSR1 /// FLI1	EWSR1 /// FLI1	EWSR1 /// FLI1
KLHL14	RASA2	TGIF1		AHRR	AHRR	AHRR		HTR3A	HTR3A	HTR3A				AHNAK	AHNAK	AHNAK		CPNE3	CPNE3	CPNE3			TGFBR3	TGFBR3	TGFBR3		LPP	LPP	LPP			SCD	SCD	SCD		MARCH1	MARCH1	MARCH1
CDKN1A	RERE	FAM26F		SIX3	SIX3	SIX3		ABCA1	ABCA1	ABCA1				AGPAT9	AGPAT9	AGPAT9		MDFIC	MDFIC	MDFIC			AGPAT4	AGPAT4	AGPAT4		ATP10D	ATP10D	ATP10D			RAB31	RAB31	RAB31		FLI1	FLI1	FLI1
CEBPB	PTAR1	CD74		FAM101B	FAM101B	FAM101B		TXNIP	TXNIP	TXNIP				RTN1	RTN1	RTN1		ASB13	ASB13	ASB13			STAT1	STAT1	STAT1		CLIC4	CLIC4	CLIC4			MMP1	MMP1	MMP1		ACTB	ACTB	ACTB
LOC541471 /// NCRNA00152	KLHDC5	NEAT1		VEGFA	VEGFA	VEGFA		FAM46C	FAM46C	FAM46C				MT2A	MT2A	MT2A		FAM3C	FAM3C	FAM3C			CX3CL1	CX3CL1	CX3CL1		ARHGDIB	ARHGDIB	ARHGDIB			PITX1	PITX1	PITX1		DAZAP2	DAZAP2	DAZAP2
IFT43	MAP4K1	EPHA4		CPNE8	CPNE8	CPNE8		AMIGO2	AMIGO2	AMIGO2				KSR1	KSR1	KSR1		E2F5	E2F5	E2F5			BCAS1	BCAS1	BCAS1		SLC30A4	SLC30A4	SLC30A4			NNMT	NNMT	NNMT		GMDS	GMDS	GMDS
SRGN	TMEM71	MKI67		MARCKS	MARCKS	MARCKS		IGHA1 /// IGHG1 /// IGHM /// IGHV3-23 /// IGHV4-31	IGHA1 /// IGHG1 /// IGHM /// IGHV3-23 /// IGHV4-31	IGHA1 /// IGHG1 /// IGHM /// IGHV3-23 /// IGHV4-31				C10orf128	C10orf128	C10orf128		BANK1	BANK1	BANK1			C15orf48	C15orf48	C15orf48		MAP2	MAP2	MAP2			SIPA1L2	SIPA1L2	SIPA1L2		IGHA1 /// IGHG1 /// IGHM /// IGHV3-23 /// IGHV4-31	IGHA1 /// IGHG1 /// IGHM /// IGHV3-23 /// IGHV4-31	IGHA1 /// IGHG1 /// IGHM /// IGHV3-23 /// IGHV4-31
PLEKHF2	LIMS2	SMG1		IFITM1	IFITM1	IFITM1		SLC30A4	SLC30A4	SLC30A4				AGPAT4	AGPAT4	AGPAT4		ARL5A	ARL5A	ARL5A			CPNE4	CPNE4	CPNE4		ASB13	ASB13	ASB13			MYLK	MYLK	MYLK		EXOC5	EXOC5	EXOC5
TCL1A	CCNG2	FCGBP		CYFIP1	CYFIP1	CYFIP1		ST14	ST14	ST14				C1QB	C1QB	C1QB		EVI2B	EVI2B	EVI2B			LUM	LUM	LUM		DCK	DCK	DCK			IGFBP5	IGFBP5	IGFBP5		FAM76B	FAM76B	FAM76B
EBF1	HIST2H2AA3 /// HIST2H2AA4	IL17F		PERP	PERP	PERP		TAGAP	TAGAP	TAGAP				RHEBL1	RHEBL1	RHEBL1		TAGAP	TAGAP	TAGAP			TRD@	TRD@	TRD@		BANK1	BANK1	BANK1			MMP9	MMP9	MMP9		COBLL1	COBLL1	COBLL1
LOC100129447	ARL2BP	IFI44L		VASH2	VASH2	VASH2		STXBP6	STXBP6	STXBP6				WT1	WT1	WT1		IGK@ /// IGKC /// LOC652493 /// LOC652694	IGK@ /// IGKC /// LOC652493 /// LOC652694	IGK@ /// IGKC /// LOC652493 /// LOC652694			BHLHE22	BHLHE22	BHLHE22		CXCL14	CXCL14	CXCL14			C1QC	C1QC	C1QC		SYK	SYK	SYK
CD22	LOC100507463	IFIT3		CDKN1A	CDKN1A	CDKN1A		IGHM /// LOC100133862	IGHM /// LOC100133862	IGHM /// LOC100133862				FOXC1	FOXC1	FOXC1		DENND5B	DENND5B	DENND5B			PGAP1	PGAP1	PGAP1		FCRLA	FCRLA	FCRLA			FNIP2	FNIP2	FNIP2		ITPR1	ITPR1	ITPR1
ZNF137P	IFT80	IFI44		SLC7A11	SLC7A11	SLC7A11		CXCR5	CXCR5	CXCR5				STAT1	STAT1	STAT1		PXK	PXK	PXK			MIAT	MIAT	MIAT		FLJ42418	FLJ42418	FLJ42418			MAFF	MAFF	MAFF		IGKV4-1	IGKV4-1	IGKV4-1
P2RY8	ANKRD13A	HDGFRP3		DUSP4	DUSP4	DUSP4		NMU	NMU	NMU				EHF	EHF	EHF		CPM	CPM	CPM			JUN	JUN	JUN		CXXC5	CXXC5	CXXC5			CLEC7A	CLEC7A	CLEC7A		IGLL5 /// IGLV2-11	IGLL5 /// IGLV2-11	IGLL5 /// IGLV2-11
DMXL1	GLS	CD274		TNIK	TNIK	TNIK		METRNL	METRNL	METRNL				FNIP2	FNIP2	FNIP2		PTPRC	PTPRC	PTPRC			JUNB	JUNB	JUNB		CPNE5	CPNE5	CPNE5			GAS1	GAS1	GAS1		CD74	CD74	CD74
EMR1	MPZL3	USP18		OAS3	OAS3	OAS3		IGLV4-60	IGLV4-60	IGLV4-60				PCGF2	PCGF2	PCGF2		RCSD1	RCSD1	RCSD1			SOCS2	SOCS2	SOCS2		PXK	PXK	PXK			RDX	RDX	RDX		PTPRC	PTPRC	PTPRC
ZBTB32	CLCN3	IFIT1		RAB38	RAB38	RAB38		SPRED2	SPRED2	SPRED2				LMNA	LMNA	LMNA		KIAA0922	KIAA0922	KIAA0922			JAKMIP1	JAKMIP1	JAKMIP1		C4orf34	C4orf34	C4orf34			THBS1	THBS1	THBS1		PLEKHF2	PLEKHF2	PLEKHF2
CCL3 /// CCL3L1 /// CCL3L3	TADA3	HERC5		MAP1B	MAP1B	MAP1B		PDGFD	PDGFD	PDGFD				SORD	SORD	SORD		CCNG2	CCNG2	CCNG2			TTC39A	TTC39A	TTC39A		MZB1	MZB1	MZB1			RPS24	RPS24	RPS24		SETD5	SETD5	SETD5
UBE2J1	KIAA1949	CCR7		YES1	YES1	YES1		SYBU	SYBU	SYBU				SERPINB6	SERPINB6	SERPINB6		METTL7A	METTL7A	METTL7A			DUSP5	DUSP5	DUSP5		PTPRC	PTPRC	PTPRC			CCDC165	CCDC165	CCDC165		LOC100190986	LOC100190986	LOC100190986
MLL3	EZH2	CCND2		TLR7	TLR7	TLR7		MARCH1	MARCH1	MARCH1				MPPED2	MPPED2	MPPED2		TMEM150C	TMEM150C	TMEM150C			TXN	TXN	TXN		KLHL14	KLHL14	KLHL14			DUSP7	DUSP7	DUSP7		GLIPR1	GLIPR1	GLIPR1
SEMA4C	ALOX5	NEXN		LOC100127983	LOC100127983	LOC100127983		APLP2	APLP2	APLP2				JUN	JUN	JUN		PIK3AP1	PIK3AP1	PIK3AP1			AKAP12	AKAP12	AKAP12		PIK3AP1	PIK3AP1	PIK3AP1			COL15A1	COL15A1	COL15A1		IGHG1 /// IGHG2 /// IGHM /// IGHV4-31	IGHG1 /// IGHG2 /// IGHM /// IGHV4-31	IGHG1 /// IGHG2 /// IGHM /// IGHV4-31
PHTF2	EVL	STAT1		FADS1	FADS1	FADS1		CITED2	CITED2	CITED2				LOC284454	LOC284454	LOC284454		BIK	BIK	BIK			MAML2	MAML2	MAML2		ADAM28	ADAM28	ADAM28			TYROBP	TYROBP	TYROBP		RNGTT	RNGTT	RNGTT
ADAMDEC1	AGAP10 /// AGAP4 /// AGAP5 /// AGAP9	CD226		LEPREL1	LEPREL1	LEPREL1		SPINK2	SPINK2	SPINK2				MT1H	MT1H	MT1H		DNAJC10	DNAJC10	DNAJC10			CSDA	CSDA	CSDA		TMSB15A	TMSB15A	TMSB15A			IGSF6	IGSF6	IGSF6		RASSF5	RASSF5	RASSF5
NME3	CDCA7L	TNFSF13B		TRIM6	TRIM6	TRIM6		RUNX2	RUNX2	RUNX2				RORA	RORA	RORA		MZB1	MZB1	MZB1			RORC	RORC	RORC		DHRS9	DHRS9	DHRS9			DCN	DCN	DCN		HNRNPH1	HNRNPH1	HNRNPH1
CYB5A	MAP3K1	RDX		RAB13	RAB13	RAB13		CCNL1	CCNL1	CCNL1				IGF2BP2	IGF2BP2	IGF2BP2		ANKRD29	ANKRD29	ANKRD29			ENO3	ENO3	ENO3		IGK@ /// IGKC /// LOC652493 /// LOC652694	IGK@ /// IGKC /// LOC652493 /// LOC652694	IGK@ /// IGKC /// LOC652493 /// LOC652694			JAG1	JAG1	JAG1		SLAMF1	SLAMF1	SLAMF1
ANKRD36BP2	PHF20L1	DDX60		UBE2QL1	UBE2QL1	UBE2QL1		IGKC	IGKC	IGKC				FSCN1	FSCN1	FSCN1		NLRP4	NLRP4	NLRP4			FTX	FTX	FTX		TMEM150C	TMEM150C	TMEM150C			COL4A2	COL4A2	COL4A2		LNPEP	LNPEP	LNPEP
CCL5	KIAA0922	LAMP3		MAML2	MAML2	MAML2		IGHG1 /// IGHM /// LOC100133862	IGHG1 /// IGHM /// LOC100133862	IGHG1 /// IGHM /// LOC100133862				LOC100289019	LOC100289019	LOC100289019		RPA1	RPA1	RPA1			RTN1	RTN1	RTN1		PRKD3	PRKD3	PRKD3			AFF1	AFF1	AFF1		RBBP4	RBBP4	RBBP4
CXXC5	BAG6	IPCEF1		IFIT2	IFIT2	IFIT2		CMTM7	CMTM7	CMTM7				JAKMIP1	JAKMIP1	JAKMIP1		DOCK8	DOCK8	DOCK8			KSR1	KSR1	KSR1		STK17B	STK17B	STK17B			EPAS1	EPAS1	EPAS1		CLEC2D	CLEC2D	CLEC2D
FCRL2	DZIP3	GIMAP6		DAPK1	DAPK1	DAPK1		CCDC85A	CCDC85A	CCDC85A				MICAL2	MICAL2	MICAL2		P2RX5	P2RX5	P2RX5			PCGF2	PCGF2	PCGF2		TEX9	TEX9	TEX9			TNFSF13B	TNFSF13B	TNFSF13B		CLU	CLU	CLU
BATF	HCLS1	IFITM1		LOC285972	LOC285972	LOC285972		EIF1	EIF1	EIF1				RNF213	RNF213	RNF213		PRKD3	PRKD3	PRKD3			ZNF503	ZNF503	ZNF503		MEF2C	MEF2C	MEF2C			RELL1	RELL1	RELL1		LRMP	LRMP	LRMP
TMEM147	TP53BP2	CYFIP1		ANKRD57	ANKRD57	ANKRD57		IGHA1 /// IGHV2-70 /// IGHV4-31 /// LOC100290006	IGHA1 /// IGHV2-70 /// IGHV4-31 /// LOC100290006	IGHA1 /// IGHV2-70 /// IGHV4-31 /// LOC100290006				MYADM	MYADM	MYADM		HLA-DRA	HLA-DRA	HLA-DRA			DUSP4	DUSP4	DUSP4		STS	STS	STS			APP	APP	APP		LOC100505608	LOC100505608	LOC100505608
C4orf48	CDKN2C	PERP		PIK3R3	PIK3R3	PIK3R3		IGL@ /// IGLJ3 /// LOC100287927	IGL@ /// IGLJ3 /// LOC100287927	IGL@ /// IGLJ3 /// LOC100287927				LOC100506897	LOC100506897	LOC100506897		ATP10D	ATP10D	ATP10D			THY1	THY1	THY1		KANK1	KANK1	KANK1			TFDP2	TFDP2	TFDP2		HHEX	HHEX	HHEX
DTX1	PARVG	CDKN1A		ISG15	ISG15	ISG15		BCAR3	BCAR3	BCAR3				KAZN	KAZN	KAZN		RRAS2	RRAS2	RRAS2			KCND3	KCND3	KCND3		FAM3C	FAM3C	FAM3C			ABI3BP	ABI3BP	ABI3BP		FNBP1	FNBP1	FNBP1
PAG1	CCNI	DUSP4		CERS6	CERS6	CERS6		RASGRP2	RASGRP2	RASGRP2				DUSP5	DUSP5	DUSP5		USP6NL	USP6NL	USP6NL			PLEKHA5	PLEKHA5	PLEKHA5		IGHA1 /// IGHG1 /// IGHM /// IGHV3-23 /// IGHV4-31	IGHA1 /// IGHG1 /// IGHM /// IGHV3-23 /// IGHV4-31	IGHA1 /// IGHG1 /// IGHM /// IGHV3-23 /// IGHV4-31			COL5A2	COL5A2	COL5A2		CPM	CPM	CPM
TNFSF13B	TMEM39B	TNIK		TANC1	TANC1	TANC1		RALGPS2	RALGPS2	RALGPS2				AKAP12	AKAP12	AKAP12		MAL2	MAL2	MAL2			SYTL3	SYTL3	SYTL3		SGMS1	SGMS1	SGMS1			IL18	IL18	IL18		IGHA1 /// IGHV2-70 /// IGHV4-31 /// LOC100290006	IGHA1 /// IGHV2-70 /// IGHV4-31 /// LOC100290006	IGHA1 /// IGHV2-70 /// IGHV4-31 /// LOC100290006
BCL11A	UCKL1	OAS3		B3GNT2	B3GNT2	B3GNT2		SYK	SYK	SYK				GNA15	GNA15	GNA15		ADD3	ADD3	ADD3			AHNAK	AHNAK	AHNAK		FGD6	FGD6	FGD6			CTSC	CTSC	CTSC		SIAH2	SIAH2	SIAH2
IER3	AGAP11 /// AGAP4 /// AGAP6 /// AGAP7 /// AGAP8	RAB13		CAPN2	CAPN2	CAPN2		C13orf15	C13orf15	C13orf15				COL6A3	COL6A3	COL6A3		VPREB3	VPREB3	VPREB3			INHBE	INHBE	INHBE		DNAJC10	DNAJC10	DNAJC10			COL12A1	COL12A1	COL12A1		PIK3CG	PIK3CG	PIK3CG
FGD6	PTPN7	IFIT2		MNDA	MNDA	MNDA		INPP5F	INPP5F	INPP5F				GLT25D2	GLT25D2	GLT25D2		SYK	SYK	SYK			SLC27A2	SLC27A2	SLC27A2		RASGRP3	RASGRP3	RASGRP3			TJP1	TJP1	TJP1		CYBB	CYBB	CYBB
BRI3	KLHDC2	ISG15		SLC12A8	SLC12A8	SLC12A8		SLC15A2	SLC15A2	SLC15A2				MRC1 /// MRC1L1	MRC1 /// MRC1L1	MRC1 /// MRC1L1		CLEC2D	CLEC2D	CLEC2D			COL7A1	COL7A1	COL7A1		DENND5B	DENND5B	DENND5B			C15orf61	C15orf61	C15orf61		ZCCHC6	ZCCHC6	ZCCHC6
KLHL24	NFATC3	RORA		CCL5	CCL5	CCL5		IGKC /// IGKV1-5 /// IGKV1D-8 /// LOC652493 /// LOC652694	IGKC /// IGKV1-5 /// IGKV1D-8 /// LOC652493 /// LOC652694	IGKC /// IGKV1-5 /// IGKV1D-8 /// LOC652493 /// LOC652694				COL7A1	COL7A1	COL7A1		UGT8	UGT8	UGT8			GZMB	GZMB	GZMB		ST6GAL1	ST6GAL1	ST6GAL1			RBFOX2	RBFOX2	RBFOX2		EIF2S3	EIF2S3	EIF2S3
ZCCHC7	NSMCE1	ATF3		FSD1L	FSD1L	FSD1L		LOC100510224	LOC100510224	LOC100510224				FTX	FTX	FTX		AFF3	AFF3	AFF3			COL6A3	COL6A3	COL6A3		SERPINE2	SERPINE2	SERPINE2			LAMP2	LAMP2	LAMP2		DNAJC10	DNAJC10	DNAJC10
C9orf16	RRN3P1	BHLHE40		RORA	RORA	RORA		SATB1	SATB1	SATB1				ADRB2	ADRB2	ADRB2		CDKN2C	CDKN2C	CDKN2C			CAMK1D	CAMK1D	CAMK1D		MBNL3	MBNL3	MBNL3			ROR1	ROR1	ROR1		TAGAP	TAGAP	TAGAP
ATOX1	CAMK2D	LGALS3		SGPP2	SGPP2	SGPP2		SMPDL3A	SMPDL3A	SMPDL3A				CHST7	CHST7	CHST7		FAM107B	FAM107B	FAM107B			AHCYL1	AHCYL1	AHCYL1		CD72	CD72	CD72			PLOD2	PLOD2	PLOD2		CAB39	CAB39	CAB39
GGA2	KIAA0528	KSR1		CAPG	CAPG	CAPG		IGL@ /// IGLJ3	IGL@ /// IGLJ3	IGL@ /// IGLJ3				NSF	NSF	NSF		IGHA1 /// IGHG1 /// IGHM /// IGHV3-23 /// IGHV4-31	IGHA1 /// IGHG1 /// IGHM /// IGHV3-23 /// IGHV4-31	IGHA1 /// IGHG1 /// IGHM /// IGHV3-23 /// IGHV4-31			AGPAT3	AGPAT3	AGPAT3		CPNE3	CPNE3	CPNE3			CST3	CST3	CST3		STX16	STX16	STX16
DAAM1	HDAC1	DUSP16		RNF157	RNF157	RNF157		RGS2	RGS2	RGS2				MUC1	MUC1	MUC1		PDGFD	PDGFD	PDGFD			IL5RA	IL5RA	IL5RA		IGHM	IGHM	IGHM			ATP11A	ATP11A	ATP11A		IGHA1 /// IGHA2 /// IGHD /// IGHG1 /// IGHG3 /// IGHG4 /// IGHM /// IGHV4-31 /// IGHV4-59 /// LOC100126583	IGHA1 /// IGHA2 /// IGHD /// IGHG1 /// IGHG3 /// IGHG4 /// IGHM /// IGHV4-31 /// IGHV4-59 /// LOC100126583	IGHA1 /// IGHA2 /// IGHD /// IGHG1 /// IGHG3 /// IGHG4 /// IGHM /// IGHV4-31 /// IGHV4-59 /// LOC100126583
EFHD2	ADHFE1	GIMAP8		NACC2	NACC2	NACC2		RAPH1	RAPH1	RAPH1				CD97	CD97	CD97		CD72	CD72	CD72			LOC100289019	LOC100289019	LOC100289019		MAL2	MAL2	MAL2			PMP22	PMP22	PMP22		HLA-DQA1 /// HLA-DQA2	HLA-DQA1 /// HLA-DQA2	HLA-DQA1 /// HLA-DQA2
EIF2AK3	TRAPPC8	ZMAT3		ARMCX1	ARMCX1	ARMCX1		DEF8	DEF8	DEF8				MGST3	MGST3	MGST3		SLC30A4	SLC30A4	SLC30A4			UPB1	UPB1	UPB1		IGLC7 /// IGLV1-44 /// LOC100290481	IGLC7 /// IGLV1-44 /// LOC100290481	IGLC7 /// IGLV1-44 /// LOC100290481			ASAH1	ASAH1	ASAH1		ELK3	ELK3	ELK3
DEF8	FAM45A	IFIH1		ATF3	ATF3	ATF3		SLCO3A1	SLCO3A1	SLCO3A1				EBI3	EBI3	EBI3		SYNE1	SYNE1	SYNE1			SLC4A11	SLC4A11	SLC4A11		SYK	SYK	SYK			C1QA	C1QA	C1QA		LOC100509128	LOC100509128	LOC100509128
PPP3CB	KCNK6	SOCS2		FCER2	FCER2	FCER2		IGLJ3	IGLJ3	IGLJ3				PHF21B	PHF21B	PHF21B		ATF1	ATF1	ATF1			APOL1	APOL1	APOL1		HS2ST1	HS2ST1	HS2ST1			TMEM38B	TMEM38B	TMEM38B		CD83	CD83	CD83
PLEKHA2	GPCPD1	FBXO6		LOC100132891	LOC100132891	LOC100132891		GPR18	GPR18	GPR18				MAML2	MAML2	MAML2		LAPTM5	LAPTM5	LAPTM5			CISH	CISH	CISH		MCTP2	MCTP2	MCTP2			LDLR	LDLR	LDLR		AFF3	AFF3	AFF3
GPNMB	C20orf72	GALNT10		MOXD1	MOXD1	MOXD1		IGHA1 /// IGHD /// IGHG1 /// IGHG3 /// IGHM /// IGHV3-48 /// IGHV4-31 /// LOC100291917	IGHA1 /// IGHD /// IGHG1 /// IGHG3 /// IGHM /// IGHV3-48 /// IGHV4-31 /// LOC100291917	IGHA1 /// IGHD /// IGHG1 /// IGHG3 /// IGHM /// IGHV3-48 /// IGHV4-31 /// LOC100291917				SLC25A29	SLC25A29	SLC25A29		STRBP	STRBP	STRBP			MAPKBP1	MAPKBP1	MAPKBP1		AFF3	AFF3	AFF3			KLF4	KLF4	KLF4		GAPT	GAPT	GAPT
SLC15A2	DR1	IL12RB2		CD109	CD109	CD109		HECA	HECA	HECA				PIK3R5	PIK3R5	PIK3R5		JAZF1	JAZF1	JAZF1			PRKXP1	PRKXP1	PRKXP1		PNOC	PNOC	PNOC			IGFBP3	IGFBP3	IGFBP3		MGEA5	MGEA5	MGEA5
STRBP	PPP3CA	OAS1		ELOVL6	ELOVL6	ELOVL6		IGHD	IGHD	IGHD				DST	DST	DST		IGF1	IGF1	IGF1			CYP19A1	CYP19A1	CYP19A1		LYPLAL1	LYPLAL1	LYPLAL1			MYOF	MYOF	MYOF		SGPP1	SGPP1	SGPP1
CORO1B	TTC28-AS1	GNA15		PON2	PON2	PON2		IGKV3-20	IGKV3-20	IGKV3-20				ANKRD22	ANKRD22	ANKRD22		TMSB15A	TMSB15A	TMSB15A			TNFAIP6	TNFAIP6	TNFAIP6		ZNF83	ZNF83	ZNF83			NMU	NMU	NMU		MCL1	MCL1	MCL1
SPARC	COMMD7	IFIT5		TFPI2	TFPI2	TFPI2		RNF103	RNF103	RNF103				SLC26A4	SLC26A4	SLC26A4		ITK	ITK	ITK			WNT5A	WNT5A	WNT5A		C3orf37	C3orf37	C3orf37			C12orf29	C12orf29	C12orf29		MATR3	MATR3	MATR3
SGMS1	C7orf74	IL2RB		CHI3L2	CHI3L2	CHI3L2		IGHA1	IGHA1	IGHA1				DUSP1	DUSP1	DUSP1		GATM	GATM	GATM			COL6A5	COL6A5	COL6A5		CDKN2C	CDKN2C	CDKN2C			COL4A1	COL4A1	COL4A1		ATM	ATM	ATM
SGPP1	FAM69A	ETV6		BHLHE40	BHLHE40	BHLHE40		FADS3	FADS3	FADS3				EMILIN2	EMILIN2	EMILIN2		CLIC4	CLIC4	CLIC4			FABP6	FABP6	FABP6		TAGAP	TAGAP	TAGAP			MGP	MGP	MGP		CDK5R1	CDK5R1	CDK5R1
LGALS2	H2AFJ	OAS2		PIR	PIR	PIR		B3GALTL	B3GALTL	B3GALTL				CCL19	CCL19	CCL19		KLHL14	KLHL14	KLHL14			AGPAT9	AGPAT9	AGPAT9		SYNE2	SYNE2	SYNE2			ADAM9	ADAM9	ADAM9		KLF12	KLF12	KLF12
PRDM15	PTBP1	MB21D2		HSPA4L	HSPA4L	HSPA4L		IL4R	IL4R	IL4R				PLEKHA5	PLEKHA5	PLEKHA5		SYPL1	SYPL1	SYPL1			STAT5A	STAT5A	STAT5A		UGT8	UGT8	UGT8			S100A12	S100A12	S100A12		IGHA1 /// IGHA2 /// IGHG1 /// IGHG2 /// IGHG3 /// IGHM /// IGHV4-31 /// LOC100126583 /// LOC100290036	IGHA1 /// IGHA2 /// IGHG1 /// IGHG2 /// IGHG3 /// IGHM /// IGHV4-31 /// LOC100126583 /// LOC100290036	IGHA1 /// IGHA2 /// IGHG1 /// IGHG2 /// IGHG3 /// IGHM /// IGHV4-31 /// LOC100126583 /// LOC100290036
SOD2	ETFB	WARS		SPG20	SPG20	SPG20		GRAMD1C	GRAMD1C	GRAMD1C				TXN	TXN	TXN		ZNF83	ZNF83	ZNF83			STEAP3	STEAP3	STEAP3		IGLC7 /// IGLV1-44	IGLC7 /// IGLV1-44	IGLC7 /// IGLV1-44			FLVCR1	FLVCR1	FLVCR1		CCNG2	CCNG2	CCNG2
MMP12	RASAL3	XAF1		MYO6	MYO6	MYO6		KLHL5	KLHL5	KLHL5				EPDR1	EPDR1	EPDR1		TMEM48	TMEM48	TMEM48			GNA15	GNA15	GNA15		PPP2R5C	PPP2R5C	PPP2R5C			TSHZ1	TSHZ1	TSHZ1		IGLV1-40 /// IGLV1-44	IGLV1-40 /// IGLV1-44	IGLV1-40 /// IGLV1-44
MAML3	MATK	SAMD9L		LGALS3	LGALS3	LGALS3		IGHA1 /// IGHA2 /// IGHD /// IGHG1 /// IGHG3 /// IGHG4 /// IGHM /// IGHV4-31 /// LOC100133862	IGHA1 /// IGHA2 /// IGHD /// IGHG1 /// IGHG3 /// IGHG4 /// IGHM /// IGHV4-31 /// LOC100133862	IGHA1 /// IGHA2 /// IGHD /// IGHG1 /// IGHG3 /// IGHG4 /// IGHM /// IGHV4-31 /// LOC100133862				JUNB	JUNB	JUNB		IGLC7 /// IGLV1-44 /// LOC100290481	IGLC7 /// IGLV1-44 /// LOC100290481	IGLC7 /// IGLV1-44 /// LOC100290481			RUNX2	RUNX2	RUNX2		LY86	LY86	LY86			VCAN	VCAN	VCAN		IGL@ /// IGLJ3	IGL@ /// IGLJ3	IGL@ /// IGLJ3
FAM162A	MTG1	MAFF		LGALS1	LGALS1	LGALS1		DTX1	DTX1	DTX1				UPB1	UPB1	UPB1		KIAA1370	KIAA1370	KIAA1370			HK2	HK2	HK2		FLI1	FLI1	FLI1			DAB2	DAB2	DAB2		KIAA0125	KIAA0125	KIAA0125
MBD4	CD8A	BLVRA		ARHGAP18	ARHGAP18	ARHGAP18		MCTP2	MCTP2	MCTP2				ZC3H12C	ZC3H12C	ZC3H12C		LOC100509128	LOC100509128	LOC100509128			IQCG	IQCG	IQCG		STX7	STX7	STX7			CEBPB	CEBPB	CEBPB		STX11	STX11	STX11
IL13RA1	LOC439949	MIR155HG		FRMD4A	FRMD4A	FRMD4A		KCNK12	KCNK12	KCNK12				SOCS2	SOCS2	SOCS2		LYPLAL1	LYPLAL1	LYPLAL1			CTTN	CTTN	CTTN		CPM	CPM	CPM			WNT5A	WNT5A	WNT5A		ZNF644	ZNF644	ZNF644
PTGDS	KIAA0247	CD200		GAS7	GAS7	GAS7		ANKMY2	ANKMY2	ANKMY2				STAT5A	STAT5A	STAT5A		C4orf52	C4orf52	C4orf52			NTRK3	NTRK3	NTRK3		STRBP	STRBP	STRBP			LEF1	LEF1	LEF1		SYPL1	SYPL1	SYPL1
RASSF4	BCL2L1	IRF2BP2		LDLR	LDLR	LDLR		SERPINA9	SERPINA9	SERPINA9				CCDC50	CCDC50	CCDC50		PNOC	PNOC	PNOC			B2M	B2M	B2M		IGLV1-36	IGLV1-36	IGLV1-36			SLC25A43	SLC25A43	SLC25A43		IGL@ /// IGLJ3 /// LOC100287927	IGL@ /// IGLJ3 /// LOC100287927	IGL@ /// IGLJ3 /// LOC100287927
LOC100130458	ARMCX6	ANKRD37		CAMSAP2	CAMSAP2	CAMSAP2		SGK1	SGK1	SGK1				NEAT1	NEAT1	NEAT1		BLK	BLK	BLK			KCNJ2	KCNJ2	KCNJ2		LOC100509128	LOC100509128	LOC100509128			HSPB1	HSPB1	HSPB1		WDR1	WDR1	WDR1
NR1H3	VGLL4	CCL3 /// CCL3L1 /// CCL3L3		DSG2	DSG2	DSG2		LOC100287927	LOC100287927	LOC100287927				MT1X	MT1X	MT1X		KIAA0226L	KIAA0226L	KIAA0226L			CES4A	CES4A	CES4A		IGF1	IGF1	IGF1			NPL	NPL	NPL		LTB	LTB	LTB
TPD52	FAM45A /// FAM45B	BTLA		QPRT	QPRT	QPRT		JUN	JUN	JUN				PBX4	PBX4	PBX4		LOC100130458	LOC100130458	LOC100130458			ND6	ND6	ND6		POU2F2	POU2F2	POU2F2			ESF1	ESF1	ESF1		IGHA1 /// IGHD /// IGHG1 /// IGHG3 /// IGHM /// IGHV3-48 /// IGHV4-31 /// LOC100291917	IGHA1 /// IGHD /// IGHG1 /// IGHG3 /// IGHM /// IGHV3-48 /// IGHV4-31 /// LOC100291917	IGHA1 /// IGHD /// IGHG1 /// IGHG3 /// IGHM /// IGHV3-48 /// IGHV4-31 /// LOC100291917
GPR18	SGPL1	EMR1		HIPK2	HIPK2	HIPK2		CXCR4	CXCR4	CXCR4				MAOA	MAOA	MAOA		LPP	LPP	LPP			LOC284454	LOC284454	LOC284454		SPRED2	SPRED2	SPRED2			DPY19L2P2	DPY19L2P2	DPY19L2P2		IGK@ /// IGKC /// IGKV3D-15 /// LOC100510044	IGK@ /// IGKC /// IGKV3D-15 /// LOC100510044	IGK@ /// IGKC /// IGKV3D-15 /// LOC100510044
SYK	ST6GAL1	IL18R1		PARVB	PARVB	PARVB		SPAG16	SPAG16	SPAG16				CYP19A1	CYP19A1	CYP19A1		CPNE5	CPNE5	CPNE5			CHST7	CHST7	CHST7		PDGFD	PDGFD	PDGFD			FSTL1	FSTL1	FSTL1		ARPC4	ARPC4	ARPC4
CYP27B1	ANKRD44	STK3		GALNT10	GALNT10	GALNT10		FAM49A	FAM49A	FAM49A				ANXA8 /// ANXA8L1 /// ANXA8L2	ANXA8 /// ANXA8L1 /// ANXA8L2	ANXA8 /// ANXA8L1 /// ANXA8L2		LCK	LCK	LCK			CXCL9	CXCL9	CXCL9		NLRP4	NLRP4	NLRP4			CREG1	CREG1	CREG1		BANK1	BANK1	BANK1
CLIC4	LOC399753	GIMAP2		NQO1	NQO1	NQO1		KLF4	KLF4	KLF4				ONECUT2	ONECUT2	ONECUT2		RAB1A	RAB1A	RAB1A			SCARNA17	SCARNA17	SCARNA17		RHOH	RHOH	RHOH			ACTN1	ACTN1	ACTN1		MAML3	MAML3	MAML3
MME	DHRS3	DDIT4		KSR1	KSR1	KSR1		FGD6	FGD6	FGD6				ARHGEF40	ARHGEF40	ARHGEF40		IGLC7 /// IGLV1-44	IGLC7 /// IGLV1-44	IGLC7 /// IGLV1-44			SERPINB6	SERPINB6	SERPINB6		IGKC	IGKC	IGKC			S100A6	S100A6	S100A6		PLEKHG1	PLEKHG1	PLEKHG1
YIF1A	FAM120AOS	EIF2AK2		TOM1L1	TOM1L1	TOM1L1		IGJ	IGJ	IGJ				ADAMTS6	ADAMTS6	ADAMTS6		TMEM163	TMEM163	TMEM163			C1QB	C1QB	C1QB		BLK	BLK	BLK			CAPN2	CAPN2	CAPN2		MLL	MLL	MLL
PXK	GNG8	GNPDA1		CD44	CD44	CD44		IGK@ /// IGKC /// LOC652694	IGK@ /// IGKC /// LOC652694	IGK@ /// IGKC /// LOC652694				NOL3	NOL3	NOL3		CR1	CR1	CR1			SV2C	SV2C	SV2C		IGKC /// IGKV1-5 /// IGKV1D-8 /// LOC652493 /// LOC652694	IGKC /// IGKV1-5 /// IGKV1D-8 /// LOC652493 /// LOC652694	IGKC /// IGKV1-5 /// IGKV1D-8 /// LOC652493 /// LOC652694			CYFIP1	CYFIP1	CYFIP1		ST8SIA4	ST8SIA4	ST8SIA4
IFITM1	SCN3A	SPATS2L		CNN3	CNN3	CNN3		CYorf15B	CYorf15B	CYorf15B				DENND5A	DENND5A	DENND5A		STK17B	STK17B	STK17B			CCDC50	CCDC50	CCDC50		FAM107B	FAM107B	FAM107B			TGFBI	TGFBI	TGFBI		LOC100131043	LOC100131043	LOC100131043
STOM	SLC40A1	SLAMF1		IKZF2	IKZF2	IKZF2		LOC100509231 /// LOC100509288 /// OVOS2	LOC100509231 /// LOC100509288 /// OVOS2	LOC100509231 /// LOC100509288 /// OVOS2				NFKBIA	NFKBIA	NFKBIA		COTL1	COTL1	COTL1			SLAMF8	SLAMF8	SLAMF8		MED30	MED30	MED30			CEBPD	CEBPD	CEBPD		REL	REL	REL
SEPT6	OTUD7A	NAMPT		LOC285628	LOC285628	LOC285628		IGKV1-5	IGKV1-5	IGKV1-5				LTA	LTA	LTA		ALOX5	ALOX5	ALOX5			WHAMML1 /// WHAMML2	WHAMML1 /// WHAMML2	WHAMML1 /// WHAMML2		RPA1	RPA1	RPA1			TUBA1A	TUBA1A	TUBA1A		NUCKS1	NUCKS1	NUCKS1
CD59	PLXDC1	PARP9		RAB31	RAB31	RAB31		KLHL6	KLHL6	KLHL6				APOL1	APOL1	APOL1		MCC	MCC	MCC			WNT2	WNT2	WNT2		P2RY12	P2RY12	P2RY12			TMEM176B	TMEM176B	TMEM176B		CD80	CD80	CD80
PTEN	RRAGD	SRGN		IL1A	IL1A	IL1A		BIK	BIK	BIK				CPNE4	CPNE4	CPNE4		UQCRC2	UQCRC2	UQCRC2			TNPO2	TNPO2	TNPO2		C6orf211	C6orf211	C6orf211			C13orf15	C13orf15	C13orf15		SELT	SELT	SELT
LRCH3	BCL2	NFE2L3		DUSP16	DUSP16	DUSP16		CD72	CD72	CD72				IL5RA	IL5RA	IL5RA		HS2ST1	HS2ST1	HS2ST1			ANXA8 /// ANXA8L1 /// ANXA8L2	ANXA8 /// ANXA8L1 /// ANXA8L2	ANXA8 /// ANXA8L1 /// ANXA8L2		C4orf52	C4orf52	C4orf52			CXCL10	CXCL10	CXCL10		MSI2	MSI2	MSI2
ICAM1	CTSC	LTA		BHLHE22	BHLHE22	BHLHE22		TCL6	TCL6	TCL6				SLC27A2	SLC27A2	SLC27A2		C3orf37	C3orf37	C3orf37			FAM5B	FAM5B	FAM5B		PKHD1L1	PKHD1L1	PKHD1L1			TPM1	TPM1	TPM1		PDGFD	PDGFD	PDGFD
RNF145	CYP1B1	FAS		MACC1	MACC1	MACC1		FOSB	FOSB	FOSB				RPL37A	RPL37A	RPL37A		PKHD1L1	PKHD1L1	PKHD1L1			PRAME	PRAME	PRAME		PRKCB	PRKCB	PRKCB			CDH11	CDH11	CDH11		SKAP2	SKAP2	SKAP2
MDFIC	FAM101B	MX2		MSX1	MSX1	MSX1		IGKV4-1	IGKV4-1	IGKV4-1				COL9A2	COL9A2	COL9A2		CXXC5	CXXC5	CXXC5			NFKBIA	NFKBIA	NFKBIA		JAZF1	JAZF1	JAZF1			A2M	A2M	A2M		C10orf18	C10orf18	C10orf18
CD79B	DAPK1	IL1R2		SUSD1	SUSD1	SUSD1		MLXIP	MLXIP	MLXIP				CFLAR	CFLAR	CFLAR		C4orf34	C4orf34	C4orf34			MUC1	MUC1	MUC1		RCSD1	RCSD1	RCSD1			RNF11	RNF11	RNF11		TSPYL5	TSPYL5	TSPYL5
KIAA1370	CERS6	OPTN		RARA	RARA	RARA		MICAL3	MICAL3	MICAL3				SHOX2	SHOX2	SHOX2		IGLV1-36	IGLV1-36	IGLV1-36			CCL19	CCL19	CCL19		LRRC34	LRRC34	LRRC34			TNC	TNC	TNC		CD79A	CD79A	CD79A
PRKCB	CD109	PLSCR1		GIMAP8	GIMAP8	GIMAP8		LOC100287598	LOC100287598	LOC100287598				TNPO2	TNPO2	TNPO2		WLS	WLS	WLS			PHF21B	PHF21B	PHF21B		BAG2	BAG2	BAG2			HNMT	HNMT	HNMT		DDX3X	DDX3X	DDX3X
TTC9	SLC7A11	GLUL		CHMP4C	CHMP4C	CHMP4C		SETD7	SETD7	SETD7				MMD	MMD	MMD		KIAA0430	KIAA0430	KIAA0430			NSF	NSF	NSF		ARL5A	ARL5A	ARL5A			RIN2	RIN2	RIN2		TMEM30A	TMEM30A	TMEM30A
FAM65B	ARHGAP18	OASL		SLAMF1	SLAMF1	SLAMF1		IGHV5-78	IGHV5-78	IGHV5-78				MIR155HG	MIR155HG	MIR155HG		FCRLA	FCRLA	FCRLA			MYBPC2	MYBPC2	MYBPC2		PAPPA	PAPPA	PAPPA			UACA	UACA	UACA		IGLJ3	IGLJ3	IGLJ3
CCL18	HIPK2	IFITM2		HEY1	HEY1	HEY1		IGHA1 /// IGHD /// IGHG1 /// IGHG3 /// IGHM /// IGHV1-69 /// IGHV3-23 /// IGHV4-31 /// LOC100126583	IGHA1 /// IGHD /// IGHG1 /// IGHG3 /// IGHM /// IGHV1-69 /// IGHV3-23 /// IGHV4-31 /// LOC100126583	IGHA1 /// IGHD /// IGHG1 /// IGHG3 /// IGHM /// IGHV1-69 /// IGHV3-23 /// IGHV4-31 /// LOC100126583				CBX6	CBX6	CBX6		ST6GAL1	ST6GAL1	ST6GAL1			IFFO2	IFFO2	IFFO2		ANKRD29	ANKRD29	ANKRD29			C12orf66	C12orf66	C12orf66		MX1	MX1	MX1
CCR7	IKZF2	SCML1		MLLT3	MLLT3	MLLT3		IGLL1	IGLL1	IGLL1				MAPKBP1	MAPKBP1	MAPKBP1		C4orf7	C4orf7	C4orf7			PARVB	PARVB	PARVB		HLTF	HLTF	HLTF			SERINC5	SERINC5	SERINC5		SYBU	SYBU	SYBU
ATMIN	ACTN1	CCL4		CTNNA1	CTNNA1	CTNNA1		BCL7A	BCL7A	BCL7A				ERC2	ERC2	ERC2		CD19	CD19	CD19			KCNN2	KCNN2	KCNN2		PEX2	PEX2	PEX2			WASL	WASL	WASL		CBFB	CBFB	CBFB
ANKRD44	MAL	UBE2L6		RBM47	RBM47	RBM47		PITPNC1	PITPNC1	PITPNC1				CELSR3	CELSR3	CELSR3		POLE3	POLE3	POLE3			SIM1	SIM1	SIM1		NLRC3	NLRC3	NLRC3			PHLDA2	PHLDA2	PHLDA2		ITGB2	ITGB2	ITGB2
C1orf54	PIK3R5	IFITM3		CPOX	CPOX	CPOX		PPP2R5C	PPP2R5C	PPP2R5C				JPH4	JPH4	JPH4		MALT1	MALT1	MALT1			IL2RA	IL2RA	IL2RA		SGPP1	SGPP1	SGPP1			RND3	RND3	RND3		PRPF4B	PRPF4B	PRPF4B
JMJD1C	CYSLTR1	SELL		ACTN1	ACTN1	ACTN1		SOS1	SOS1	SOS1				KCND3	KCND3	KCND3		SYNE2	SYNE2	SYNE2			ADAM23	ADAM23	ADAM23		CD79A	CD79A	CD79A			CTSL1	CTSL1	CTSL1		EDEM1	EDEM1	EDEM1
FAM76B	MGST3	ENC1		ZMAT3	ZMAT3	ZMAT3		CCDC88A	CCDC88A	CCDC88A				PRRT3	PRRT3	PRRT3		GDI2	GDI2	GDI2			RPL37A	RPL37A	RPL37A		LYSMD2	LYSMD2	LYSMD2			FBN1	FBN1	FBN1		LOC727820	LOC727820	LOC727820
CD63	TIMP1	SP110		IFIH1	IFIH1	IFIH1		ATP2A3	ATP2A3	ATP2A3				CDC42BPA	CDC42BPA	CDC42BPA		KBTBD8	KBTBD8	KBTBD8			CD86	CD86	CD86		CCDC88A	CCDC88A	CCDC88A			TUBE1	TUBE1	TUBE1		LCK	LCK	LCK
S100A11	TGFBR3	HERC6		SLCO4C1	SLCO4C1	SLCO4C1		IGKV1D-8	IGKV1D-8	IGKV1D-8				PRKXP1	PRKXP1	PRKXP1		RPRD1A	RPRD1A	RPRD1A			SORD	SORD	SORD		ANP32E	ANP32E	ANP32E			CYP1B1	CYP1B1	CYP1B1		GPR82	GPR82	GPR82
BIK	ZC3HAV1L	KIFAP3		B4GALT6	B4GALT6	B4GALT6		SLC25A27	SLC25A27	SLC25A27				MT1G	MT1G	MT1G		IGHM	IGHM	IGHM			LOC642826	LOC642826	LOC642826		CCNG2	CCNG2	CCNG2			POLR3G	POLR3G	POLR3G		SEL1L3	SEL1L3	SEL1L3
SWAP70	C10orf128	DTX3L		DUSP5	DUSP5	DUSP5		ADARB1	ADARB1	ADARB1				SAMHD1	SAMHD1	SAMHD1		RHOA	RHOA	RHOA			TIMP1	TIMP1	TIMP1		CLEC2D	CLEC2D	CLEC2D			C1R	C1R	C1R		PRDM15	PRDM15	PRDM15
UBR5	AUTS2	IFI35		PRR18	PRR18	PRR18		SLA	SLA	SLA				RASSF4	RASSF4	RASSF4		METAP2	METAP2	METAP2			IGF1R	IGF1R	IGF1R		RABEP1	RABEP1	RABEP1			FKBP4	FKBP4	FKBP4		RHOQ	RHOQ	RHOQ
C3orf37	MBOAT1	ZNRF1		ARNTL2	ARNTL2	ARNTL2		ELK3	ELK3	ELK3				MAST4	MAST4	MAST4		CDKN3	CDKN3	CDKN3			FOXD1	FOXD1	FOXD1		ALOX5	ALOX5	ALOX5			SEPT10	SEPT10	SEPT10		LCP1	LCP1	LCP1
ZNF627	EFNA5	NT5C3		IL4I1	IL4I1	IL4I1		LOC338758	LOC338758	LOC338758				LOC285758	LOC285758	LOC285758		MLF1IP	MLF1IP	MLF1IP			C3orf51	C3orf51	C3orf51		PM20D2	PM20D2	PM20D2			SLAMF8	SLAMF8	SLAMF8		IGHV1-69	IGHV1-69	IGHV1-69
KLHL6	IL10	SLAMF7		MAL	MAL	MAL		PEX5	PEX5	PEX5				ND6	ND6	ND6		IGKC	IGKC	IGKC			VASH2	VASH2	VASH2		KCNQ5	KCNQ5	KCNQ5			ETS2	ETS2	ETS2		LOXL2	LOXL2	LOXL2
LMO2	RNF11	RSAD2		SOCS2	SOCS2	SOCS2		KRR1	KRR1	KRR1				C20orf112	C20orf112	C20orf112		NAP1L5	NAP1L5	NAP1L5			SEC61A2	SEC61A2	SEC61A2		EVI2B	EVI2B	EVI2B			PRKAR2B	PRKAR2B	PRKAR2B		RGS13	RGS13	RGS13
CYFIP1	IL6ST	LGMN		FBXO6	FBXO6	FBXO6		KBTBD8	KBTBD8	KBTBD8				MALAT1	MALAT1	MALAT1		SPRED2	SPRED2	SPRED2			LOR	LOR	LOR		RCAN3	RCAN3	RCAN3			MXI1	MXI1	MXI1		RAB30	RAB30	RAB30
FPR1	GPR183	PDLIM1		PIK3R6	PIK3R6	PIK3R6		ENTPD4	ENTPD4	ENTPD4				MORF4L2	MORF4L2	MORF4L2		UBE2G1	UBE2G1	UBE2G1			LOC100506897	LOC100506897	LOC100506897		SPOPL	SPOPL	SPOPL			GZMA	GZMA	GZMA		CCDC126	CCDC126	CCDC126
PHLDA2	DPP4	TNFRSF1B		C5orf62	C5orf62	C5orf62		KIAA0226L	KIAA0226L	KIAA0226L				SRGAP1	SRGAP1	SRGAP1		MTF2	MTF2	MTF2			NAPSA	NAPSA	NAPSA		MACROD2	MACROD2	MACROD2			FCER1G	FCER1G	FCER1G		CREB1	CREB1	CREB1
BCL6	GATA3	HAVCR2		CSDA	CSDA	CSDA		WASF3	WASF3	WASF3				TMEM106A	TMEM106A	TMEM106A		ZFP106	ZFP106	ZFP106			JPH4	JPH4	JPH4		LAPTM5	LAPTM5	LAPTM5			TMEFF1	TMEFF1	TMEFF1		RHOH	RHOH	RHOH
GPX1	ARAP2	CD48		IL12RB2	IL12RB2	IL12RB2		IGLC1	IGLC1	IGLC1				PHLDA1	PHLDA1	PHLDA1		SELT	SELT	SELT			ADAMTS6	ADAMTS6	ADAMTS6		ADD3	ADD3	ADD3			GBP3	GBP3	GBP3		RC3H2	RC3H2	RC3H2
IGHD	AFF1	ZBTB32		ANXA4	ANXA4	ANXA4		GAPT	GAPT	GAPT				KCNN2	KCNN2	KCNN2		ANP32E	ANP32E	ANP32E			GLDC	GLDC	GLDC		BIK	BIK	BIK			YAP1	YAP1	YAP1		BCL6	BCL6	BCL6
BOD1L	IER3	AP3M2		PIK3R5	PIK3R5	PIK3R5		BZW2	BZW2	BZW2				TIMP1	TIMP1	TIMP1		VAV3	VAV3	VAV3			AMICA1	AMICA1	AMICA1		SH3RF1	SH3RF1	SH3RF1			PUS7	PUS7	PUS7		SS18	SS18	SS18
KIAA0430	TRIB3	TAP1		UST	UST	UST		C10orf18	C10orf18	C10orf18				LDLR	LDLR	LDLR		CORO1A	CORO1A	CORO1A			EP400	EP400	EP400		P2RY8	P2RY8	P2RY8			DNAJC6	DNAJC6	DNAJC6		CDC42SE2	CDC42SE2	CDC42SE2
FAM3C	TPRG1	EPSTI1		CYSLTR1	CYSLTR1	CYSLTR1		MBD4	MBD4	MBD4				MT1E	MT1E	MT1E		KLHL5	KLHL5	KLHL5			ANKRD20A1 /// ANKRD20A2 /// ANKRD20A3 /// ANKRD20A4 /// C21orf81 /// LOC100132733 /// LOC284232	ANKRD20A1 /// ANKRD20A2 /// ANKRD20A3 /// ANKRD20A4 /// C21orf81 /// LOC100132733 /// LOC284232	ANKRD20A1 /// ANKRD20A2 /// ANKRD20A3 /// ANKRD20A4 /// C21orf81 /// LOC100132733 /// LOC284232		METTL7A	METTL7A	METTL7A			HMOX1	HMOX1	HMOX1		UCP2	UCP2	UCP2
SPRED2	CCL22	LACTB		KCNK1	KCNK1	KCNK1		BRWD1	BRWD1	BRWD1				MAPK11	MAPK11	MAPK11		PPP2R5C	PPP2R5C	PPP2R5C			LMNA	LMNA	LMNA		RHOA	RHOA	RHOA			PRMT3	PRMT3	PRMT3		STYX	STYX	STYX
NLRP4	LOC645744	RHEBL1		OAS1	OAS1	OAS1		SNAP23	SNAP23	SNAP23				P4HA2	P4HA2	P4HA2		HSPA8	HSPA8	HSPA8			SLC25A29	SLC25A29	SLC25A29		PLCG2	PLCG2	PLCG2			COL6A1	COL6A1	COL6A1		HLA-DRB4	HLA-DRB4	HLA-DRB4
SLC25A29	GFPT1	CD97		LAPTM4B	LAPTM4B	LAPTM4B		HIP1R	HIP1R	HIP1R				TNFAIP6	TNFAIP6	TNFAIP6		IGHA1	IGHA1	IGHA1			HERC5	HERC5	HERC5		RPRD1A	RPRD1A	RPRD1A			GCSH /// LOC100329108	GCSH /// LOC100329108	GCSH /// LOC100329108		BRWD1	BRWD1	BRWD1
MTF2	S1PR1	LITAF		METTL8	METTL8	METTL8		TRIB2	TRIB2	TRIB2				FLJ37786	FLJ37786	FLJ37786		GCET2	GCET2	GCET2			CFLAR	CFLAR	CFLAR		ACYP2	ACYP2	ACYP2			ARHGEF26	ARHGEF26	ARHGEF26		ZFAND6	ZFAND6	ZFAND6
WDR66	TNFAIP3	TOX2		GPR15	GPR15	GPR15		USP53	USP53	USP53				TDG	TDG	TDG		ANUBL1	ANUBL1	ANUBL1			AFAP1-AS1	AFAP1-AS1	AFAP1-AS1		STK39	STK39	STK39			CCDC104	CCDC104	CCDC104		EGR1	EGR1	EGR1
ZNF593	MREG	SNX9		MGST3	MGST3	MGST3		PRKCA	PRKCA	PRKCA				IQCG	IQCG	IQCG		RABEP1	RABEP1	RABEP1			FLJ37786	FLJ37786	FLJ37786		SNX2	SNX2	SNX2			CSRP2	CSRP2	CSRP2		GDI2	GDI2	GDI2
CUL3	ATXN1	MX1		KCND2	KCND2	KCND2		SNORA28	SNORA28	SNORA28				LOC253842 /// NR6A1	LOC253842 /// NR6A1	LOC253842 /// NR6A1		NEIL1	NEIL1	NEIL1			EPDR1	EPDR1	EPDR1		GATM	GATM	GATM			TIMP3	TIMP3	TIMP3		ANP32E	ANP32E	ANP32E
PSAP	LCP2	BST2		CRY1	CRY1	CRY1		LOC285286	LOC285286	LOC285286				GPR161	GPR161	GPR161		MED21	MED21	MED21			MAST4	MAST4	MAST4		GDI2	GDI2	GDI2			RASSF4	RASSF4	RASSF4		ATP8A1	ATP8A1	ATP8A1
C15orf48	ABHD6	WDFY1		CAMK4	CAMK4	CAMK4		FAM3C	FAM3C	FAM3C				CXCL2	CXCL2	CXCL2		C16orf54	C16orf54	C16orf54			FNBP1L	FNBP1L	FNBP1L		MSH2	MSH2	MSH2			DOCK4	DOCK4	DOCK4		IGHM /// LOC100133862	IGHM /// LOC100133862	IGHM /// LOC100133862
CDV3	INSIG1	TJP2		RHOBTB3	RHOBTB3	RHOBTB3		TFEC	TFEC	TFEC				LOC100131541	LOC100131541	LOC100131541		DOCK11	DOCK11	DOCK11			PTGER4	PTGER4	PTGER4		COBLL1	COBLL1	COBLL1			EDIL3	EDIL3	EDIL3		CDK13	CDK13	CDK13
PLCG2	ANKIB1	CHMP5		PDLIM5	PDLIM5	PDLIM5		DLEU2	DLEU2	DLEU2				TTC39A	TTC39A	TTC39A		BTNL9	BTNL9	BTNL9			TLR8	TLR8	TLR8		RFC1	RFC1	RFC1			HPSE	HPSE	HPSE		MAP3K8	MAP3K8	MAP3K8
IGL@	RTP4	C9orf46		GNA15	GNA15	GNA15		CPM	CPM	CPM				ENO3	ENO3	ENO3		CUL3	CUL3	CUL3			PRRT3	PRRT3	PRRT3		TRAF5	TRAF5	TRAF5			LOC100509558 /// LOC100510047	LOC100509558 /// LOC100510047	LOC100509558 /// LOC100510047		LY86	LY86	LY86
TMSB10	TSHZ1	RBMS3		DCTD	DCTD	DCTD		TRA2A	TRA2A	TRA2A				GPR84	GPR84	GPR84		ACYP2	ACYP2	ACYP2			TMEM106A	TMEM106A	TMEM106A		C6orf62	C6orf62	C6orf62			NR2F2	NR2F2	NR2F2		HLA-DOB	HLA-DOB	HLA-DOB
IGHA1	PBX3	LAG3		IFIT5	IFIT5	IFIT5		DENND1B	DENND1B	DENND1B				YIPF2	YIPF2	YIPF2		MSH2	MSH2	MSH2			CPB2	CPB2	CPB2		ANUBL1	ANUBL1	ANUBL1			EIF5B	EIF5B	EIF5B		ASB2	ASB2	ASB2
VIM	ATP11A	GPD2		HMGCS1	HMGCS1	HMGCS1		PALLD	PALLD	PALLD				AQP9	AQP9	AQP9		MIOS	MIOS	MIOS			TDG	TDG	TDG		IGHA1	IGHA1	IGHA1			CFD	CFD	CFD		CR1	CR1	CR1
TRAF5	MST4	MYC		BNIP3	BNIP3	BNIP3		ZNF141	ZNF141	ZNF141				HK2	HK2	HK2		RARRES1	RARRES1	RARRES1			AQP9	AQP9	AQP9		RABGAP1L	RABGAP1L	RABGAP1L			SCD5	SCD5	SCD5		YTHDF3	YTHDF3	YTHDF3
ACSL5	BIVM	IFI6		F13A1	F13A1	F13A1		PTEN	PTEN	PTEN				ABCC10	ABCC10	ABCC10		CD52	CD52	CD52			RASSF4	RASSF4	RASSF4		SYPL1	SYPL1	SYPL1			CTSD	CTSD	CTSD		PIK3CA	PIK3CA	PIK3CA
ELK3	RXRA	SQRDL		PAK1	PAK1	PAK1		CLEC2D	CLEC2D	CLEC2D				FNBP1L	FNBP1L	FNBP1L		DHRS9	DHRS9	DHRS9			TPTE2P6	TPTE2P6	TPTE2P6		ATM	ATM	ATM			LAMB1	LAMB1	LAMB1		MDM4	MDM4	MDM4
SLC19A1	DYNC2LI1	IRF7		JAG1	JAG1	JAG1		CHN2	CHN2	CHN2				IL2RA	IL2RA	IL2RA		PLDN	PLDN	PLDN			SLC35E2	SLC35E2	SLC35E2		IGHV5-78	IGHV5-78	IGHV5-78			FKBP11	FKBP11	FKBP11		PRKAR1A	PRKAR1A	PRKAR1A
GIMAP1	HECW2	IFI16		IL2RB	IL2RB	IL2RB		STK17B	STK17B	STK17B				MT1P2	MT1P2	MT1P2		STX7	STX7	STX7			MALAT1	MALAT1	MALAT1		SYNE1	SYNE1	SYNE1			TANC1	TANC1	TANC1		TOX	TOX	TOX
TOX	NUDT4 /// NUDT4P1	BBIP1		SMARCA2	SMARCA2	SMARCA2		PRDM15	PRDM15	PRDM15				CYTH2	CYTH2	CYTH2		WIPF1	WIPF1	WIPF1			SLC37A3	SLC37A3	SLC37A3		CDKN3	CDKN3	CDKN3			GK5	GK5	GK5		GPR114	GPR114	GPR114
METTL1	DPH5	LGALS8		EXTL2	EXTL2	EXTL2		SERP2	SERP2	SERP2				LOC284801	LOC284801	LOC284801		HHEX	HHEX	HHEX			LOC100131541	LOC100131541	LOC100131541		RCBTB2	RCBTB2	RCBTB2			SUB1	SUB1	SUB1		GNG2	GNG2	GNG2
HLTF	ID2	LOC154761		ETV6	ETV6	ETV6		CD1D	CD1D	CD1D				TLR8	TLR8	TLR8		LY86	LY86	LY86			ATP6V0E1	ATP6V0E1	ATP6V0E1		HTR3A	HTR3A	HTR3A			TM4SF1	TM4SF1	TM4SF1		CXCR4	CXCR4	CXCR4
NFKBIA	LIMA1	KIAA1671		HINT3	HINT3	HINT3		CHMP7	CHMP7	CHMP7				AGPAT3	AGPAT3	AGPAT3		MBNL3	MBNL3	MBNL3			RHOF	RHOF	RHOF		UQCRC2	UQCRC2	UQCRC2			HDGFRP3	HDGFRP3	HDGFRP3		RHOA	RHOA	RHOA
SEPX1	MAPK6	RBCK1		GLDC	GLDC	GLDC		UGT8	UGT8	UGT8				SLAMF8	SLAMF8	SLAMF8		GIMAP2	GIMAP2	GIMAP2			DUSP5P	DUSP5P	DUSP5P		CR1	CR1	CR1			ELOVL6	ELOVL6	ELOVL6		BEX2	BEX2	BEX2
DENND5B	LPIN2	EHD4		PPFIBP1	PPFIBP1	PPFIBP1		GALNT14	GALNT14	GALNT14				TBX21	TBX21	TBX21		BPNT1	BPNT1	BPNT1			PPFIBP1	PPFIBP1	PPFIBP1		DEPDC1	DEPDC1	DEPDC1			PCDH9	PCDH9	PCDH9		TBL1XR1	TBL1XR1	TBL1XR1
LOC100287598	SDC4	PDGFA		OAS2	OAS2	OAS2		SCAF4	SCAF4	SCAF4				MB21D2	MB21D2	MB21D2		MEF2C	MEF2C	MEF2C			MORF4L2	MORF4L2	MORF4L2		RAB1A	RAB1A	RAB1A			MTHFD2L	MTHFD2L	MTHFD2L		MAP3K2	MAP3K2	MAP3K2
TTYH2	NEK6	APOL3		MGLL	MGLL	MGLL		FAM113B	FAM113B	FAM113B				ITPRIPL2	ITPRIPL2	ITPRIPL2		UGP2	UGP2	UGP2			MAGEB2	MAGEB2	MAGEB2		FYTTD1	FYTTD1	FYTTD1			NUPL1	NUPL1	NUPL1		IGHA1 /// IGHD /// IGHG1 /// IGHG3 /// IGHM /// IGHV1-69 /// IGHV3-23 /// IGHV4-31 /// LOC100126583	IGHA1 /// IGHD /// IGHG1 /// IGHG3 /// IGHM /// IGHV1-69 /// IGHV3-23 /// IGHV4-31 /// LOC100126583	IGHA1 /// IGHD /// IGHG1 /// IGHG3 /// IGHM /// IGHV1-69 /// IGHV3-23 /// IGHV4-31 /// LOC100126583
ITPK1	HEG1	KDSR		LIPG	LIPG	LIPG		UBE2D3	UBE2D3	UBE2D3				ATP6V0E1	ATP6V0E1	ATP6V0E1		DHX15	DHX15	DHX15			STEAP1	STEAP1	STEAP1		KLHL29	KLHL29	KLHL29			PALLD	PALLD	PALLD		LAT2	LAT2	LAT2
C6orf145	ANTXR2	IL6ST		FGR	FGR	FGR		VNN2	VNN2	VNN2				ETV6	ETV6	ETV6		SPOPL	SPOPL	SPOPL			DENND5A	DENND5A	DENND5A		ACTB	ACTB	ACTB			MEIS2	MEIS2	MEIS2		ZNF91	ZNF91	ZNF91
ATP10D	CYLD	PGAP1		BATF3	BATF3	BATF3		PTPRS	PTPRS	PTPRS				TMTC1	TMTC1	TMTC1		PSIP1	PSIP1	PSIP1			SLC22A4	SLC22A4	SLC22A4		SIAH2	SIAH2	SIAH2			ENAH	ENAH	ENAH		ETNK1	ETNK1	ETNK1
VNN2	BATF	DDX58		LGR4	LGR4	LGR4		MBNL2	MBNL2	MBNL2				ALDH8A1	ALDH8A1	ALDH8A1		SMAD9	SMAD9	SMAD9			RAB13	RAB13	RAB13		NFATC3	NFATC3	NFATC3			MARCKS	MARCKS	MARCKS		PTGER3	PTGER3	PTGER3
C4A /// C4B /// LOC100509001	TREML2	LGALS9		PHACTR1	PHACTR1	PHACTR1		MBNL1	MBNL1	MBNL1				AMPH	AMPH	AMPH		RFC1	RFC1	RFC1			LINC00461	LINC00461	LINC00461		VAV3	VAV3	VAV3			TAGLN	TAGLN	TAGLN		FCRL5	FCRL5	FCRL5
G6PC3	IFFO2	RAPGEF2		ABCC4	ABCC4	ABCC4		RNF19B	RNF19B	RNF19B				ZNF462	ZNF462	ZNF462		TEX9	TEX9	TEX9			FGR	FGR	FGR		SYNM	SYNM	SYNM			CYB5A	CYB5A	CYB5A		PPP6R3	PPP6R3	PPP6R3
CCNI	RALB	TIPARP		CABLES1	CABLES1	CABLES1		IKZF1	IKZF1	IKZF1				WIF1	WIF1	WIF1		DRAM2	DRAM2	DRAM2			LOC400043	LOC400043	LOC400043		COMMD8	COMMD8	COMMD8			EP400	EP400	EP400		HLA-DMA	HLA-DMA	HLA-DMA
TLR10	AKIRIN1	PASK		LOC728175	LOC728175	LOC728175		AICDA	AICDA	AICDA				CTSC	CTSC	CTSC		PRPSAP2	PRPSAP2	PRPSAP2			CELSR3	CELSR3	CELSR3		NRIP1	NRIP1	NRIP1			ITGA6	ITGA6	ITGA6		MDFIC	MDFIC	MDFIC
CCND2	PGM1	LOC285812		TIMP1	TIMP1	TIMP1		LOC100129447	LOC100129447	LOC100129447				LOC100288152	LOC100288152	LOC100288152		FAM65B	FAM65B	FAM65B			YIPF2	YIPF2	YIPF2		HLA-DRA	HLA-DRA	HLA-DRA			RRAGD	RRAGD	RRAGD		PDE7A	PDE7A	PDE7A
TNFRSF17	ERO1L	PI4K2B		PRTFDC1	PRTFDC1	PRTFDC1		HIST1H2AE	HIST1H2AE	HIST1H2AE				UBE2Z	UBE2Z	UBE2Z		FUCA1	FUCA1	FUCA1			GOLIM4	GOLIM4	GOLIM4		KIAA0226L	KIAA0226L	KIAA0226L			LRP11	LRP11	LRP11		STAG3	STAG3	STAG3
E2F5	LEPROTL1	MT1X		GLT1D1	GLT1D1	GLT1D1		VPS13C	VPS13C	VPS13C				PCSK5	PCSK5	PCSK5		ATM	ATM	ATM			BMS1P5	BMS1P5	BMS1P5		PRPSAP2	PRPSAP2	PRPSAP2			IQGAP2	IQGAP2	IQGAP2		LOC284952	LOC284952	LOC284952
RBCK1	C5orf13	LAP3		PSTPIP2	PSTPIP2	PSTPIP2		CADPS	CADPS	CADPS				FGR	FGR	FGR		ALDH5A1	ALDH5A1	ALDH5A1			LOC375010	LOC375010	LOC375010		SSBP2	SSBP2	SSBP2			C5orf13	C5orf13	C5orf13		ARFGEF1	ARFGEF1	ARFGEF1
MCTP2	KPNA6	CALCOCO2		TGFBR3	TGFBR3	TGFBR3		TNS3	TNS3	TNS3				FZD2	FZD2	FZD2		C6orf62	C6orf62	C6orf62			B4GALT5	B4GALT5	B4GALT5		MS4A7	MS4A7	MS4A7			MYC	MYC	MYC		FCRL2	FCRL2	FCRL2
FLJ38717	NIPA1	STAT3		MB21D2	MB21D2	MB21D2		STK4	STK4	STK4				LOC100505584 /// MT1E	LOC100505584 /// MT1E	LOC100505584 /// MT1E		HTR3A	HTR3A	HTR3A			KIF5A	KIF5A	KIF5A		TCEA1	TCEA1	TCEA1			ACSL3	ACSL3	ACSL3		MIR155HG	MIR155HG	MIR155HG
CDKN2C	MTDH	PSME2		GNG11	GNG11	GNG11		IGHM /// LOC100510678	IGHM /// LOC100510678	IGHM /// LOC100510678				SEC61A2	SEC61A2	SEC61A2		PAPPA	PAPPA	PAPPA			ITGAX	ITGAX	ITGAX		RPAP3	RPAP3	RPAP3			DIEXF	DIEXF	DIEXF		MCTP2	MCTP2	MCTP2
TMEM208	S100A11	OXNAD1		KLF3	KLF3	KLF3		IGSF10	IGSF10	IGSF10				GLB1L3	GLB1L3	GLB1L3		MAP2	MAP2	MAP2			PTPRO	PTPRO	PTPRO		LCK	LCK	LCK			RIF1	RIF1	RIF1		MALAT1	MALAT1	MALAT1
DNPEP	SLC17A5	TNFRSF1A		RNF144A	RNF144A	RNF144A		DNASE1	DNASE1	DNASE1				LOC100289294	LOC100289294	LOC100289294		CCDC18	CCDC18	CCDC18			LOC253842 /// NR6A1	LOC253842 /// NR6A1	LOC253842 /// NR6A1		USP53	USP53	USP53			HK2	HK2	HK2		TLE4	TLE4	TLE4
PER2	RPL23AP7	RAB27A		SLC25A43	SLC25A43	SLC25A43		BTG1	BTG1	BTG1				NFKBID	NFKBID	NFKBID		MANEA	MANEA	MANEA			MCOLN3	MCOLN3	MCOLN3		TLR10	TLR10	TLR10			KDSR	KDSR	KDSR		FAS	FAS	FAS
ERN1	PPM1K	SP100		WARS	WARS	WARS		COL9A3	COL9A3	COL9A3				GPR132	GPR132	GPR132		C7orf28B /// CCZ1	C7orf28B /// CCZ1	C7orf28B /// CCZ1			RAB3IP	RAB3IP	RAB3IP		SELT	SELT	SELT			FERMT2	FERMT2	FERMT2		RPRD1B	RPRD1B	RPRD1B
KCNK12	DYNLT1	CMPK2		RHOC	RHOC	RHOC		LRIG1	LRIG1	LRIG1				HDGFRP3	HDGFRP3	HDGFRP3		RHOH	RHOH	RHOH			UBE2Z	UBE2Z	UBE2Z		ITGB1	ITGB1	ITGB1			LAMC1	LAMC1	LAMC1		IGLC7 /// IGLV1-44 /// LOC100290481	IGLC7 /// IGLV1-44 /// LOC100290481	IGLC7 /// IGLV1-44 /// LOC100290481
VPREB3	PTPN20A /// PTPN20B	APOBEC3G		XAF1	XAF1	XAF1		ADAM19	ADAM19	ADAM19				C16orf53	C16orf53	C16orf53		FAM69A	FAM69A	FAM69A			CSF1	CSF1	CSF1		CCDC126	CCDC126	CCDC126			KBTBD6	KBTBD6	KBTBD6		SWAP70	SWAP70	SWAP70
HS2ST1	OBFC2A	PAQR8		LARP6	LARP6	LARP6		SLC6A16	SLC6A16	SLC6A16				PSTPIP2	PSTPIP2	PSTPIP2		ZNF711	ZNF711	ZNF711			MMD	MMD	MMD		CUL3	CUL3	CUL3			IFIT3	IFIT3	IFIT3		CD40	CD40	CD40
GNS	TRAF3IP3	TRIM14		ALPK2	ALPK2	ALPK2		CD38	CD38	CD38				APOL2	APOL2	APOL2		FYTTD1	FYTTD1	FYTTD1			STEAP1B	STEAP1B	STEAP1B		SEC62	SEC62	SEC62			C16orf46	C16orf46	C16orf46		CCDC144B	CCDC144B	CCDC144B
CD3D	ETNK1	ARHGAP15		LACTB	LACTB	LACTB		LOC100132247 /// LOC348162 /// LOC613037 /// LOC728888 /// NPIPL3	LOC100132247 /// LOC348162 /// LOC613037 /// LOC728888 /// NPIPL3	LOC100132247 /// LOC348162 /// LOC613037 /// LOC728888 /// NPIPL3				IFFO2	IFFO2	IFFO2		P2RY8	P2RY8	P2RY8			DST	DST	DST		JMJD1C	JMJD1C	JMJD1C			TSR1	TSR1	TSR1		HLA-DQB1	HLA-DQB1	HLA-DQB1
C17orf96	PPP1R16B	CAST		GPHN	GPHN	GPHN		CSF2RB	CSF2RB	CSF2RB				B2M	B2M	B2M		SNX2	SNX2	SNX2			SLC2A6	SLC2A6	SLC2A6		RARRES1	RARRES1	RARRES1			C12orf24	C12orf24	C12orf24		BUB1	BUB1	BUB1
ZBTB11	SAMSN1	AP2B1		CXCR7	CXCR7	CXCR7		C3orf70	C3orf70	C3orf70				SLC2A6	SLC2A6	SLC2A6		SSBP2	SSBP2	SSBP2			IGF2BP2	IGF2BP2	IGF2BP2		ZNF91	ZNF91	ZNF91			IRAK1BP1	IRAK1BP1	IRAK1BP1		EBF1	EBF1	EBF1
LOC220594	STRADB	BCL2L14		THAP10	THAP10	THAP10		SPINT2	SPINT2	SPINT2				LOC100130275	LOC100130275	LOC100130275		SEC62	SEC62	SEC62			EBI3	EBI3	EBI3		C4orf7	C4orf7	C4orf7			SPRED1	SPRED1	SPRED1		CD53	CD53	CD53
METTL7A	CD164	CFLAR		BMPR2	BMPR2	BMPR2		PRO2852	PRO2852	PRO2852				TRPC1	TRPC1	TRPC1		KCNQ5	KCNQ5	KCNQ5			ASAP2	ASAP2	ASAP2		CLCN4	CLCN4	CLCN4			NFIB	NFIB	NFIB		POLH	POLH	POLH
SLC30A4	RNH1	TRAF1		ACSL3	ACSL3	ACSL3		PLEKHG1	PLEKHG1	PLEKHG1				ELF3	ELF3	ELF3		STS	STS	STS			RYBP	RYBP	RYBP		P2RX5	P2RX5	P2RX5			PDE8A	PDE8A	PDE8A		SYNRG	SYNRG	SYNRG
RBM33	LINS	TRIM25		DOCK4	DOCK4	DOCK4		ZNF831	ZNF831	ZNF831				LOC401312	LOC401312	LOC401312		ZNF107	ZNF107	ZNF107			ANKRD22	ANKRD22	ANKRD22		LOC100505501	LOC100505501	LOC100505501			THRAP3	THRAP3	THRAP3		KLHL29	KLHL29	KLHL29
BCAR3	GALNT7	ZNFX1		STARD13	STARD13	STARD13		CLINT1	CLINT1	CLINT1				PCNX	PCNX	PCNX		C7orf73	C7orf73	C7orf73			ITPRIPL2	ITPRIPL2	ITPRIPL2		HSP90AB1	HSP90AB1	HSP90AB1			ME1	ME1	ME1		ZNF608	ZNF608	ZNF608
CSDA	SLC37A3	ANXA2		STARD4	STARD4	STARD4		NADKD1	NADKD1	NADKD1				SEZ6L	SEZ6L	SEZ6L		ATP6V1C1	ATP6V1C1	ATP6V1C1			SAMHD1	SAMHD1	SAMHD1		TTC9	TTC9	TTC9			NFIA	NFIA	NFIA		CPNE3	CPNE3	CPNE3
CCDC69	TAF9B	DOCK10		CYP51A1	CYP51A1	CYP51A1		ASB2	ASB2	ASB2				TFAP2B	TFAP2B	TFAP2B		AMIGO2	AMIGO2	AMIGO2			FUS	FUS	FUS		BEX4	BEX4	BEX4			FGL2	FGL2	FGL2		ANKRD33B	ANKRD33B	ANKRD33B
MTFP1	RNF125	LEPROT		CTNND1	CTNND1	CTNND1		CAMK1	CAMK1	CAMK1				GALM	GALM	GALM		RCBTB2	RCBTB2	RCBTB2			CD97	CD97	CD97		WLS	WLS	WLS			TMEFF2	TMEFF2	TMEFF2		BCOR	BCOR	BCOR
COL1A1	SKAP1	BSPRY		SLC25A30	SLC25A30	SLC25A30		IGHV3-48 /// IGKV3-20	IGHV3-48 /// IGKV3-20	IGHV3-48 /// IGKV3-20				FGL2	FGL2	FGL2		STK39	STK39	STK39			TRIM10	TRIM10	TRIM10		CORO1A	CORO1A	CORO1A			KLF3	KLF3	KLF3		MST4	MST4	MST4
MICAL2	WASF2	RAB7L1		CD70	CD70	CD70		VDR	VDR	VDR				ZNF503	ZNF503	ZNF503		RAB4A /// SPHAR	RAB4A /// SPHAR	RAB4A /// SPHAR			CBX6	CBX6	CBX6		QPCT	QPCT	QPCT			SLC19A1	SLC19A1	SLC19A1		HVCN1	HVCN1	HVCN1
SSR4	SERINC5	MVP		RILPL2	RILPL2	RILPL2		DCK	DCK	DCK				RCN1	RCN1	RCN1		LACTB2	LACTB2	LACTB2			XYLT2	XYLT2	XYLT2		CD38	CD38	CD38			CCDC74A /// CCDC74B	CCDC74A /// CCDC74B	CCDC74A /// CCDC74B		MBNL2	MBNL2	MBNL2
ZNRF1	NIN	SAMHD1		AK4	AK4	AK4		FANCA	FANCA	FANCA				TRIM46	TRIM46	TRIM46		TRAF5	TRAF5	TRAF5			SLC26A4	SLC26A4	SLC26A4		NFATC1	NFATC1	NFATC1			SCARB2	SCARB2	SCARB2		LOC96610	LOC96610	LOC96610
EPS15	ARMCX3	MSRB2		CAV1	CAV1	CAV1		ACY3	ACY3	ACY3				PARVB	PARVB	PARVB		FBXO11	FBXO11	FBXO11			C11orf41	C11orf41	C11orf41		LRIG1	LRIG1	LRIG1			RGL1	RGL1	RGL1		MYCBP2	MYCBP2	MYCBP2
NIN	SLC39A8	PTPN1		AKT3	AKT3	AKT3		EGR1	EGR1	EGR1				SLC2A3	SLC2A3	SLC2A3		EDEM1	EDEM1	EDEM1			ISL1	ISL1	ISL1		RAB4A /// SPHAR	RAB4A /// SPHAR	RAB4A /// SPHAR			ASPN	ASPN	ASPN		IGKC	IGKC	IGKC
CTTN	RASA1	TRIM22		ALDOC	ALDOC	ALDOC		XYLT1	XYLT1	XYLT1				IL13	IL13	IL13		RHOQ	RHOQ	RHOQ			EMILIN2	EMILIN2	EMILIN2		PSIP1	PSIP1	PSIP1			CAPG	CAPG	CAPG		GTF2I	GTF2I	GTF2I
IFI6	EEF2K	STX11		LATS2	LATS2	LATS2		IGLC7 /// IGLV1-44 /// IGLV7-43 /// LOC100290481	IGLC7 /// IGLV1-44 /// IGLV7-43 /// LOC100290481	IGLC7 /// IGLV1-44 /// IGLV7-43 /// LOC100290481				SIX1	SIX1	SIX1		DLAT	DLAT	DLAT			IL15	IL15	IL15		METAP2	METAP2	METAP2			CD63	CD63	CD63		TMED2	TMED2	TMED2
METAP2	CDK6	MICA		SMARCA1	SMARCA1	SMARCA1		LOC339047	LOC339047	LOC339047				DDHD1	DDHD1	DDHD1		NFYB	NFYB	NFYB			ABCC10	ABCC10	ABCC10		BNIP2	BNIP2	BNIP2			BEND4	BEND4	BEND4		IL7	IL7	IL7
RGL1	C3orf26	TREX1		IL10RB	IL10RB	IL10RB		SNHG5 /// SNORD50A /// SNORD50B	SNHG5 /// SNORD50A /// SNORD50B	SNHG5 /// SNORD50A /// SNORD50B				KIFC2	KIFC2	KIFC2		IGKC /// IGKV1-5 /// IGKV1D-8 /// LOC652493 /// LOC652694	IGKC /// IGKV1-5 /// IGKV1D-8 /// LOC652493 /// LOC652694	IGKC /// IGKV1-5 /// IGKV1D-8 /// LOC652493 /// LOC652694			TNFRSF10B	TNFRSF10B	TNFRSF10B		NAP1L5	NAP1L5	NAP1L5			YES1	YES1	YES1		ARPC5	ARPC5	ARPC5
CASC5	DARS	GFOD1		SMAD1	SMAD1	SMAD1		LOC100507635	LOC100507635	LOC100507635				OXTR	OXTR	OXTR		RPAP3	RPAP3	RPAP3			ATP6V0A2	ATP6V0A2	ATP6V0A2		FAM129C	FAM129C	FAM129C			PET117	PET117	PET117		CYB5R3	CYB5R3	CYB5R3
C3	WNK1	ARL5B		SAMD9L	SAMD9L	SAMD9L		C3orf37	C3orf37	C3orf37				ANPEP	ANPEP	ANPEP		KLF12	KLF12	KLF12			C16orf53	C16orf53	C16orf53		ATP2A3	ATP2A3	ATP2A3			CCDC41	CCDC41	CCDC41		TMX1	TMX1	TMX1
NDUFS8	MAPK1	SPAG9		MAFF	MAFF	MAFF		KLRK1	KLRK1	KLRK1				HK3	HK3	HK3		C6orf211	C6orf211	C6orf211			NFIB	NFIB	NFIB		TMOD2	TMOD2	TMOD2			AQP1	AQP1	AQP1		CBX5	CBX5	CBX5
HMG20A	C1orf216	TDRD7		BLVRA	BLVRA	BLVRA		PIK3CG	PIK3CG	PIK3CG				LOC642826	LOC642826	LOC642826		ELK3	ELK3	ELK3			COL3A1	COL3A1	COL3A1		GPR114	GPR114	GPR114			CHD2	CHD2	CHD2		ZNF141	ZNF141	ZNF141
IL15RA	KPNA4	NOL3		FAM92A1	FAM92A1	FAM92A1		RPS16P5	RPS16P5	RPS16P5				NFAT5	NFAT5	NFAT5		METTL18	METTL18	METTL18			NAV1	NAV1	NAV1		MTF2	MTF2	MTF2			CPEB2	CPEB2	CPEB2		STAT3	STAT3	STAT3
MVP	STAMBPL1	ADRBK2		ZC3HAV1L	ZC3HAV1L	ZC3HAV1L		GMDS	GMDS	GMDS				CTTN	CTTN	CTTN		CEP57	CEP57	CEP57			LTA	LTA	LTA		HDAC9	HDAC9	HDAC9			PLEKHA5	PLEKHA5	PLEKHA5		IGLV1-44 /// LOC100290481	IGLV1-44 /// LOC100290481	IGLV1-44 /// LOC100290481
PPIB	C12orf76	NBN		ARHGAP26	ARHGAP26	ARHGAP26		CD180	CD180	CD180				ATP6V1G2 /// BAT1	ATP6V1G2 /// BAT1	ATP6V1G2 /// BAT1		FAM129C	FAM129C	FAM129C			TNFAIP3	TNFAIP3	TNFAIP3		VTA1	VTA1	VTA1			VWF	VWF	VWF		MOBKL2A	MOBKL2A	MOBKL2A
TNRC6A	FNBP1	IFI30		IRF2BP2	IRF2BP2	IRF2BP2		DUSP6	DUSP6	DUSP6				C4orf48	C4orf48	C4orf48		PTEN /// PTENP1	PTEN /// PTENP1	PTEN /// PTENP1			SRGAP1	SRGAP1	SRGAP1		SOX8	SOX8	SOX8			DNAJC12	DNAJC12	DNAJC12		ATP6V1A	ATP6V1A	ATP6V1A
SCARB2	NDFIP2	C4orf46		RCN1	RCN1	RCN1		BMP7	BMP7	BMP7				FLVCR2	FLVCR2	FLVCR2		MS4A7	MS4A7	MS4A7			DDIT4	DDIT4	DDIT4		TERF2	TERF2	TERF2			SASH1	SASH1	SASH1		UBXN4	UBXN4	UBXN4
IL1R2	MAPKAPK3	PFKM		PDP2	PDP2	PDP2		EFHC1	EFHC1	EFHC1				EMR1	EMR1	EMR1		TCEA1	TCEA1	TCEA1			PCNX	PCNX	PCNX		CD52	CD52	CD52			GNPTAB	GNPTAB	GNPTAB		TBC1D8B	TBC1D8B	TBC1D8B
LOC284801	CNIH4	PSME1		HK2	HK2	HK2		HLA-DPA1	HLA-DPA1	HLA-DPA1				CISH	CISH	CISH		KAT2B	KAT2B	KAT2B			RAB11FIP3	RAB11FIP3	RAB11FIP3		MANEA	MANEA	MANEA			TRAP1	TRAP1	TRAP1		GLS	GLS	GLS
ZNF83	TROVE2	PPIF		P2RY10	P2RY10	P2RY10		PXK	PXK	PXK				HSPA6	HSPA6	HSPA6		CD22	CD22	CD22			MAPK11	MAPK11	MAPK11		HPGD	HPGD	HPGD			C17orf101	C17orf101	C17orf101		BTG1	BTG1	BTG1
SYTL3	PLEKHO1	MYO1G		RPS6KA2	RPS6KA2	RPS6KA2		LINC00342	LINC00342	LINC00342				LOC728153	LOC728153	LOC728153		SYTL1	SYTL1	SYTL1			MB21D2	MB21D2	MB21D2		BRWD1	BRWD1	BRWD1			APOC1	APOC1	APOC1		HLA-DQB1 /// LOC100133583	HLA-DQB1 /// LOC100133583	HLA-DQB1 /// LOC100133583
NR3C1	PLCL1	PSMB9		ASAH1	ASAH1	ASAH1		P2RX5	P2RX5	P2RX5				MIR21	MIR21	MIR21		PPP3CA	PPP3CA	PPP3CA			COL9A2	COL9A2	COL9A2		ATF1	ATF1	ATF1			PIGW	PIGW	PIGW		LRCH3	LRCH3	LRCH3
GBP2	UBL3	ASPHD2		ADAM9	ADAM9	ADAM9		REXO2	REXO2	REXO2				MRPS5	MRPS5	MRPS5		TERF2	TERF2	TERF2			LOC100288152	LOC100288152	LOC100288152		GFOD1	GFOD1	GFOD1			TNFRSF21	TNFRSF21	TNFRSF21		ZNF160	ZNF160	ZNF160
RAB3GAP2	IGF2BP3	GZMH		MIR155HG	MIR155HG	MIR155HG		IRS1	IRS1	IRS1				WHAMML1 /// WHAMML2	WHAMML1 /// WHAMML2	WHAMML1 /// WHAMML2		FAM117B	FAM117B	FAM117B			LOC285957	LOC285957	LOC285957		IGLJ3	IGLJ3	IGLJ3			CCR1	CCR1	CCR1		MYO9A	MYO9A	MYO9A
STX7	DDB2	MT1F		CD200	CD200	CD200		PILRB	PILRB	PILRB				F12	F12	F12		B3GALNT1	B3GALNT1	B3GALNT1			SOX11	SOX11	SOX11		HAT1	HAT1	HAT1			ZNF706	ZNF706	ZNF706		EVI2B	EVI2B	EVI2B
MBNL3	LRRC8C	LUZP1		NOD2	NOD2	NOD2		RAB3GAP2	RAB3GAP2	RAB3GAP2				TMEM217	TMEM217	TMEM217		STK17A	STK17A	STK17A			OSBPL6	OSBPL6	OSBPL6		CD22	CD22	CD22			AKAP1	AKAP1	AKAP1		TPD52	TPD52	TPD52
FTH1	PPM1A	ZCCHC2		SC4MOL	SC4MOL	SC4MOL		LOC100506076 /// LOC100506123	LOC100506076 /// LOC100506123	LOC100506076 /// LOC100506123				IRF1	IRF1	IRF1		CCDC69	CCDC69	CCDC69			RNF207	RNF207	RNF207		GAPT	GAPT	GAPT			FGD4	FGD4	FGD4		LTA	LTA	LTA
FBXO11	TNFRSF14	NUDCD1		C5orf30	C5orf30	C5orf30		LTB	LTB	LTB				PEG3-AS1	PEG3-AS1	PEG3-AS1		ZNF91	ZNF91	ZNF91			F12	F12	F12		NEIL1	NEIL1	NEIL1			CDK8	CDK8	CDK8		EML6	EML6	EML6
MLEC	CDK2AP1	GPA33		ANKRD37	ANKRD37	ANKRD37		SYNE2	SYNE2	SYNE2				TMEM43	TMEM43	TMEM43		SLC1A4	SLC1A4	SLC1A4			RORA	RORA	RORA		TMEM64	TMEM64	TMEM64			GALNT1	GALNT1	GALNT1		ITPKB	ITPKB	ITPKB
ZNF439	TTC9C	DNAJC1		SPATA18	SPATA18	SPATA18		TTLL3	TTLL3	TTLL3				C1QA	C1QA	C1QA		GAPT	GAPT	GAPT			BCL2L14	BCL2L14	BCL2L14		GGA2	GGA2	GGA2			LZTS1	LZTS1	LZTS1		ACAP2	ACAP2	ACAP2
SLC35A3	RNF24	CTSH		LY6E	LY6E	LY6E		CBFA2T2	CBFA2T2	CBFA2T2				TNFRSF10B	TNFRSF10B	TNFRSF10B		IGHV5-78	IGHV5-78	IGHV5-78			ARHGAP26	ARHGAP26	ARHGAP26		ELK3	ELK3	ELK3			TMEM47	TMEM47	TMEM47		RABEP1	RABEP1	RABEP1
GPR114	CD47	ENPP2		KDSR	KDSR	KDSR		LOC100506653	LOC100506653	LOC100506653				IL15	IL15	IL15		ATP2A3	ATP2A3	ATP2A3			KAZN	KAZN	KAZN		PSMA8	PSMA8	PSMA8			RNASE1	RNASE1	RNASE1		SAMSN1	SAMSN1	SAMSN1
LOC100506748	MOBKL2C	CXCL9		AP1S2	AP1S2	AP1S2		TERF2	TERF2	TERF2				RNF183	RNF183	RNF183		GAPDH	GAPDH	GAPDH			KDSR	KDSR	KDSR		NIN	NIN	NIN			NT5DC2	NT5DC2	NT5DC2		FYTTD1	FYTTD1	FYTTD1
GBP5	LRRFIP1	CXCL10		ST7	ST7	ST7		OTUD1	OTUD1	OTUD1				CAMK1D	CAMK1D	CAMK1D		IGLJ3	IGLJ3	IGLJ3			ETV6	ETV6	ETV6		PRDM10	PRDM10	PRDM10			C10orf2	C10orf2	C10orf2		CTSH	CTSH	CTSH
APOE	CSTB	GIMAP1		AGPAT5	AGPAT5	AGPAT5		MILR1	MILR1	MILR1				LOC728061	LOC728061	LOC728061		FAM113B	FAM113B	FAM113B			CD44	CD44	CD44		FCRL5	FCRL5	FCRL5			DSE	DSE	DSE		LOC285628	LOC285628	LOC285628
DCAF12	RAB11A	IL2RA		CELF2	CELF2	CELF2		EED	EED	EED				ITPK1-AS1	ITPK1-AS1	ITPK1-AS1		CAMK2D	CAMK2D	CAMK2D			ABI3BP	ABI3BP	ABI3BP		SPINK2	SPINK2	SPINK2			WASF1	WASF1	WASF1		CYBASC3	CYBASC3	CYBASC3
RAB42	ECHS1	GIMAP5		DHCR7	DHCR7	DHCR7		BCOR	BCOR	BCOR				SH3RF2	SH3RF2	SH3RF2		GPR114	GPR114	GPR114			MIR155HG	MIR155HG	MIR155HG		UBE2G1	UBE2G1	UBE2G1			SUMO1	SUMO1	SUMO1		PTPN18	PTPN18	PTPN18
BCL7A	PLLP	SOD2		LPAR6	LPAR6	LPAR6		OGG1	OGG1	OGG1				ATF5	ATF5	ATF5		CD9	CD9	CD9			TMTC1	TMTC1	TMTC1		PRDM15	PRDM15	PRDM15			INHBA	INHBA	INHBA		TP53INP1	TP53INP1	TP53INP1
DNASE1	ISCA1	CD2		PLA2G16	PLA2G16	PLA2G16		SYT17	SYT17	SYT17				MT1F	MT1F	MT1F		C18orf1	C18orf1	C18orf1			NFIC	NFIC	NFIC		EFCAB2	EFCAB2	EFCAB2			LYAR	LYAR	LYAR		RBM14	RBM14	RBM14
PDXK	PPAP2A	NFKBIA		CCL3 /// CCL3L1 /// CCL3L3	CCL3 /// CCL3L1 /// CCL3L3	CCL3 /// CCL3L1 /// CCL3L3		JAZF1	JAZF1	JAZF1				EML1	EML1	EML1		PGK1	PGK1	PGK1			IGF2BP1	IGF2BP1	IGF2BP1		GCHFR	GCHFR	GCHFR			PHACTR2	PHACTR2	PHACTR2		IGLV3-19	IGLV3-19	IGLV3-19
GPANK1	KLF13	IL7R		PREX1	PREX1	PREX1		CD9	CD9	CD9				SQSTM1	SQSTM1	SQSTM1		NUP88	NUP88	NUP88			GPR132	GPR132	GPR132		PPP3CA	PPP3CA	PPP3CA			ARHGAP18	ARHGAP18	ARHGAP18		NCOA3	NCOA3	NCOA3
IGSF6	UBE2F	LAYN		EBI3	EBI3	EBI3		MYNN	MYNN	MYNN				SLC11A2	SLC11A2	SLC11A2		SLC2A5	SLC2A5	SLC2A5			PCSK5	PCSK5	PCSK5		ZNF415	ZNF415	ZNF415			GLUL	GLUL	GLUL		LINC00341	LINC00341	LINC00341
PHF3	ETV3	IRF1		CD28	CD28	CD28		HDAC7	HDAC7	HDAC7				TRD@	TRD@	TRD@		ABLIM1	ABLIM1	ABLIM1			MT2A	MT2A	MT2A		LPXN	LPXN	LPXN			DPYD	DPYD	DPYD		MAP3K7	MAP3K7	MAP3K7
RASGRP3	PRKX /// PRKY	PRDX4		NRXN3	NRXN3	NRXN3		HRK	HRK	HRK				RAB13	RAB13	RAB13		KLHL29	KLHL29	KLHL29			NFKBID	NFKBID	NFKBID		HADH	HADH	HADH			LARP1B	LARP1B	LARP1B		ASB13	ASB13	ASB13
KIF11	MKRN1	IL6		RNASE6	RNASE6	RNASE6		DOCK9	DOCK9	DOCK9				LINC00461	LINC00461	LINC00461		PRUNE2	PRUNE2	PRUNE2			MAGI1	MAGI1	MAGI1		HHEX	HHEX	HHEX			MXRA5	MXRA5	MXRA5		PTK2	PTK2	PTK2
PRKD3	ZNF217	GBP2		TFRC	TFRC	TFRC		SRSF4	SRSF4	SRSF4				LOC375010	LOC375010	LOC375010		SGPP1	SGPP1	SGPP1			MRPS5	MRPS5	MRPS5		C7orf23	C7orf23	C7orf23			PSMG1	PSMG1	PSMG1		UBE2H	UBE2H	UBE2H
ATP6V0E1	KCTD12	ZBED2		C10orf128	C10orf128	C10orf128		CNOT6L	CNOT6L	CNOT6L				HOXB9	HOXB9	HOXB9		SYNM	SYNM	SYNM			APOL2	APOL2	APOL2		B3GALNT1	B3GALNT1	B3GALNT1			CHAC2	CHAC2	CHAC2		ASXL2	ASXL2	ASXL2
CLTB	CDCP1	GBP5		PFKFB4	PFKFB4	PFKFB4		FOXO1	FOXO1	FOXO1				B4GALT5	B4GALT5	B4GALT5		BEX4	BEX4	BEX4			IL22RA2	IL22RA2	IL22RA2		SYTL1	SYTL1	SYTL1			NR1H3	NR1H3	NR1H3		FLJ31306	FLJ31306	FLJ31306
ZNF91	SNTB1	G0S2		SQLE	SQLE	SQLE		FAM129C	FAM129C	FAM129C				C6orf145	C6orf145	C6orf145		RNASET2	RNASET2	RNASET2			LRP2	LRP2	LRP2		ASF1A	ASF1A	ASF1A			C1S	C1S	C1S		FAM43A	FAM43A	FAM43A
TNFAIP3	UHRF1BP1L	TMEM173		TRIM69	TRIM69	TRIM69		IGHG1 /// ZCWPW2	IGHG1 /// ZCWPW2	IGHG1 /// ZCWPW2				MGC16121	MGC16121	MGC16121		ZFP161	ZFP161	ZFP161			LGALS2	LGALS2	LGALS2		PGK1	PGK1	PGK1			C1orf54	C1orf54	C1orf54		ASAP1	ASAP1	ASAP1
FOXO1	XRCC5	GBP1		C7orf68	C7orf68	C7orf68		CD1C	CD1C	CD1C				PDGFRL	PDGFRL	PDGFRL		HAT1	HAT1	HAT1			CACHD1	CACHD1	CACHD1		GNA13	GNA13	GNA13			ITM2B	ITM2B	ITM2B		ELMO1	ELMO1	ELMO1
C19orf63	RNF138	NINJ1		AUTS2	AUTS2	AUTS2		ZMAT1	ZMAT1	ZMAT1				NFIB	NFIB	NFIB		FOXO1	FOXO1	FOXO1			RAPGEF2	RAPGEF2	RAPGEF2		SETDB2	SETDB2	SETDB2			LHFP	LHFP	LHFP		ADAM17	ADAM17	ADAM17
SLC6A16	LRRC8B	RAB20		ELOVL7	ELOVL7	ELOVL7		EAF2	EAF2	EAF2				DCBLD1	DCBLD1	DCBLD1		LOC100505501	LOC100505501	LOC100505501			SCD5	SCD5	SCD5		TBL1XR1	TBL1XR1	TBL1XR1			COLEC12	COLEC12	COLEC12		FAM49A	FAM49A	FAM49A
HMGN2	CLDN1	COL6A3		POLK	POLK	POLK		DAAM1	DAAM1	DAAM1				COL1A2	COL1A2	COL1A2		CR1 /// CR1L	CR1 /// CR1L	CR1 /// CR1L			NAA25	NAA25	NAA25		CCDC28A	CCDC28A	CCDC28A			LOC388796	LOC388796	LOC388796		PAG1	PAG1	PAG1
ACSS2	RNF19A	FABP5		ERO1L	ERO1L	ERO1L		BCL11A	BCL11A	BCL11A				C17orf104	C17orf104	C17orf104		TBL1XR1	TBL1XR1	TBL1XR1			LOC541472	LOC541472	LOC541472		CCDC141	CCDC141	CCDC141			NANOS1	NANOS1	NANOS1		TOB1	TOB1	TOB1
POU2AF1	PTPN4	TNIP2		VLDLR	VLDLR	VLDLR		USP34	USP34	USP34				ADD2	ADD2	ADD2		SET	SET	SET			BCL2L1	BCL2L1	BCL2L1		KATNAL1	KATNAL1	KATNAL1			PDK4	PDK4	PDK4		ZBTB20	ZBTB20	ZBTB20
ZFP106	ZBTB24	RARRES3		MBOAT1	MBOAT1	MBOAT1		FAM107B	FAM107B	FAM107B				TNIP2	TNIP2	TNIP2		ADH5	ADH5	ADH5			ATP6V1G2 /// BAT1	ATP6V1G2 /// BAT1	ATP6V1G2 /// BAT1		MND1	MND1	MND1			FBXO6	FBXO6	FBXO6		LY9	LY9	LY9
SETD7	FAM171A1	PTGER4		IRF4	IRF4	IRF4		SYNE1	SYNE1	SYNE1				TUBA1A	TUBA1A	TUBA1A		KRCC1	KRCC1	KRCC1			PLA1A	PLA1A	PLA1A		NFYB	NFYB	NFYB			MINA	MINA	MINA		TPP1	TPP1	TPP1
RFC1	LOC100507492	ICOS		LOC100507455	LOC100507455	LOC100507455		RPAIN	RPAIN	RPAIN				LRP11	LRP11	LRP11		MED30	MED30	MED30			WT1	WT1	WT1		TMEM48	TMEM48	TMEM48			PLA2G12A	PLA2G12A	PLA2G12A		BBX	BBX	BBX
TMEM154	PITPNB	NUB1		PECR	PECR	PECR		KANK2	KANK2	KANK2				CA12	CA12	CA12		LSM14A	LSM14A	LSM14A			ALK	ALK	ALK		KRCC1	KRCC1	KRCC1			LGMN	LGMN	LGMN		INPP5D	INPP5D	INPP5D
ASB13	M6PR	GIMAP7		LOC25845 /// NCRNA00263	LOC25845 /// NCRNA00263	LOC25845 /// NCRNA00263		FAM76B	FAM76B	FAM76B				FKSG49	FKSG49	FKSG49		TAF5	TAF5	TAF5			CLNS1A	CLNS1A	CLNS1A		LOC100506710	LOC100506710	LOC100506710			C11orf96	C11orf96	C11orf96		WEE1	WEE1	WEE1
ACADM	ST8SIA4	SAT1		EFNA5	EFNA5	EFNA5		DLG1	DLG1	DLG1				STC1	STC1	STC1		PRKCH	PRKCH	PRKCH			CLC	CLC	CLC		PLEKHA2	PLEKHA2	PLEKHA2			LRRC16A	LRRC16A	LRRC16A		BCL2L11	BCL2L11	BCL2L11
ACVRL1	FKBP1A	ITM2A		IRF2BPL	IRF2BPL	IRF2BPL		PVRIG	PVRIG	PVRIG				KIF21A	KIF21A	KIF21A		RASGRP3	RASGRP3	RASGRP3			FOSL2	FOSL2	FOSL2		TBC1D1	TBC1D1	TBC1D1			AK4	AK4	AK4		VMP1	VMP1	VMP1
ZNF280D	ABCB7	ROMO1		TNFSF9	TNFSF9	TNFSF9		ZNF608	ZNF608	ZNF608				DUSP4	DUSP4	DUSP4		CYB5R4	CYB5R4	CYB5R4			LOC728061	LOC728061	LOC728061		BCAR3	BCAR3	BCAR3			C5orf30	C5orf30	C5orf30		BASP1	BASP1	BASP1
CCL22	ARG2	TNFSF10		CORO1C	CORO1C	CORO1C		WDR66	WDR66	WDR66				AAK1	AAK1	AAK1		TSPAN13	TSPAN13	TSPAN13			TMEM217	TMEM217	TMEM217		KIAA1370	KIAA1370	KIAA1370			GSS	GSS	GSS		FOXP1	FOXP1	FOXP1
MAP4K4	TSTD1	CXCR3		BTLA	BTLA	BTLA		SLC2A5	SLC2A5	SLC2A5				MGC24103	MGC24103	MGC24103		KMO	KMO	KMO			ELAVL2	ELAVL2	ELAVL2		KIAA0430	KIAA0430	KIAA0430			WWTR1	WWTR1	WWTR1		SPINK2	SPINK2	SPINK2
LEPROTL1	CCL17	PAM		EMR1	EMR1	EMR1		CYorf15A	CYorf15A	CYorf15A				DND1	DND1	DND1		PAPOLA	PAPOLA	PAPOLA			GPR171	GPR171	GPR171		ZNF165	ZNF165	ZNF165			ERO1L	ERO1L	ERO1L		FMNL3	FMNL3	FMNL3
C7orf10	SOCS3	MAST4		SLAMF7	SLAMF7	SLAMF7		STAP1	STAP1	STAP1				NFIC	NFIC	NFIC		CCNA2	CCNA2	CCNA2			APP	APP	APP		ZNF439	ZNF439	ZNF439			C4orf43	C4orf43	C4orf43		SLC30A5	SLC30A5	SLC30A5
GGT1	VIM	ATP1B1		DNMT3A	DNMT3A	DNMT3A		ABLIM1	ABLIM1	ABLIM1				SOCS1	SOCS1	SOCS1		RCHY1	RCHY1	RCHY1			P4HA2	P4HA2	P4HA2		RCHY1	RCHY1	RCHY1			XPOT	XPOT	XPOT		RAB3GAP2	RAB3GAP2	RAB3GAP2
CCP110	ID2 /// ID2B	TMEM140		IL18R1	IL18R1	IL18R1		HIST1H3B	HIST1H3B	HIST1H3B				ELAVL3	ELAVL3	ELAVL3		BNIP2	BNIP2	BNIP2			IRF1	IRF1	IRF1		PRKACB	PRKACB	PRKACB			EEA1	EEA1	EEA1		NKTR	NKTR	NKTR
XYLT1	SYTL3	LST1		QKI	QKI	QKI		C11orf80	C11orf80	C11orf80				CAMSAP2	CAMSAP2	CAMSAP2		MACROD2	MACROD2	MACROD2			DDHD1	DDHD1	DDHD1		LRRK2	LRRK2	LRRK2			GNAQ	GNAQ	GNAQ		HIPK3	HIPK3	HIPK3
PSMB5	CST7	IL6R		PCGF2	PCGF2	PCGF2		LOC729991-MEF2B /// MEF2B	LOC729991-MEF2B /// MEF2B	LOC729991-MEF2B /// MEF2B				MIAT	MIAT	MIAT		SP3	SP3	SP3			VSTM2L	VSTM2L	VSTM2L		EVI2A	EVI2A	EVI2A			CSPP1	CSPP1	CSPP1		GPR160	GPR160	GPR160
MED23	LOC541471 /// NCRNA00152	TYMP		PDCD1LG2	PDCD1LG2	PDCD1LG2		RNFT1	RNFT1	RNFT1				RPL38	RPL38	RPL38		CD79A	CD79A	CD79A			RPL38	RPL38	RPL38		HDDC2	HDDC2	HDDC2			SNAI2	SNAI2	SNAI2		PTPN6	PTPN6	PTPN6
CKLF	EPAS1	C6orf105		APOBEC3B	APOBEC3B	APOBEC3B		GGA2	GGA2	GGA2				SCD5	SCD5	SCD5		CCDC141	CCDC141	CCDC141			SPG7	SPG7	SPG7		FAM117B	FAM117B	FAM117B			STOM	STOM	STOM		ERAP2	ERAP2	ERAP2
CD97	CTSL1	GZMA		NLRP2	NLRP2	NLRP2		ING3	ING3	ING3				POM121L9P	POM121L9P	POM121L9P		GPX7	GPX7	GPX7			SLC19A1	SLC19A1	SLC19A1		SH3BP5	SH3BP5	SH3BP5			ARGLU1	ARGLU1	ARGLU1		EIF4A2	EIF4A2	EIF4A2
HHEX	GADD45G	GZMK		PLIN2	PLIN2	PLIN2		RUFY3	RUFY3	RUFY3				PDLIM5	PDLIM5	PDLIM5		SGMS1	SGMS1	SGMS1			ARHGEF40	ARHGEF40	ARHGEF40		AKAP11	AKAP11	AKAP11			CD93	CD93	CD93		HLA-DRA	HLA-DRA	HLA-DRA
GALE	CSRP2	PBX4		ZNF697	ZNF697	ZNF697		CYP39A1	CYP39A1	CYP39A1				PLA1A	PLA1A	PLA1A		DEPDC1	DEPDC1	DEPDC1			N4BP2L1	N4BP2L1	N4BP2L1		OSBPL11	OSBPL11	OSBPL11			B4GALT6	B4GALT6	B4GALT6		IGHA1 /// IGHA2 /// IGHD /// IGHG1 /// IGHG2 /// IGHG3 /// IGHM /// IGHV3-48 /// IGHV4-31 /// LOC100126583 /// LOC100291917	IGHA1 /// IGHA2 /// IGHD /// IGHG1 /// IGHG2 /// IGHG3 /// IGHM /// IGHV3-48 /// IGHV4-31 /// LOC100126583 /// LOC100291917	IGHA1 /// IGHA2 /// IGHD /// IGHG1 /// IGHG2 /// IGHG3 /// IGHM /// IGHV3-48 /// IGHV4-31 /// LOC100126583 /// LOC100291917
PARVB	PPIB	IL18RAP		LRIG3	LRIG3	LRIG3		SOX6	SOX6	SOX6				PTPRO	PTPRO	PTPRO		CCDC28A	CCDC28A	CCDC28A			CLK4	CLK4	CLK4		FAM65B	FAM65B	FAM65B			GNG11	GNG11	GNG11		RUNDC2B /// RUNDC2C	RUNDC2B /// RUNDC2C	RUNDC2B /// RUNDC2C
C10orf18	LITAF	PSMB3		IL10	IL10	IL10		ITGAE	ITGAE	ITGAE				PPFIA3	PPFIA3	PPFIA3		DNER	DNER	DNER			HK3	HK3	HK3		GAPDH	GAPDH	GAPDH			PTPRK	PTPRK	PTPRK		CD37	CD37	CD37
FBXO6	AMICA1	LGALS3BP		SACS	SACS	SACS		KCNH8	KCNH8	KCNH8				NAV1	NAV1	NAV1		RTN4IP1	RTN4IP1	RTN4IP1			IL4I1	IL4I1	IL4I1		KAT2B	KAT2B	KAT2B			NUDCD1	NUDCD1	NUDCD1		TMED8	TMED8	TMED8
GLUL	STAT5A	SLC27A2		VPS35	VPS35	VPS35		EZR	EZR	EZR				FAM113A	FAM113A	FAM113A		LPIN1	LPIN1	LPIN1			KIAA1245 /// NBPF1 /// NBPF10 /// NBPF11 /// NBPF12 /// NBPF24 /// NBPF8 /// NBPF9	KIAA1245 /// NBPF1 /// NBPF10 /// NBPF11 /// NBPF12 /// NBPF24 /// NBPF8 /// NBPF9	KIAA1245 /// NBPF1 /// NBPF10 /// NBPF11 /// NBPF12 /// NBPF24 /// NBPF8 /// NBPF9		GCET2	GCET2	GCET2			PPIC	PPIC	PPIC		MBD4	MBD4	MBD4
FOLR1	DENND5A	PARP12		BIVM	BIVM	BIVM		HIST1H2BM	HIST1H2BM	HIST1H2BM				NRCAM	NRCAM	NRCAM		CD37	CD37	CD37			SQSTM1	SQSTM1	SQSTM1		AMIGO2	AMIGO2	AMIGO2			LAPTM4B	LAPTM4B	LAPTM4B		ABCA6	ABCA6	ABCA6
GABBR1 /// UBD	SLC26A11	HAPLN3		LYPD6B	LYPD6B	LYPD6B		MED13L	MED13L	MED13L				CES4A	CES4A	CES4A		PRKCD	PRKCD	PRKCD			C6orf145	C6orf145	C6orf145		GIN1	GIN1	GIN1			TCF7L2	TCF7L2	TCF7L2		TRAC /// TRAJ17 /// TRAV20	TRAC /// TRAJ17 /// TRAV20	TRAC /// TRAJ17 /// TRAV20
EZR	CMTM3	GIMAP4		RNF11	RNF11	RNF11		GZMB	GZMB	GZMB				STYK1	STYK1	STYK1		RWDD2B	RWDD2B	RWDD2B			CYP27B1	CYP27B1	CYP27B1		ADA	ADA	ADA			CYCS	CYCS	CYCS		PHTF2	PHTF2	PHTF2
TMED3	UBASH3A	OSM		STK3	STK3	STK3		ACTR3	ACTR3	ACTR3				TYMP	TYMP	TYMP		CSTA	CSTA	CSTA			ATG16L2	ATG16L2	ATG16L2		CD180	CD180	CD180			SLAIN1	SLAIN1	SLAIN1		HNRNPU	HNRNPU	HNRNPU
SUSD1	RGS1	PSMB10		GIMAP2	GIMAP2	GIMAP2		NFATC1	NFATC1	NFATC1				IGF1R	IGF1R	IGF1R		TLR10	TLR10	TLR10			XBP1	XBP1	XBP1		SMC2	SMC2	SMC2			LOC100506966	LOC100506966	LOC100506966		GVINP1	GVINP1	GVINP1
RALGAPB	IGSF3	FAM91A2 /// FLJ39739 /// LOC100286793 /// LOC728855 /// LOC728875		SLC2A3	SLC2A3	SLC2A3		FLJ31306	FLJ31306	FLJ31306				RBPJ	RBPJ	RBPJ		PTEN	PTEN	PTEN			SERPINA1	SERPINA1	SERPINA1		DOCK11	DOCK11	DOCK11			PRDX4	PRDX4	PRDX4		MCOLN2	MCOLN2	MCOLN2
KRTCAP2	PECAM1	SYNGR3		DENND4C	DENND4C	DENND4C		CCRL1	CCRL1	CCRL1				TMOD1	TMOD1	TMOD1		RNASEL	RNASEL	RNASEL			SOCS1	SOCS1	SOCS1		RAB8B	RAB8B	RAB8B			SOCS3	SOCS3	SOCS3		SELL	SELL	SELL
CSRP1	CTTN	FLOT1		INSR	INSR	INSR		MORF4L2	MORF4L2	MORF4L2				ZEB2	ZEB2	ZEB2		C7orf23	C7orf23	C7orf23			CEBPB	CEBPB	CEBPB		FAM102B	FAM102B	FAM102B			TNS1	TNS1	TNS1		CBFA2T3	CBFA2T3	CBFA2T3
IL7R	RPN1	MAF		FAM161A	FAM161A	FAM161A		MALAT1	MALAT1	MALAT1				FCGR1B	FCGR1B	FCGR1B		FYB	FYB	FYB			GOLGA6L1 /// GOLGA6L6 /// LOC100132025	GOLGA6L1 /// GOLGA6L6 /// LOC100132025	GOLGA6L1 /// GOLGA6L6 /// LOC100132025		PTEN /// PTENP1	PTEN /// PTENP1	PTEN /// PTENP1			CKAP4	CKAP4	CKAP4		LOC595101	LOC595101	LOC595101
HELQ	MIR21 /// TMEM49	C10orf54		HES1	HES1	HES1		DNAJC10	DNAJC10	DNAJC10				SOD2	SOD2	SOD2		ARPC3	ARPC3	ARPC3			LRRTM2	LRRTM2	LRRTM2		SSPN	SSPN	SSPN			CPVL	CPVL	CPVL		IGHA1 /// IGHA2 /// IGHD /// IGHG1 /// IGHG3 /// IGHG4 /// IGHM /// IGHV4-31 /// LOC100133862	IGHA1 /// IGHA2 /// IGHD /// IGHG1 /// IGHG3 /// IGHG4 /// IGHM /// IGHV4-31 /// LOC100133862	IGHA1 /// IGHA2 /// IGHD /// IGHG1 /// IGHG3 /// IGHG4 /// IGHM /// IGHV4-31 /// LOC100133862
FAM81A	UPP1	CCNE1		TMEM170B	TMEM170B	TMEM170B		ANKRD36	ANKRD36	ANKRD36				DUSP5P	DUSP5P	DUSP5P		FCRL2	FCRL2	FCRL2			LOC100289294	LOC100289294	LOC100289294		MLF1IP	MLF1IP	MLF1IP			ANTXR1	ANTXR1	ANTXR1		IGLC7 /// IGLV1-44	IGLC7 /// IGLV1-44	IGLC7 /// IGLV1-44
FAM107B	ANXA1	ARL4C		GABBR1 /// UBD	GABBR1 /// UBD	GABBR1 /// UBD		KDM5D	KDM5D	KDM5D				ADAM8	ADAM8	ADAM8		NRIP1	NRIP1	NRIP1			ZC3H12C	ZC3H12C	ZC3H12C		SKAP2	SKAP2	SKAP2			LGALS3BP	LGALS3BP	LGALS3BP		DENND3	DENND3	DENND3
P2RX5	QSOX1	JUNB		IL6ST	IL6ST	IL6ST		MZB1	MZB1	MZB1				CPNE7	CPNE7	CPNE7		PPP1CB	PPP1CB	PPP1CB			FKSG49	FKSG49	FKSG49		KLHL6	KLHL6	KLHL6			H19	H19	H19		HIST1H4F	HIST1H4F	HIST1H4F
NDUFA1	DAD1	GPR171		CCDC26	CCDC26	CCDC26		KAT2B	KAT2B	KAT2B				GPR26	GPR26	GPR26		SUSD3	SUSD3	SUSD3			CD80	CD80	CD80		PAWR	PAWR	PAWR			PHLDA1	PHLDA1	PHLDA1		FAIM3	FAIM3	FAIM3
ATHL1	SGSH	LY96		UBXN7	UBXN7	UBXN7		TRD@	TRD@	TRD@				LOC100271840	LOC100271840	LOC100271840		CD69	CD69	CD69			SLCO1A2	SLCO1A2	SLCO1A2		STK17A	STK17A	STK17A			C5orf24	C5orf24	C5orf24		SLC2A5	SLC2A5	SLC2A5
ATP6V1C1	EFHD2	NME7		CCDC50	CCDC50	CCDC50		IGHA2 /// IGHD /// IGHG1 /// LOC100126583 /// LOC100510361	IGHA2 /// IGHD /// IGHG1 /// LOC100126583 /// LOC100510361	IGHA2 /// IGHD /// IGHG1 /// LOC100126583 /// LOC100510361				LIMD1	LIMD1	LIMD1		SCOC	SCOC	SCOC			MARVELD2	MARVELD2	MARVELD2		SUSD3	SUSD3	SUSD3			BHLHE40	BHLHE40	BHLHE40		CASP2	CASP2	CASP2
NDUFA3	CISH	KLHDC7B		HOMER1	HOMER1	HOMER1		AKAP10	AKAP10	AKAP10				KIAA1267 /// LOC100294337	KIAA1267 /// LOC100294337	KIAA1267 /// LOC100294337		LOC100287598	LOC100287598	LOC100287598			KCNQ2	KCNQ2	KCNQ2		PRKCD	PRKCD	PRKCD			ITGAV	ITGAV	ITGAV		KIAA0430	KIAA0430	KIAA0430
TOMM5	F8A1 /// F8A2 /// F8A3	CPNE2		DDIT4	DDIT4	DDIT4		SIGLEC10	SIGLEC10	SIGLEC10				GABRB2	GABRB2	GABRB2		PHTF2	PHTF2	PHTF2			EML1	EML1	EML1		ZNF318	ZNF318	ZNF318			BMPR2	BMPR2	BMPR2		RAP2A /// RAP2B	RAP2A /// RAP2B	RAP2A /// RAP2B
MAPKAPK3	C17orf58	LPL		EIF2AK2	EIF2AK2	EIF2AK2		BEND5	BEND5	BEND5				SOX6	SOX6	SOX6		HLTF	HLTF	HLTF			FAM78B	FAM78B	FAM78B		UGP2	UGP2	UGP2			ARL4C	ARL4C	ARL4C		MED23	MED23	MED23
CLASP2	ACADVL	IFNG		GNPDA1	GNPDA1	GNPDA1		POLQ	POLQ	POLQ				LOC441666	LOC441666	LOC441666		CAPZA2	CAPZA2	CAPZA2			MT1H	MT1H	MT1H		IL28RA	IL28RA	IL28RA			PLEKHA1	PLEKHA1	PLEKHA1		KBTBD2	KBTBD2	KBTBD2
COBLL1	SOCS1	SERPINE2		NCKAP1	NCKAP1	NCKAP1		CDCA7	CDCA7	CDCA7				ICAM1	ICAM1	ICAM1		DUT	DUT	DUT			ADAM8	ADAM8	ADAM8		BPNT1	BPNT1	BPNT1			GOLIM4	GOLIM4	GOLIM4		FBXW11	FBXW11	FBXW11
CMTM3	CD8B	ANXA5		S100A6	S100A6	S100A6		ZNF131	ZNF131	ZNF131				THSD7A	THSD7A	THSD7A		GCHFR	GCHFR	GCHFR			TMEM43	TMEM43	TMEM43		ADARB1	ADARB1	ADARB1			SCRIB	SCRIB	SCRIB		LOC100505500	LOC100505500	LOC100505500
IL2RA	NKG7	APOL2		TM6SF1	TM6SF1	TM6SF1		TP53INP1	TP53INP1	TP53INP1				XYLT2	XYLT2	XYLT2		LCP1	LCP1	LCP1			CALR	CALR	CALR		ZNF280D	ZNF280D	ZNF280D			ARHGAP29	ARHGAP29	ARHGAP29		TAPBP	TAPBP	TAPBP
STK17A	AOAH	C17orf49		ADAMTS12	ADAMTS12	ADAMTS12		NAPSB	NAPSB	NAPSB				CEL /// LOC100508206	CEL /// LOC100508206	CEL /// LOC100508206		DNAJB9	DNAJB9	DNAJB9			CARM1	CARM1	CARM1		C2orf88	C2orf88	C2orf88			DST	DST	DST		NIN	NIN	NIN
BRI3BP	REEP5	PDE4B		SPATS2L	SPATS2L	SPATS2L		EMB	EMB	EMB				OTUD7B	OTUD7B	OTUD7B		ACTB	ACTB	ACTB			PRDM13	PRDM13	PRDM13		EXOC5	EXOC5	EXOC5			CAMSAP2	CAMSAP2	CAMSAP2		CTDSPL2	CTDSPL2	CTDSPL2
WDR76	STAT4	ADORA2A /// SPECC1L		DNASE1L3	DNASE1L3	DNASE1L3		LOC220594	LOC220594	LOC220594				ARID5A	ARID5A	ARID5A		LOC220594	LOC220594	LOC220594			IL13RA1	IL13RA1	IL13RA1		EZR	EZR	EZR			PLBD1	PLBD1	PLBD1		SERP1	SERP1	SERP1
CHST7	MGAT1	RHOU		DHCR24	DHCR24	DHCR24		LOC100506168	LOC100506168	LOC100506168				CFTR	CFTR	CFTR		KIAA1033	KIAA1033	KIAA1033			EHF	EHF	EHF		LACTB2	LACTB2	LACTB2			COQ4	COQ4	COQ4		DNER	DNER	DNER
SCO2	MRC2	FXYD5		CYTH3	CYTH3	CYTH3		LOC283454	LOC283454	LOC283454				ZNF536	ZNF536	ZNF536		CD27	CD27	CD27			COL6A6	COL6A6	COL6A6		ZCCHC7	ZCCHC7	ZCCHC7			DLEU1	DLEU1	DLEU1		ITSN2	ITSN2	ITSN2
POU2F2	P4HB	IL1B		TNFSF14	TNFSF14	TNFSF14		OGFRL1	OGFRL1	OGFRL1				TAP1	TAP1	TAP1		NAA38	NAA38	NAA38			PPP2R1B	PPP2R1B	PPP2R1B		OGFRL1	OGFRL1	OGFRL1			PSPH	PSPH	PSPH		IKZF3	IKZF3	IKZF3
ANXA2	CLEC4A	IL21R		GPR183	GPR183	GPR183		VAMP1	VAMP1	VAMP1				KIAA1245 /// NBPF1 /// NBPF10 /// NBPF11 /// NBPF12 /// NBPF24 /// NBPF8 /// NBPF9	KIAA1245 /// NBPF1 /// NBPF10 /// NBPF11 /// NBPF12 /// NBPF24 /// NBPF8 /// NBPF9	KIAA1245 /// NBPF1 /// NBPF10 /// NBPF11 /// NBPF12 /// NBPF24 /// NBPF8 /// NBPF9		HDDC2	HDDC2	HDDC2			ND2	ND2	ND2		CCDC69	CCDC69	CCDC69			ADM	ADM	ADM		TBC1D4	TBC1D4	TBC1D4
RBM15	MIR21	CLEC2B		FUT11	FUT11	FUT11		SSPN	SSPN	SSPN				ATG16L2	ATG16L2	ATG16L2		ATP5L	ATP5L	ATP5L			IKZF4	IKZF4	IKZF4		GJA1	GJA1	GJA1			LOC150381	LOC150381	LOC150381		PRKD3	PRKD3	PRKD3
ZNF529	LOC100507286	C5orf56		ANK2	ANK2	ANK2		SULT1A1	SULT1A1	SULT1A1				CTSB	CTSB	CTSB		CASD1	CASD1	CASD1			ZNF512B	ZNF512B	ZNF512B		ZMYM1	ZMYM1	ZMYM1			IL13RA1	IL13RA1	IL13RA1		ITGB1	ITGB1	ITGB1
CCDC85B	BOP1	NLRP3		SERPINB10	SERPINB10	SERPINB10		ZCCHC7	ZCCHC7	ZCCHC7				FDXR	FDXR	FDXR		CNOT8	CNOT8	CNOT8			SLC20A1	SLC20A1	SLC20A1		RBBP4	RBBP4	RBBP4			SCAMP1	SCAMP1	SCAMP1		SRSF4	SRSF4	SRSF4
WEE1	IL1RN	GBP4		RHEBL1	RHEBL1	RHEBL1		SESN3	SESN3	SESN3				LOC100127983	LOC100127983	LOC100127983		HPGD	HPGD	HPGD			CTSC	CTSC	CTSC		FOXO1	FOXO1	FOXO1			EFEMP1	EFEMP1	EFEMP1		CAMK1	CAMK1	CAMK1
ARF3	SCPEP1	GADD45B		DPP4	DPP4	DPP4		METAP2	METAP2	METAP2				IGF2BP1	IGF2BP1	IGF2BP1		PBK	PBK	PBK			LOC375295	LOC375295	LOC375295		CASD1	CASD1	CASD1			CXADR	CXADR	CXADR		MSH6	MSH6	MSH6
LOC100216479	TRAFD1	NR4A2		CST3	CST3	CST3		PTPRC	PTPRC	PTPRC				PAK1	PAK1	PAK1		NIN	NIN	NIN			CASZ1	CASZ1	CASZ1		MYO1E	MYO1E	MYO1E			SCML2	SCML2	SCML2		RALGPS2	RALGPS2	RALGPS2
FAM129C	SREBF1	BTBD11		PTGR1	PTGR1	PTGR1		UCP2	UCP2	UCP2				FUS	FUS	FUS		ZNF439	ZNF439	ZNF439			LOC100507028	LOC100507028	LOC100507028		SNX1	SNX1	SNX1			NAA15	NAA15	NAA15		TNF	TNF	TNF
YTHDC2	CHST2	FAM40B		AP1S1	AP1S1	AP1S1		GPX7	GPX7	GPX7				OTP	OTP	OTP		GPNMB	GPNMB	GPNMB			SOX4	SOX4	SOX4		PAPOLA	PAPOLA	PAPOLA			VCAM1	VCAM1	VCAM1		IGHA1 /// IGHA2 /// IGHD /// IGHG1 /// IGHG3 /// IGHM /// IGHV3-48 /// IGHV4-31 /// LOC100291917	IGHA1 /// IGHA2 /// IGHD /// IGHG1 /// IGHG3 /// IGHM /// IGHV3-48 /// IGHV4-31 /// LOC100291917	IGHA1 /// IGHA2 /// IGHD /// IGHG1 /// IGHG3 /// IGHM /// IGHV3-48 /// IGHV4-31 /// LOC100291917
MGC70870	TNFRSF10D	DNAJC12		MSC	MSC	MSC		ZFP36L2	ZFP36L2	ZFP36L2				PPP6R2	PPP6R2	PPP6R2		ETNK1	ETNK1	ETNK1			PAK1	PAK1	PAK1		CD9	CD9	CD9			B3GALNT2	B3GALNT2	B3GALNT2		MARCKSL1	MARCKSL1	MARCKSL1
TLE4	CD84	PDE4DIP		APOOL	APOOL	APOOL		MEX3C	MEX3C	MEX3C				C22orf28	C22orf28	C22orf28		MAP4K4	MAP4K4	MAP4K4			TUBA1A	TUBA1A	TUBA1A		SCARA3	SCARA3	SCARA3			ZEB2	ZEB2	ZEB2		ARHGDIB	ARHGDIB	ARHGDIB
UQCR11	NFKBIZ	MIAT		BCAT1	BCAT1	BCAT1		HLA-DMB	HLA-DMB	HLA-DMB				PRDM13	PRDM13	PRDM13		ITM2A	ITM2A	ITM2A			MYO1G	MYO1G	MYO1G		GLIPR1	GLIPR1	GLIPR1			SPAG9	SPAG9	SPAG9		PIP	PIP	PIP
HPS3	SLC22A4	CXCL2		GDF15	GDF15	GDF15		ZBTB20	ZBTB20	ZBTB20				CARD9	CARD9	CARD9		C22orf32	C22orf32	C22orf32			AAK1	AAK1	AAK1		PRUNE2	PRUNE2	PRUNE2			AHCYL1	AHCYL1	AHCYL1		ARHGAP25	ARHGAP25	ARHGAP25
ADAM28	HPCAL1	TMEM2		GPNMB	GPNMB	GPNMB		BASP1	BASP1	BASP1				C11orf41	C11orf41	C11orf41		KCTD12	KCTD12	KCTD12			CLCN5	CLCN5	CLCN5		CCNE2	CCNE2	CCNE2			MS4A6A	MS4A6A	MS4A6A		HDAC9	HDAC9	HDAC9
LOC100507328	SSR2	POU2AF1		OXTR	OXTR	OXTR		LRCH3	LRCH3	LRCH3				STEAP4	STEAP4	STEAP4		JMJD1C	JMJD1C	JMJD1C			IL13	IL13	IL13		IRF8	IRF8	IRF8			UXS1	UXS1	UXS1		PUS10	PUS10	PUS10
ANXA1	GAB2	MDFIC		CHST7	CHST7	CHST7		CD79B	CD79B	CD79B				SLC37A3	SLC37A3	SLC37A3		TMEM64	TMEM64	TMEM64			ICAM1	ICAM1	ICAM1		ZFP161	ZFP161	ZFP161			CRIM1	CRIM1	CRIM1		PTPLB	PTPLB	PTPLB
RCSD1	XCL1 /// XCL2	MBD2		PPARGC1B	PPARGC1B	PPARGC1B		CYBASC3	CYBASC3	CYBASC3				DBN1	DBN1	DBN1		GIN1	GIN1	GIN1			ITPK1-AS1	ITPK1-AS1	ITPK1-AS1		JAK1	JAK1	JAK1			HAVCR2	HAVCR2	HAVCR2		TRAM1	TRAM1	TRAM1
FAM167A	NT5C3L	LINC00341		NAMPT	NAMPT	NAMPT		ANK3	ANK3	ANK3				PPFIBP1	PPFIBP1	PPFIBP1		QPCT	QPCT	QPCT			NOL3	NOL3	NOL3		COTL1	COTL1	COTL1			MDN1	MDN1	MDN1		UBE2J1	UBE2J1	UBE2J1
BOLA3	IGHE	MAP3K8		PDCD4	PDCD4	PDCD4		ASPH	ASPH	ASPH				DNAI2	DNAI2	DNAI2		WDR61	WDR61	WDR61			TRIM46	TRIM46	TRIM46		PHTF2	PHTF2	PHTF2			INPP4A	INPP4A	INPP4A		RRM1	RRM1	RRM1
SLC2A6	ADAM8	PRKCB		MCOLN3	MCOLN3	MCOLN3		NPIPL3	NPIPL3	NPIPL3				CDC25A	CDC25A	CDC25A		SCARA3	SCARA3	SCARA3			PNPLA3	PNPLA3	PNPLA3		RCOR1	RCOR1	RCOR1			DUSP1	DUSP1	DUSP1		CPNE5	CPNE5	CPNE5
SMC2	TAPBP	RAD51AP1		ITGA4	ITGA4	ITGA4		HNRNPL	HNRNPL	HNRNPL				RANBP2 /// RGPD1 /// RGPD2 /// RGPD3 /// RGPD4 /// RGPD5 /// RGPD6 /// RGPD8	RANBP2 /// RGPD1 /// RGPD2 /// RGPD3 /// RGPD4 /// RGPD5 /// RGPD6 /// RGPD8	RANBP2 /// RGPD1 /// RGPD2 /// RGPD3 /// RGPD4 /// RGPD5 /// RGPD6 /// RGPD8		ZNF277	ZNF277	ZNF277			PAK3	PAK3	PAK3		IGHV1-69	IGHV1-69	IGHV1-69			CD3EAP	CD3EAP	CD3EAP		NCKAP1L	NCKAP1L	NCKAP1L
TYMP	SEC61A1	ITPR1		TEAD4	TEAD4	TEAD4		PFKFB3	PFKFB3	PFKFB3				CDC42BPB	CDC42BPB	CDC42BPB		PLEKHA2	PLEKHA2	PLEKHA2			SOX6	SOX6	SOX6		SNX3	SNX3	SNX3			MTAP	MTAP	MTAP		ROD1	ROD1	ROD1
RB1	MBOAT7	FLI1		GATA3	GATA3	GATA3		KATNAL1	KATNAL1	KATNAL1				STOML1	STOML1	STOML1		KIAA2018	KIAA2018	KIAA2018			LOC728153	LOC728153	LOC728153		POLE3	POLE3	POLE3			RWDD4	RWDD4	RWDD4		ACY3	ACY3	ACY3
CUX1	FAM100B	PPIL4 /// ZC3H12D		KLF9	KLF9	KLF9		FAM184A	FAM184A	FAM184A				AGBL4	AGBL4	AGBL4		ZCCHC7	ZCCHC7	ZCCHC7			PSMD7	PSMD7	PSMD7		SMAD9	SMAD9	SMAD9			MAST4	MAST4	MAST4		MED13L	MED13L	MED13L
IGHV5-78	CCDC86	ADA		CCR10	CCR10	CCR10		HEMGN	HEMGN	HEMGN				CARD10	CARD10	CARD10		GLRX3	GLRX3	GLRX3			SATB1	SATB1	SATB1		IPO5	IPO5	IPO5			LAMA4	LAMA4	LAMA4		TMEM194A	TMEM194A	TMEM194A
RUNDC2B /// RUNDC2C	CLDN5	ATP8A1		CTTNBP2NL	CTTNBP2NL	CTTNBP2NL		SULT1A3 /// SULT1A4	SULT1A3 /// SULT1A4	SULT1A3 /// SULT1A4				COL6A1	COL6A1	COL6A1		ASF1A	ASF1A	ASF1A			CPVL	CPVL	CPVL		CD27	CD27	CD27			RPS27L	RPS27L	RPS27L		CD180	CD180	CD180
RPL38	XCL1	MALT1		USP46	USP46	USP46		HIST1H2AL	HIST1H2AL	HIST1H2AL				LOC100505730 /// LOC100509599	LOC100505730 /// LOC100509599	LOC100505730 /// LOC100509599		RASA1	RASA1	RASA1			CAMK1D /// LOC283070	CAMK1D /// LOC283070	CAMK1D /// LOC283070		TRIM59	TRIM59	TRIM59			RAB13	RAB13	RAB13		TRAC	TRAC	TRAC
MIS18BP1	BCL11B	GCH1		NEFH	NEFH	NEFH		LENG8	LENG8	LENG8				RAB11FIP3	RAB11FIP3	RAB11FIP3		PRDM15	PRDM15	PRDM15			ZBTB7A	ZBTB7A	ZBTB7A		CKAP2	CKAP2	CKAP2			MTHFD1L	MTHFD1L	MTHFD1L		AP1S3	AP1S3	AP1S3
KSR1	MAOA	KLF10		HSDL2	HSDL2	HSDL2		GNB4	GNB4	GNB4				KLF9	KLF9	KLF9		GLIPR1	GLIPR1	GLIPR1			EGFL6	EGFL6	EGFL6		PTEN	PTEN	PTEN			WDR76	WDR76	WDR76		SETBP1	SETBP1	SETBP1
TRMT5	CTNS	NEDD9		IL27RA	IL27RA	IL27RA		DDX50	DDX50	DDX50				BCL2L14	BCL2L14	BCL2L14		TPRKB	TPRKB	TPRKB			BCL3	BCL3	BCL3		CCNA2	CCNA2	CCNA2			C1orf53	C1orf53	C1orf53		TANK	TANK	TANK
KLHL5	PRMT2	TGFBR1		MREG	MREG	MREG		HDAC9	HDAC9	HDAC9				SLC19A1	SLC19A1	SLC19A1		GJA1	GJA1	GJA1			TIMM8A	TIMM8A	TIMM8A		RAB4A	RAB4A	RAB4A			TULP4	TULP4	TULP4		NEDD9	NEDD9	NEDD9
MS4A7	SEC11C	STT3B		FCGR2C	FCGR2C	FCGR2C		FNDC1	FNDC1	FNDC1				SOX4	SOX4	SOX4		LOC100507463	LOC100507463	LOC100507463			RIMS2	RIMS2	RIMS2		CCDC18	CCDC18	CCDC18			SPP1	SPP1	SPP1		DMD	DMD	DMD
CD44	FLT3LG	CEP170		FUT7	FUT7	FUT7		LOC100510485	LOC100510485	LOC100510485				SERPINB1	SERPINB1	SERPINB1		REL	REL	REL			SLC7A11	SLC7A11	SLC7A11		CLECL1	CLECL1	CLECL1			SLC11A2	SLC11A2	SLC11A2		UBA6	UBA6	UBA6
TMEM64	MRPL35	BMP2K		TMEM38B	TMEM38B	TMEM38B		CNR1	CNR1	CNR1				STK33	STK33	STK33		PPP3CB	PPP3CB	PPP3CB			C17orf104	C17orf104	C17orf104		LOC729991-MEF2B /// MEF2B	LOC729991-MEF2B /// MEF2B	LOC729991-MEF2B /// MEF2B			NLN	NLN	NLN		CYTH1	CYTH1	CYTH1
CCAR1	VSIG10L	SIRT1		PARP9	PARP9	PARP9		CHRNA1	CHRNA1	CHRNA1				ARL17A /// LOC100294341	ARL17A /// LOC100294341	ARL17A /// LOC100294341		SNX3	SNX3	SNX3			GPR26	GPR26	GPR26		ELF1	ELF1	ELF1			SERPING1	SERPING1	SERPING1		UHMK1	UHMK1	UHMK1
RRAS2	FBLN7	SMCHD1		SRGN	SRGN	SRGN		PDE9A	PDE9A	PDE9A				LAMP3	LAMP3	LAMP3		EVI2A	EVI2A	EVI2A			ABCC13	ABCC13	ABCC13		NCF1 /// NCF1B /// NCF1C	NCF1 /// NCF1B /// NCF1C	NCF1 /// NCF1B /// NCF1C			CYBRD1	CYBRD1	CYBRD1		RAPGEF1	RAPGEF1	RAPGEF1
ZNF70	SCAP	MEX3C		NUDT4	NUDT4	NUDT4		REV3L	REV3L	REV3L				MLLT3	MLLT3	MLLT3		GNA13	GNA13	GNA13			COL1A2	COL1A2	COL1A2		PRDX2	PRDX2	PRDX2			LOC729680	LOC729680	LOC729680		MTMR12	MTMR12	MTMR12
C4orf34	FRMD4B	AGFG1		ZADH2	ZADH2	ZADH2		TBC1D10C	TBC1D10C	TBC1D10C				GOLIM4	GOLIM4	GOLIM4		CCNI	CCNI	CCNI			MPPED2	MPPED2	MPPED2		RHOQ	RHOQ	RHOQ			CDC25A	CDC25A	CDC25A		IGHM /// LOC100510678	IGHM /// LOC100510678	IGHM /// LOC100510678
NPC2	HRH1	AHI1		TMEM97	TMEM97	TMEM97		AFF2	AFF2	AFF2				AHCYL1	AHCYL1	AHCYL1		NAA50	NAA50	NAA50			ARID5A	ARID5A	ARID5A		MIOS	MIOS	MIOS			IFITM1	IFITM1	IFITM1		CCNB2	CCNB2	CCNB2
PYCR1	TESC	ALCAM		ACSM3	ACSM3	ACSM3		SETDB2	SETDB2	SETDB2				FCGR1A /// FCGR1C	FCGR1A /// FCGR1C	FCGR1A /// FCGR1C		DENND2D	DENND2D	DENND2D			DUSP1	DUSP1	DUSP1		SLC1A2	SLC1A2	SLC1A2			SRD5A3	SRD5A3	SRD5A3		SEMA4A	SEMA4A	SEMA4A
LMNA	PFN1	ALPK1		ARMC9	ARMC9	ARMC9		HIST1H1D	HIST1H1D	HIST1H1D				BCL2L1	BCL2L1	BCL2L1		KIF11	KIF11	KIF11			TRIM4	TRIM4	TRIM4		ABLIM1	ABLIM1	ABLIM1			PDGFC	PDGFC	PDGFC		IGHV5-78	IGHV5-78	IGHV5-78
ND3 /// SH3KBP1	SLC29A1	ANXA3		NFE2L3	NFE2L3	NFE2L3		CD40	CD40	CD40				TNN	TNN	TNN		YWHAB	YWHAB	YWHAB			CLASP1	CLASP1	CLASP1		HSPA8	HSPA8	HSPA8			RPS11	RPS11	RPS11		BCL11A	BCL11A	BCL11A
C11orf75	RRS1	BIRC3		SCD5	SCD5	SCD5		VAV3	VAV3	VAV3				SQLE	SQLE	SQLE		CCDC88A	CCDC88A	CCDC88A			CCDC85C	CCDC85C	CCDC85C		KLHL5	KLHL5	KLHL5			MRPS25	MRPS25	MRPS25		LOC285286	LOC285286	LOC285286
FBXO5	MRPS26	C1GALT1C1		TTC37	TTC37	TTC37		SPIB	SPIB	SPIB				LOC100508909	LOC100508909	LOC100508909		CDK5R1	CDK5R1	CDK5R1			FAM186A	FAM186A	FAM186A		MAP4K4	MAP4K4	MAP4K4			BPGM	BPGM	BPGM		NCF4	NCF4	NCF4
AAK1	PHLDA1	CCL20		LPGAT1	LPGAT1	LPGAT1		OFD1	OFD1	OFD1				PLIN5	PLIN5	PLIN5		SETDB2	SETDB2	SETDB2			CXCR3	CXCR3	CXCR3		ID3	ID3	ID3			ALDH3A2	ALDH3A2	ALDH3A2		BRIP1	BRIP1	BRIP1
ZDHHC12	FBXO32	CCL8		DNM3	DNM3	DNM3		TNFSF8	TNFSF8	TNFSF8				STEAP3	STEAP3	STEAP3		ID3	ID3	ID3			DCBLD1	DCBLD1	DCBLD1		GLRX3	GLRX3	GLRX3			RNF130	RNF130	RNF130		FRYL	FRYL	FRYL
HMGB1	DLC1	CD27		STOM	STOM	STOM		MSI2	MSI2	MSI2				SLITRK6	SLITRK6	SLITRK6		ITGB1	ITGB1	ITGB1			ZEB2	ZEB2	ZEB2		FGFR1OP2	FGFR1OP2	FGFR1OP2			SMCHD1	SMCHD1	SMCHD1		ZNF827	ZNF827	ZNF827
PSEN2	C2orf89	CD52		NCF2	NCF2	NCF2		E2F5	E2F5	E2F5				SLC35G3	SLC35G3	SLC35G3		UBE2Q2	UBE2Q2	UBE2Q2			FLJ39632	FLJ39632	FLJ39632		CMPK2	CMPK2	CMPK2			DUSP14	DUSP14	DUSP14		UGGT1	UGGT1	UGGT1
EXOSC4	GAD1	CD69		SC5DL	SC5DL	SC5DL		RBM6	RBM6	RBM6				PRSS16	PRSS16	PRSS16		GABPA	GABPA	GABPA			SUN1	SUN1	SUN1		FAM175A	FAM175A	FAM175A			DNAJC21	DNAJC21	DNAJC21		ALOX5AP	ALOX5AP	ALOX5AP
ANKRD13A	SOX4	CDC14A		T	T	T		JUND	JUND	JUND				CD86	CD86	CD86		OAZ1	OAZ1	OAZ1			CA12	CA12	CA12		SCOC	SCOC	SCOC			ENDOG	ENDOG	ENDOG		DICER1	DICER1	DICER1
ELF1	APOL6	CDC42SE2		LTA	LTA	LTA		ATXN7	ATXN7	ATXN7				WARS	WARS	WARS		CTDSPL2	CTDSPL2	CTDSPL2			LDLR	LDLR	LDLR		NUP88	NUP88	NUP88			AP1S2	AP1S2	AP1S2		BCAS4	BCAS4	BCAS4
PIK3AP1	NRP2	CEACAM1		ARAP2	ARAP2	ARAP2		TBRG1	TBRG1	TBRG1				C10orf47	C10orf47	C10orf47		ZNF415	ZNF415	ZNF415			FGGY	FGGY	FGGY		BTNL9	BTNL9	BTNL9			MMP2	MMP2	MMP2		PIK3C2B	PIK3C2B	PIK3C2B
BCL3	KCNK5	CHD7		NAA35	NAA35	NAA35		PIM1	PIM1	PIM1				LOC285768	LOC285768	LOC285768		RC3H2	RC3H2	RC3H2			BGN	BGN	BGN		RBMS3	RBMS3	RBMS3			NAP1L1	NAP1L1	NAP1L1		TMPO	TMPO	TMPO
SYVN1	PRKCQ	CHST11		ZEB1	ZEB1	ZEB1		PSME4	PSME4	PSME4				ZBTB7A	ZBTB7A	ZBTB7A		FLI1	FLI1	FLI1			SNAP25	SNAP25	SNAP25		MCC	MCC	MCC			GLRX2	GLRX2	GLRX2		LPXN	LPXN	LPXN
TXNDC17	RBMS2	CMAHP		FAM162A	FAM162A	FAM162A		IGHA1 /// IGHG1 /// IGHM	IGHA1 /// IGHG1 /// IGHM	IGHA1 /// IGHG1 /// IGHM				B3GNT5	B3GNT5	B3GNT5		IPO5	IPO5	IPO5			VSIG10	VSIG10	VSIG10		IGK@ /// IGKC /// IGKV1-5	IGK@ /// IGKC /// IGKV1-5	IGK@ /// IGKC /// IGKV1-5			PPP2R3B	PPP2R3B	PPP2R3B		PTBP1	PTBP1	PTBP1
JAZF1	HIPK1	CRISPLD1		AFF1	AFF1	AFF1		KIAA1211	KIAA1211	KIAA1211				SPG7	SPG7	SPG7		POU2F2	POU2F2	POU2F2			TRIM15	TRIM15	TRIM15		METTL21A	METTL21A	METTL21A			GJC1	GJC1	GJC1		CGGBP1	CGGBP1	CGGBP1
MTMR12	PTGER2	CXCL5		IER3	IER3	IER3		SLC41A1	SLC41A1	SLC41A1				FER	FER	FER		SNX30	SNX30	SNX30			LOC285768	LOC285768	LOC285768		DOCK8	DOCK8	DOCK8			PAQR3	PAQR3	PAQR3		PDE8B	PDE8B	PDE8B
SLIRP	OSBPL1A	DENND2D		TRIB3	TRIB3	TRIB3		FLJ10038	FLJ10038	FLJ10038				LRP12	LRP12	LRP12		PIP4K2A	PIP4K2A	PIP4K2A			HIPK2	HIPK2	HIPK2		KMO	KMO	KMO			KIAA1841	KIAA1841	KIAA1841		C7orf10	C7orf10	C7orf10
HMGN1	ZNF704	DHTKD1		FAS	FAS	FAS		SNTA1	SNTA1	SNTA1				CARM1	CARM1	CARM1		BAG2	BAG2	BAG2			SMAD6	SMAD6	SMAD6		KLF12	KLF12	KLF12			IL1R1	IL1R1	IL1R1		FUS	FUS	FUS
ST6GAL1	LOC100507039	DUSP18		ATP2C1	ATP2C1	ATP2C1		C11orf17 /// NUAK2	C11orf17 /// NUAK2	C11orf17 /// NUAK2				FOSL2	FOSL2	FOSL2		CKAP2	CKAP2	CKAP2			OXTR	OXTR	OXTR		ZMAT1	ZMAT1	ZMAT1			SPTBN1	SPTBN1	SPTBN1		PDE4B	PDE4B	PDE4B
SSBP2	SAMD3	ELMO2		KIAA1147	KIAA1147	KIAA1147		ZHX2	ZHX2	ZHX2				ADAMTS18	ADAMTS18	ADAMTS18		LRRC34	LRRC34	LRRC34			MEIS1	MEIS1	MEIS1		C12orf48	C12orf48	C12orf48			VPS13C	VPS13C	VPS13C		KLHL14	KLHL14	KLHL14
ZNF141	GNAI1	EMP1		OTP	OTP	OTP		SYVN1	SYVN1	SYVN1				C1QC	C1QC	C1QC		ADARB1	ADARB1	ADARB1			SHROOM1	SHROOM1	SHROOM1		RASGEF1A	RASGEF1A	RASGEF1A			PNP	PNP	PNP		LGALS8	LGALS8	LGALS8
TMED8	RASGRP3	F2RL1		MX2	MX2	MX2		KLF6	KLF6	KLF6				GGT1	GGT1	GGT1		DBF4	DBF4	DBF4			TNRC6A	TNRC6A	TNRC6A		BARD1	BARD1	BARD1			ZC3H8	ZC3H8	ZC3H8		PICALM	PICALM	PICALM
TSC1	PIK3AP1	F5		CANX	CANX	CANX		MTMR12	MTMR12	MTMR12				GADL1	GADL1	GADL1		PRDX2	PRDX2	PRDX2			C20orf112	C20orf112	C20orf112		SLC15A2	SLC15A2	SLC15A2			SERPINB6	SERPINB6	SERPINB6		WIPF1	WIPF1	WIPF1
PDIA3	CDK19	FDX1		SIDT1	SIDT1	SIDT1		AFF3 /// MLL	AFF3 /// MLL	AFF3 /// MLL				TMEM136	TMEM136	TMEM136		RPF1	RPF1	RPF1			IGSF6	IGSF6	IGSF6		C10orf18	C10orf18	C10orf18			IRF2BPL	IRF2BPL	IRF2BPL		C3orf37	C3orf37	C3orf37
EMILIN2	LNPEP	FRMD6		SLC38A5	SLC38A5	SLC38A5		ZNF652	ZNF652	ZNF652				ACSS2	ACSS2	ACSS2		ZNF280D	ZNF280D	ZNF280D			LOC100289251	LOC100289251	LOC100289251		AIG1	AIG1	AIG1			FAM195A	FAM195A	FAM195A		ARHGAP24	ARHGAP24	ARHGAP24
MICAL3	RNF111	GCA		MARVELD2	MARVELD2	MARVELD2		ZNF532	ZNF532	ZNF532				CAMSAP1	CAMSAP1	CAMSAP1		ALDH2	ALDH2	ALDH2			MAP6	MAP6	MAP6		GEM	GEM	GEM			IL6ST	IL6ST	IL6ST		HSPA4	HSPA4	HSPA4
DENND1B	RAD21	GEM		IL1R2	IL1R2	IL1R2		SEC14L1	SEC14L1	SEC14L1				SLC5A3	SLC5A3	SLC5A3		CMPK2	CMPK2	CMPK2			NFAT5	NFAT5	NFAT5		DEF8	DEF8	DEF8			HACE1	HACE1	HACE1		RUFY3	RUFY3	RUFY3
WIPF1	NCOA3	GLG1		ROBO1	ROBO1	ROBO1		MED17	MED17	MED17				TGFBI	TGFBI	TGFBI		KLHL24	KLHL24	KLHL24			C4orf48	C4orf48	C4orf48		BEND4	BEND4	BEND4			RYK	RYK	RYK		UGT8	UGT8	UGT8
CTSL1	SMC4	GPR155		LOC285758	LOC285758	LOC285758		E2F2	E2F2	E2F2				RNF31	RNF31	RNF31		C14orf142	C14orf142	C14orf142			F13A1	F13A1	F13A1		MAD2L1	MAD2L1	MAD2L1			PODXL	PODXL	PODXL		TUG1	TUG1	TUG1
MOBKL2A	MOBKL2A	GPRIN3		TMOD1	TMOD1	TMOD1		POLH	POLH	POLH				TBC1D22B	TBC1D22B	TBC1D22B		PELI1	PELI1	PELI1			SPPL3	SPPL3	SPPL3		ZNF600	ZNF600	ZNF600			THY1	THY1	THY1		CCDC88A	CCDC88A	CCDC88A
DCLRE1C	FAM120A	GRK5		FH	FH	FH		HIST1H2AM	HIST1H2AM	HIST1H2AM				SLC17A6	SLC17A6	SLC17A6		GPAM	GPAM	GPAM			LOC283045	LOC283045	LOC283045		FCRL2	FCRL2	FCRL2			RBM47	RBM47	RBM47		PSEN1	PSEN1	PSEN1
CLU	AKAP2 /// PALM2-AKAP2	GTPBP8		FCGR2B	FCGR2B	FCGR2B		SPI1	SPI1	SPI1				FOSB	FOSB	FOSB		PLCB4	PLCB4	PLCB4			CTSB	CTSB	CTSB		MALT1	MALT1	MALT1			SNRPE	SNRPE	SNRPE		C9orf38	C9orf38	C9orf38
KLF12	CBL	GUCY1B3		CCR6	CCR6	CCR6		NT5C2	NT5C2	NT5C2				PLAUR	PLAUR	PLAUR		SERPINE2	SERPINE2	SERPINE2			SLC5A3	SLC5A3	SLC5A3		CEP57	CEP57	CEP57			WDSUB1	WDSUB1	WDSUB1		POU4F1	POU4F1	POU4F1
SLC22A18	OSBPL8	HTT		TNFRSF10B	TNFRSF10B	TNFRSF10B		NKTR	NKTR	NKTR				OBFC2A	OBFC2A	OBFC2A		VAMP4	VAMP4	VAMP4			PHKA1	PHKA1	PHKA1		PDSS2	PDSS2	PDSS2			ZNF823	ZNF823	ZNF823		CD86	CD86	CD86
CD2	EDEM1	ID3		AP1S3	AP1S3	AP1S3		NLRC3	NLRC3	NLRC3				NHLH1	NHLH1	NHLH1		LANCL1	LANCL1	LANCL1			TLE1	TLE1	TLE1		TGFBR2	TGFBR2	TGFBR2			NOP16	NOP16	NOP16		DUSP10	DUSP10	DUSP10
RABGAP1L	TBL1X	IL2		TWSG1	TWSG1	TWSG1		FLJ43663	FLJ43663	FLJ43663				C7orf44	C7orf44	C7orf44		SNX1	SNX1	SNX1			DYNC2LI1	DYNC2LI1	DYNC2LI1		MARCH1	MARCH1	MARCH1			RFXAP	RFXAP	RFXAP		LOC100506762	LOC100506762	LOC100506762
ID2	SH3KBP1	IQGAP1		CPEB4	CPEB4	CPEB4		STIM2	STIM2	STIM2				TAB3	TAB3	TAB3		NET1	NET1	NET1			LOC100509558 /// LOC100510047	LOC100509558 /// LOC100510047	LOC100509558 /// LOC100510047		TNFAIP8	TNFAIP8	TNFAIP8			BLVRB	BLVRB	BLVRB		SORL1	SORL1	SORL1
GPBP1L1	TFDP1	IQGAP2		EMP3	EMP3	EMP3		HIST1H1B	HIST1H1B	HIST1H1B				CYP27B1	CYP27B1	CYP27B1		HSP90AB1	HSP90AB1	HSP90AB1			EMP3	EMP3	EMP3		FBXO8	FBXO8	FBXO8			NCKAP1	NCKAP1	NCKAP1		IGHA1 /// IGHG1 /// IGHM	IGHA1 /// IGHG1 /// IGHM	IGHA1 /// IGHG1 /// IGHM
SNX30	DGKD	ISG20		SUB1	SUB1	SUB1		RGL2	RGL2	RGL2				EMP3	EMP3	EMP3		CENPE	CENPE	CENPE			AP3D1	AP3D1	AP3D1		UBE2Q2	UBE2Q2	UBE2Q2			ANKRD9	ANKRD9	ANKRD9		CNOT6L	CNOT6L	CNOT6L
BOLA2 /// BOLA2B	FOXN3	ISM1		FDXR	FDXR	FDXR		PACSIN1	PACSIN1	PACSIN1				HAPLN3	HAPLN3	HAPLN3		KIAA1704	KIAA1704	KIAA1704			DNMT3A	DNMT3A	DNMT3A		RGS5	RGS5	RGS5			LCORL	LCORL	LCORL		MTMR1	MTMR1	MTMR1
IPO5	MTX3	ITPRIP		CDK8	CDK8	CDK8		MGEA5	MGEA5	MGEA5				POLR1B	POLR1B	POLR1B		CD48	CD48	CD48			RNF157	RNF157	RNF157		ZNF107	ZNF107	ZNF107			PIK3R3	PIK3R3	PIK3R3		FCRL1	FCRL1	FCRL1
VEZT	BTG1	KLHL15		OPTN	OPTN	OPTN		PRKD3	PRKD3	PRKD3				CPVL	CPVL	CPVL		FAM76B	FAM76B	FAM76B			RNF183	RNF183	RNF183		SLC16A6	SLC16A6	SLC16A6			IER3	IER3	IER3		BTG2	BTG2	BTG2
ADAP1	ABAT	LIF		FAM171B	FAM171B	FAM171B		RAPGEF5	RAPGEF5	RAPGEF5				LOC285084	LOC285084	LOC285084		PSMA8	PSMA8	PSMA8			RANBP2 /// RGPD1 /// RGPD2 /// RGPD3 /// RGPD4 /// RGPD5 /// RGPD6 /// RGPD8	RANBP2 /// RGPD1 /// RGPD2 /// RGPD3 /// RGPD4 /// RGPD5 /// RGPD6 /// RGPD8	RANBP2 /// RGPD1 /// RGPD2 /// RGPD3 /// RGPD4 /// RGPD5 /// RGPD6 /// RGPD8		C4orf41	C4orf41	C4orf41			MT1X	MT1X	MT1X		TTLL3	TTLL3	TTLL3
KIAA0513	RAB11FIP1	LMO4		TPRG1	TPRG1	TPRG1		LMO2	LMO2	LMO2				LIN28B	LIN28B	LIN28B		RASGEF1A	RASGEF1A	RASGEF1A			BATF	BATF	BATF		EPHX2	EPHX2	EPHX2			CHML	CHML	CHML		CSNK1A1	CSNK1A1	CSNK1A1
RHOF	SH3YL1	LOC100134229		C6orf223	C6orf223	C6orf223		B4GALT1	B4GALT1	B4GALT1				JAG2	JAG2	JAG2		ARHGAP9	ARHGAP9	ARHGAP9			STMN3	STMN3	STMN3		LOC100287598	LOC100287598	LOC100287598			HEXB	HEXB	HEXB		ZNF43	ZNF43	ZNF43
ACAP2	ASAP1	LYST		ARMCX2	ARMCX2	ARMCX2		PRPF18	PRPF18	PRPF18				NEURL3	NEURL3	NEURL3		GEM	GEM	GEM			KIAA1267 /// LOC100294337	KIAA1267 /// LOC100294337	KIAA1267 /// LOC100294337		EDEM1	EDEM1	EDEM1			IDH1	IDH1	IDH1		GTDC1	GTDC1	GTDC1
CDK19	HIVEP3	MARCH3		INSIG1	INSIG1	INSIG1		RASAL1	RASAL1	RASAL1				ARHGAP26	ARHGAP26	ARHGAP26		PPP1R2	PPP1R2	PPP1R2			TAP1	TAP1	TAP1		PLEKHG1	PLEKHG1	PLEKHG1			PTBP2	PTBP2	PTBP2		NLRP4	NLRP4	NLRP4
IL2RB	PPP4R2	MICB		LMNA	LMNA	LMNA		HNRNPD	HNRNPD	HNRNPD				EP400	EP400	EP400		LACC1	LACC1	LACC1			SYMPK	SYMPK	SYMPK		SH3GLB1	SH3GLB1	SH3GLB1			CCL19	CCL19	CCL19		NONO	NONO	NONO
GNPDA1	PTEN	MIER1		PIP5K1B	PIP5K1B	PIP5K1B		RPRD1B	RPRD1B	RPRD1B				STEAP1B	STEAP1B	STEAP1B		VIT	VIT	VIT			HDGFRP3	HDGFRP3	HDGFRP3		EBF1	EBF1	EBF1			SACS	SACS	SACS		SYT17	SYT17	SYT17
CR2	ADD1	MLLT3		FEZ1	FEZ1	FEZ1		IGHA1 /// IGHA2 /// IGHD /// IGHG1 /// IGHG2 /// IGHG3 /// IGHM /// IGHV3-48 /// IGHV4-31 /// LOC100126583 /// LOC100291917	IGHA1 /// IGHA2 /// IGHD /// IGHG1 /// IGHG2 /// IGHG3 /// IGHM /// IGHV3-48 /// IGHV4-31 /// LOC100126583 /// LOC100291917	IGHA1 /// IGHA2 /// IGHD /// IGHG1 /// IGHG2 /// IGHG3 /// IGHM /// IGHV3-48 /// IGHV4-31 /// LOC100126583 /// LOC100291917				FAM98A	FAM98A	FAM98A		MARCH1	MARCH1	MARCH1			MGC45800	MGC45800	MGC45800		FAM55C	FAM55C	FAM55C			FAM26F	FAM26F	FAM26F		CANX	CANX	CANX
ZNF827	ZBTB38	MYB		PLSCR1	PLSCR1	PLSCR1		ZNF101	ZNF101	ZNF101				HEATR6	HEATR6	HEATR6		C12orf35	C12orf35	C12orf35			DTNA	DTNA	DTNA		OTUB1	OTUB1	OTUB1			AFG3L2	AFG3L2	AFG3L2		USP34	USP34	USP34
LAGE3	SNRK	NCOA7		C11orf63	C11orf63	C11orf63		PAG1	PAG1	PAG1				ZNF512B	ZNF512B	ZNF512B		EZR	EZR	EZR			ZFHX3	ZFHX3	ZFHX3		SLBP	SLBP	SLBP			GIMAP6	GIMAP6	GIMAP6		SRSF11	SRSF11	SRSF11
GEN1	CEP55	NELL2		CCL22	CCL22	CCL22		KIAA1370	KIAA1370	KIAA1370				SOX13	SOX13	SOX13		SPINK2	SPINK2	SPINK2			C17orf96	C17orf96	C17orf96		LZIC	LZIC	LZIC			GNAL	GNAL	GNAL		NNT	NNT	NNT
E2F8	MPRIP	NFKB1		TXN	TXN	TXN		PAWR	PAWR	PAWR				ETV5	ETV5	ETV5		SRSF10	SRSF10	SRSF10			DDR1	DDR1	DDR1		MBNL2	MBNL2	MBNL2			RHOB	RHOB	RHOB		YPEL5	YPEL5	YPEL5
LINC00116	TLR1	NOG		RAPGEF2	RAPGEF2	RAPGEF2		TIGD1	TIGD1	TIGD1				ZNF785	ZNF785	ZNF785		COMMD8	COMMD8	COMMD8			MIR21	MIR21	MIR21		PLDN	PLDN	PLDN			GIMAP1	GIMAP1	GIMAP1		STAP1	STAP1	STAP1
C2orf88	TUBA4A	NT5E		LGALS14	LGALS14	LGALS14		CCDC126	CCDC126	CCDC126				MEOX1	MEOX1	MEOX1		CASC4	CASC4	CASC4			C5orf24	C5orf24	C5orf24		MPP6	MPP6	MPP6			PRKAR2A	PRKAR2A	PRKAR2A		TMC6	TMC6	TMC6
ZNF789	ELAVL1	P2RY14		ATP7A	ATP7A	ATP7A		HIST1H2BC	HIST1H2BC	HIST1H2BC				CAPN2	CAPN2	CAPN2		CREM	CREM	CREM			SLC11A2	SLC11A2	SLC11A2		CTDSPL2	CTDSPL2	CTDSPL2			LPAR6	LPAR6	LPAR6		CXCR5	CXCR5	CXCR5
LGALS1	TMED10	PARP14		METTL16	METTL16	METTL16		IGHA1 /// IGHG1 /// IGHG3 /// IGHM /// IGHV4-31 /// LOC100293211	IGHA1 /// IGHG1 /// IGHG3 /// IGHM /// IGHV4-31 /// LOC100293211	IGHA1 /// IGHG1 /// IGHG3 /// IGHM /// IGHV4-31 /// LOC100293211				MYO19	MYO19	MYO19		PIK3CA	PIK3CA	PIK3CA			LIMD1	LIMD1	LIMD1		ODC1	ODC1	ODC1			GTF2IRD1	GTF2IRD1	GTF2IRD1		MLL5	MLL5	MLL5
SLC1A3	GOLGA8B	PGM2L1		TNFRSF8	TNFRSF8	TNFRSF8		YPEL3	YPEL3	YPEL3				SLC4A11	SLC4A11	SLC4A11		PTPRCAP	PTPRCAP	PTPRCAP			CAMSAP1	CAMSAP1	CAMSAP1		MED21	MED21	MED21			RAI14	RAI14	RAI14		ETS1	ETS1	ETS1
LAPTM5	C13orf27	PHF11		BCAP29	BCAP29	BCAP29		ZNF385B	ZNF385B	ZNF385B				NME7	NME7	NME7		CCNDBP1	CCNDBP1	CCNDBP1			RAB6A	RAB6A	RAB6A		RBM12	RBM12	RBM12			TAF4B	TAF4B	TAF4B		CIRBP	CIRBP	CIRBP
PSME2	CYTH1	PLCXD2		SLC19A2	SLC19A2	SLC19A2		CPSF6	CPSF6	CPSF6				ARHGAP5	ARHGAP5	ARHGAP5		ILF2	ILF2	ILF2			SREK1	SREK1	SREK1		HAUS1	HAUS1	HAUS1			LOC100505818 /// MLLT4	LOC100505818 /// MLLT4	LOC100505818 /// MLLT4		MKNK2	MKNK2	MKNK2
TMOD2	PKIA	PLN		TBC1D9	TBC1D9	TBC1D9		ERP27	ERP27	ERP27				GZMH	GZMH	GZMH		SPC25	SPC25	SPC25			HNRNPA3 /// HNRNPA3P1	HNRNPA3 /// HNRNPA3P1	HNRNPA3 /// HNRNPA3P1		LSM10	LSM10	LSM10			PKP4	PKP4	PKP4		CD164	CD164	CD164
ARID1B	PDPK1	PMEPA1		DDR2	DDR2	DDR2		NUP210	NUP210	NUP210				BCAS1	BCAS1	BCAS1		USP53	USP53	USP53			CDC42BPB	CDC42BPB	CDC42BPB		CDK5R1	CDK5R1	CDK5R1			RBMS3	RBMS3	RBMS3		IL16	IL16	IL16
CYP27A1	RAB30	PPARD		TRIM5	TRIM5	TRIM5		FAM65B	FAM65B	FAM65B				GSS	GSS	GSS		C2orf88	C2orf88	C2orf88			NFIL3	NFIL3	NFIL3		PIBF1	PIBF1	PIBF1			RAB42	RAB42	RAB42		LOC100507237	LOC100507237	LOC100507237
VASH1	CSGALNACT2	PRPS2		LOC645744	LOC645744	LOC645744		KLHL24	KLHL24	KLHL24				MSC	MSC	MSC		ZNF12	ZNF12	ZNF12			CYB561	CYB561	CYB561		ASPH	ASPH	ASPH			ADORA2B	ADORA2B	ADORA2B		HLA-DOA	HLA-DOA	HLA-DOA
TAP1	GALNT3	PTPRO		MUC19	MUC19	MUC19		SRSF7	SRSF7	SRSF7				PPP2R1B	PPP2R1B	PPP2R1B		NFATC1	NFATC1	NFATC1			SOD2	SOD2	SOD2		PBK	PBK	PBK			GCLM	GCLM	GCLM		ZFP106	ZFP106	ZFP106
REL	EVI5	PYHIN1		GLUL	GLUL	GLUL		TCL1A	TCL1A	TCL1A				DGKG	DGKG	DGKG		IRS1	IRS1	IRS1			LRPPRC	LRPPRC	LRPPRC		ATP5L	ATP5L	ATP5L			METTL8	METTL8	METTL8		RAB5A	RAB5A	RAB5A
HSD11B1	CCDC117	RDH10		SLC12A6	SLC12A6	SLC12A6		MDM4	MDM4	MDM4				CEBPB	CEBPB	CEBPB		IL28RA	IL28RA	IL28RA			SLC25A16	SLC25A16	SLC25A16		WDR66	WDR66	WDR66			MGC2752	MGC2752	MGC2752		MAP2K6	MAP2K6	MAP2K6
MDM4	ZNF443	RELL1		WSB2	WSB2	WSB2		BANK1	BANK1	BANK1				EXOSC2	EXOSC2	EXOSC2		SRGN	SRGN	SRGN			NHLH1	NHLH1	NHLH1		PIK3CG	PIK3CG	PIK3CG			NAF1	NAF1	NAF1		ENO1	ENO1	ENO1
UBE2G1	TRAK2	RGS16		SNX4	SNX4	SNX4		PTK2	PTK2	PTK2				LOC644613	LOC644613	LOC644613		GPSM2	GPSM2	GPSM2			RDH11	RDH11	RDH11		GIMAP2	GIMAP2	GIMAP2			USP31	USP31	USP31		STK17A	STK17A	STK17A
SUB1	MAP2K6	SEC31B		ARHGEF3	ARHGEF3	ARHGEF3		PPP6R3	PPP6R3	PPP6R3				LEF1	LEF1	LEF1		CASP4	CASP4	CASP4			TRPC1	TRPC1	TRPC1		FAM76B	FAM76B	FAM76B			WDR4	WDR4	WDR4		CELF1	CELF1	CELF1
RNF31	STYX	SERPINB2		OASL	OASL	OASL		AQP3	AQP3	AQP3				CALR	CALR	CALR		SH3RF1	SH3RF1	SH3RF1			DLX4	DLX4	DLX4		SPARC	SPARC	SPARC			CNRIP1	CNRIP1	CNRIP1		PAX5	PAX5	PAX5
NUTF2	ABCD3	SLC25A44		IFITM2	IFITM2	IFITM2		C16orf93	C16orf93	C16orf93				LRRFIP2	LRRFIP2	LRRFIP2		ZNF75A	ZNF75A	ZNF75A			TTLL6	TTLL6	TTLL6		ITGB3BP	ITGB3BP	ITGB3BP			S100A4	S100A4	S100A4		RAC2	RAC2	RAC2
UCHL1	ACD	SLC35F3		LOC100506831	LOC100506831	LOC100506831		GABARAPL1	GABARAPL1	GABARAPL1				SLC25A23	SLC25A23	SLC25A23		HLA-DOB	HLA-DOB	HLA-DOB			ZNF785	ZNF785	ZNF785		ZNF141	ZNF141	ZNF141			HIST1H2AC	HIST1H2AC	HIST1H2AC		P2RX5	P2RX5	P2RX5
TBL1X	AIM1	SMAD3		C8orf83	C8orf83	C8orf83		LBH	LBH	LBH				C3orf15	C3orf15	C3orf15		TOM1L1	TOM1L1	TOM1L1			TNFAIP2	TNFAIP2	TNFAIP2		SLC1A4	SLC1A4	SLC1A4			DHX33	DHX33	DHX33		ZNF93	ZNF93	ZNF93
MAPK11	AKAP12	SPATA5		C9orf21	C9orf21	C9orf21		SIAH2	SIAH2	SIAH2				ATP6V0A2	ATP6V0A2	ATP6V0A2		MND1	MND1	MND1			AGBL4	AGBL4	AGBL4		CDV3	CDV3	CDV3			GTSE1	GTSE1	GTSE1		ELL3 /// SERINC4	ELL3 /// SERINC4	ELL3 /// SERINC4
VAMP1	AKAP13	SPTLC2		LOC100499467	LOC100499467	LOC100499467		LOC100506168 /// SFPQ	LOC100506168 /// SFPQ	LOC100506168 /// SFPQ				IL1RN	IL1RN	IL1RN		RNGTT	RNGTT	RNGTT			MAP3K13	MAP3K13	MAP3K13		IRS1	IRS1	IRS1			CDK2AP1	CDK2AP1	CDK2AP1		KCTD20	KCTD20	KCTD20
CSTB	ANAPC1	STAT2		ZBED3	ZBED3	ZBED3		H2AFY	H2AFY	H2AFY				MGC16121 /// MIR503	MGC16121 /// MIR503	MGC16121 /// MIR503		COBLL1	COBLL1	COBLL1			OPHN1	OPHN1	OPHN1		NLK	NLK	NLK			GNA15	GNA15	GNA15		PARM1	PARM1	PARM1
C6orf108	ANKH	TAB2		RDH11	RDH11	RDH11		GOLGA2B	GOLGA2B	GOLGA2B				SEMA3F	SEMA3F	SEMA3F		C10orf18	C10orf18	C10orf18			SV2A	SV2A	SV2A		CREM	CREM	CREM			GNS	GNS	GNS		SERP2	SERP2	SERP2
PHF6	AP4B1	TAP2		GFPT1	GFPT1	GFPT1		NANS	NANS	NANS				LDB3	LDB3	LDB3		NFATC3	NFATC3	NFATC3			MT1X	MT1X	MT1X		LYPLA1	LYPLA1	LYPLA1			PTGDS	PTGDS	PTGDS		SP1	SP1	SP1
LDLRAP1	AR	TBC1D15		SESN2	SESN2	SESN2		PPP2R2A	PPP2R2A	PPP2R2A				FAT3	FAT3	FAT3		STAG3	STAG3	STAG3			RCN1	RCN1	RCN1		ANAPC10	ANAPC10	ANAPC10			ZMYND19	ZMYND19	ZMYND19		CLINT1	CLINT1	CLINT1
FAM53B	ARHGAP25	TBX21		S1PR1	S1PR1	S1PR1		CD79A	CD79A	CD79A				NAA30	NAA30	NAA30		IGK@ /// IGKC /// IGKV1-5	IGK@ /// IGKC /// IGKV1-5	IGK@ /// IGKC /// IGKV1-5			C3orf15	C3orf15	C3orf15		TXNDC9	TXNDC9	TXNDC9			UAP1	UAP1	UAP1		PELI1	PELI1	PELI1
C12orf57	ARHGAP32	TFPI		SCML1	SCML1	SCML1		SNRPA1	SNRPA1	SNRPA1				TIMM8A	TIMM8A	TIMM8A		KANK1	KANK1	KANK1			NLN	NLN	NLN		FAM149B1	FAM149B1	FAM149B1			NDRG1	NDRG1	NDRG1		TRIB2	TRIB2	TRIB2
HCFC1R1	ARID5B	TIFA		CCL4	CCL4	CCL4		HNRNPH2	HNRNPH2	HNRNPH2				LPP	LPP	LPP		C4orf41	C4orf41	C4orf41			ZYG11A	ZYG11A	ZYG11A		SET	SET	SET			SLC39A6	SLC39A6	SLC39A6		ALDH2	ALDH2	ALDH2
UPF3A	ATP2B4	TLE3		UBE2L6	UBE2L6	UBE2L6		ZBP1	ZBP1	ZBP1				CDS1	CDS1	CDS1		TMEM126B	TMEM126B	TMEM126B			OTUD7B	OTUD7B	OTUD7B		C5orf43	C5orf43	C5orf43			CRYBG3	CRYBG3	CRYBG3		SCAF4	SCAF4	SCAF4
SELPLG	ATP6V0A2	TPR		UTP23	UTP23	UTP23		TMED6	TMED6	TMED6				NANOG	NANOG	NANOG		CCDC99	CCDC99	CCDC99			SLC13A4	SLC13A4	SLC13A4		HLA-DQA1 /// HLA-DQA2	HLA-DQA1 /// HLA-DQA2	HLA-DQA1 /// HLA-DQA2			ZNF573	ZNF573	ZNF573		AFF2	AFF2	AFF2
FAM126A	AUH	TRAT1		AAK1	AAK1	AAK1		LOC100507006	LOC100507006	LOC100507006				BDP1	BDP1	BDP1		HELQ	HELQ	HELQ			NEXN	NEXN	NEXN		KIF18A	KIF18A	KIF18A			ZMYND11	ZMYND11	ZMYND11		SPRED2	SPRED2	SPRED2
GZF1	AXIN2	TSC22D1		ANXA6	ANXA6	ANXA6		TACC3	TACC3	TACC3				C10orf46	C10orf46	C10orf46		THAP1	THAP1	THAP1			RFFL	RFFL	RFFL		DHX15	DHX15	DHX15			NUDCD2	NUDCD2	NUDCD2		ADPRH	ADPRH	ADPRH
CARD8	B3GNT5	USP15		OXR1	OXR1	OXR1		LOC100134937	LOC100134937	LOC100134937				JAG1	JAG1	JAG1		JAK1	JAK1	JAK1			SPIRE1	SPIRE1	SPIRE1		CDCA7L	CDCA7L	CDCA7L			BDH1	BDH1	BDH1		CFL1	CFL1	CFL1
PLA2G7	BAZ1A	VOPP1		SPATA7	SPATA7	SPATA7		ATP6V1C1	ATP6V1C1	ATP6V1C1				TNF	TNF	TNF		MAD2L1	MAD2L1	MAD2L1			CYTH2	CYTH2	CYTH2		LCP1	LCP1	LCP1			SLC38A6	SLC38A6	SLC38A6		CD72	CD72	CD72
DENND5A	BDH2	XRN1		LAMC1	LAMC1	LAMC1		LOC100507625	LOC100507625	LOC100507625				YY1AP1	YY1AP1	YY1AP1		BCOR	BCOR	BCOR			PPP6R2	PPP6R2	PPP6R2		TAF5	TAF5	TAF5			C20orf108	C20orf108	C20orf108		FKBP1A	FKBP1A	FKBP1A
ZNF318	C11orf2	ZAK		SLC2A14 /// SLC2A3	SLC2A14 /// SLC2A3	SLC2A14 /// SLC2A3		DERL3	DERL3	DERL3				RFFL	RFFL	RFFL		IL16	IL16	IL16			FAM113A	FAM113A	FAM113A		C7orf28B /// CCZ1	C7orf28B /// CCZ1	C7orf28B /// CCZ1			DNAJB4	DNAJB4	DNAJB4		SEC14L1	SEC14L1	SEC14L1
CPNE3	C12orf44			IFITM3	IFITM3			EFNB2	EFNB2					MYO10	MYO10			EIF3J	EIF3J				C7orf44	C7orf44			ITGB8	ITGB8				PPRC1	PPRC1			GLCCI1	GLCCI1
TMEM140	C12orf75			ZNF295	ZNF295			IFT57	IFT57					SHROOM1	SHROOM1			EBF1	EBF1				FDXR	FDXR			WIPF1	WIPF1				TBC1D9	TBC1D9			TFRC	TFRC
MYSM1	C14orf64			C1orf106	C1orf106			LOC150568	LOC150568					GAPDHP62	GAPDHP62			SKAP2	SKAP2				FZD2	FZD2			PPPDE1	PPPDE1				CPE	CPE			C5orf15	C5orf15
SYPL1	C2orf68			LOC100498859	LOC100498859			TTC21A	TTC21A					BHLHE40	BHLHE40			PRKACB	PRKACB				NDUFS8	NDUFS8			STX11	STX11				PAK1IP1	PAK1IP1			CLECL1	CLECL1
COX5B	C9orf135			GFOD1	GFOD1			KLF12	KLF12					QSOX1	QSOX1			KATNAL1	KATNAL1				POLR1B	POLR1B			ZNF253	ZNF253				HEBP1	HEBP1			TOR1AIP1	TOR1AIP1
ATM	CALD1			IGF2R	IGF2R			ARHGAP33	ARHGAP33					CLCN5	CLCN5			LTB	LTB				ZNF462	ZNF462			ZFP106	ZFP106				WDR43	WDR43			CEP57	CEP57
FTH1P5	CASP3			TPCN2	TPCN2			GPR82	GPR82					BMS1P5	BMS1P5			GNB5	GNB5				YWHAH	YWHAH			EMB	EMB				FXN	FXN			KLHL5	KLHL5
CCDC88A	CAT			IDH1	IDH1			FCRL5	FCRL5					LOC100509558 /// LOC100510047	LOC100509558 /// LOC100510047			ZHX2	ZHX2				LOC401312	LOC401312			GZF1	GZF1				EME1	EME1			PNRC2	PNRC2
EMB	CBLB			LGALS8	LGALS8			CROCCP2	CROCCP2					DUSP8	DUSP8			CD180	CD180				LPIN2	LPIN2			PIP4K2A	PIP4K2A				SGTB	SGTB			CD99	CD99
VGLL4	CD200R1			TNFAIP3	TNFAIP3			PDLIM2	PDLIM2					ARHGAP29	ARHGAP29			STAG2	STAG2				FLRT3	FLRT3			DEPDC1B	DEPDC1B				SLC31A2	SLC31A2			SRSF3	SRSF3
FAM125B	CD244			SELL	SELL			C1orf228	C1orf228					LRRC37A3	LRRC37A3			TRIM13	TRIM13				RIOK3	RIOK3			USP1	USP1				EBPL	EBPL			YWHAE	YWHAE
NFATC1	CD3E			PLXNC1	PLXNC1			ATP6V1G3	ATP6V1G3					BCL3	BCL3			CLCN4	CLCN4				PLP2	PLP2			DLAT	DLAT				NUDT15	NUDT15			RNF103	RNF103
LOC284889	CD46			CLNK	CLNK			HMGB1	HMGB1					RPL7	RPL7			CLIP4	CLIP4				CDC14A	CDC14A			SMARCA4	SMARCA4				SAMHD1	SAMHD1			HIST1H2AD /// HIST1H3D	HIST1H2AD /// HIST1H3D
MAFB	CD55			PSAT1	PSAT1			SETBP1	SETBP1					SH3GL3	SH3GL3			LOC729991-MEF2B /// MEF2B	LOC729991-MEF2B /// MEF2B				LOC100130275	LOC100130275			GPX7	GPX7				ID1	ID1			TAB2	TAB2
STMN3	CD99			DIAPH2	DIAPH2			TRAF5	TRAF5					LOC388152 /// LOC727751 /// LOC727849 /// LOC80154	LOC388152 /// LOC727751 /// LOC727849 /// LOC80154			ZNF167	ZNF167				PSTPIP2	PSTPIP2			RPL3	RPL3				SLC25A27	SLC25A27			CDC5L	CDC5L
DOK3	CDC45			ENPP4	ENPP4			PSRC1	PSRC1					C14orf56	C14orf56			H2AFV	H2AFV				TBX21	TBX21			CAPRIN1	CAPRIN1				RGS5	RGS5			LOC100508797	LOC100508797
CDK13	CIRH1A			AGPAT3	AGPAT3			LHFPL2	LHFPL2					LOC339988	LOC339988			MITD1	MITD1				PRR5L	PRR5L			IDE	IDE				GNPDA1	GNPDA1			ANKHD1 /// ANKHD1-EIF4EBP3	ANKHD1 /// ANKHD1-EIF4EBP3
C1orf53	CLECL1			ARHGAP21	ARHGAP21			MGC2848	MGC2848					TTLL6	TTLL6			HLA-DQB1	HLA-DQB1				MT1P2	MT1P2			IGKV4-1	IGKV4-1				SETD6	SETD6			BCAR3	BCAR3
E2F2	CNKSR2			ACAT2	ACAT2			DTNBP1	DTNBP1					SCUBE3	SCUBE3			FGFR1OP2	FGFR1OP2				CXADR	CXADR			HOPX	HOPX				SNX18	SNX18			CD1C	CD1C
SLC26A11	CRIM1			FAM108C1	FAM108C1			DCAF12	DCAF12					KLF7	KLF7			CD38	CD38				FRMD4A	FRMD4A			SYNCRIP	SYNCRIP				ZHX1	ZHX1			TEX9	TEX9
PCMTD2	CTBP1			SEPT8	SEPT8			PPP1R12C	PPP1R12C					C19orf76	C19orf76			RBBP4	RBBP4				ACSM2A	ACSM2A			PCOLCE2	PCOLCE2				ZBED6	ZBED6			PIK3C2A	PIK3C2A
PM20D2	CTNNAL1			CHML	CHML			PDIA4	PDIA4					ACSM2A	ACSM2A			THOC4	THOC4				MGLL	MGLL			RFC3	RFC3				SLC16A1	SLC16A1			ARF6	ARF6
ID2 /// ID2B	CYTIP			RASSF4	RASSF4			ARID2	ARID2					NDUFS8	NDUFS8			AMZ2	AMZ2				PLIN5	PLIN5			RAPGEF5	RAPGEF5				ARMC10	ARMC10			CNOT8	CNOT8
TSPAN5	DACH1			C5orf32	C5orf32			MLL	MLL					SORBS1	SORBS1			C10orf118	C10orf118				SOX13	SOX13			PTPLB	PTPLB				STAT1	STAT1			POLD4	POLD4
TRIM13	DACT1			IL17RB	IL17RB			HLA-DOB	HLA-DOB					FAM38A	FAM38A			LZIC	LZIC				MAFF	MAFF			DOK3	DOK3				FABP5	FABP5			TMEM131	TMEM131
GPCPD1	DDX26B			NKIRAS1	NKIRAS1			H2AFX	H2AFX					OPHN1	OPHN1			TRMT1L	TRMT1L				ANPEP	ANPEP			DZIP1	DZIP1				KLHL2	KLHL2			PTPRCAP	PTPRCAP
TAGAP	DHX30			RAB7L1	RAB7L1			PRKACB	PRKACB					DDR1	DDR1			LOC729082	LOC729082				SLC25A23	SLC25A23			HIVEP2	HIVEP2				ABCB10	ABCB10			SKP2	SKP2
LOC285286	DLG5			FECH	FECH			GPSM2	GPSM2					EPHB3	EPHB3			INPP5D	INPP5D				LOC284837	LOC284837			CFL2	CFL2				SULF1	SULF1			XPO7	XPO7
ZNF608	DYRK2			F11R	F11R			POU4F1	POU4F1					THBS2	THBS2			WAPAL	WAPAL				ATP8B2	ATP8B2			ZNF738	ZNF738				CDAN1	CDAN1			AKAP2 /// PALM2-AKAP2	AKAP2 /// PALM2-AKAP2
PRPSAP2	EGR1			APOBEC3F /// APOBEC3G	APOBEC3F /// APOBEC3G			BBX	BBX					ARHGEF12	ARHGEF12			ITGB2	ITGB2				COL6A1	COL6A1			METTL18	METTL18				FAM161A	FAM161A			DCUN1D1	DCUN1D1
PLDN	EIF1			TNFSF4	TNFSF4			FBLN5	FBLN5					CAMK1D /// LOC283070	CAMK1D /// LOC283070			GGA2	GGA2				LOC727924	LOC727924			GNB5	GNB5				RPLP2	RPLP2			SLC9A7	SLC9A7
PLAU	ESR1			CENPV	CENPV			LOC727820	LOC727820					PDCD6	PDCD6			BAZ2B	BAZ2B				MGC16121	MGC16121			CDK1	CDK1				SECISBP2L	SECISBP2L			CRKL	CRKL
EIF2AK2	ESYT2			PFN2	PFN2			C10orf12	C10orf12					SYMPK	SYMPK			ZMAT1	ZMAT1				BNC2	BNC2			FEZ1	FEZ1				SELM	SELM			TTBK2	TTBK2
GPR172A	EXOC3			ARHGAP5	ARHGAP5			CHD2	CHD2					XBP1	XBP1			HOPX	HOPX				CEL /// LOC100508206	CEL /// LOC100508206			EIF5A	EIF5A				PHKB	PHKB			CR1 /// CR1L	CR1 /// CR1L
LSM14A	FAM13A			CMA1	CMA1			TSC1	TSC1					SNAP25	SNAP25			HADH	HADH				SKI	SKI			SMC4	SMC4				ARHGEF3	ARHGEF3			TOR3A	TOR3A
KATNAL1	FAM168B			C6orf192	C6orf192			GGNBP2	GGNBP2					ADAMTS5	ADAMTS5			TUBA4A	TUBA4A				C1QC	C1QC			LOC220594	LOC220594				RAB28	RAB28			TTC39C	TTC39C
DECR2	FASLG			P4HA1	P4HA1			SNX30	SNX30					ELL2	ELL2			RPL3	RPL3				WARS	WARS			RMI1	RMI1				VGLL3	VGLL3			SCRN1	SCRN1
KIAA0240	FLJ32255			SCLT1	SCLT1			LOC100129387	LOC100129387					PML	PML			SPARC	SPARC				SLC22A3	SLC22A3			BTG2	BTG2				PSAT1	PSAT1			SPAG16	SPAG16
RNF111	FLJ45983			LOC100506266	LOC100506266			LIMD2	LIMD2					CX3CL1	CX3CL1			METTL21A	METTL21A				JAG1	JAG1			TXLNG	TXLNG				BBS7	BBS7			MARCH6	MARCH6
MRP63	FOSL2			TPBG	TPBG			MOBKL1A	MOBKL1A					TRIM4	TRIM4			PCGF5	PCGF5				ZC3H7B	ZC3H7B			ADH5	ADH5				SDC3	SDC3			SLC15A4	SLC15A4
CCDC59	FRY			LMAN1	LMAN1			HNRNPU-AS1	HNRNPU-AS1					CDH8	CDH8			MPP6	MPP6				JAM2	JAM2			ZHX2	ZHX2				ARSK	ARSK			WWC3	WWC3
PTEN /// PTENP1	FYN			AZI2	AZI2			U2AF1	U2AF1					C5orf30	C5orf30			SMC2	SMC2				NRIP3	NRIP3			MBNL1	MBNL1				NBPF1	NBPF1			LOC100506866	LOC100506866
UQCRQ	GALC			AGPAT9	AGPAT9			SUGP2	SUGP2					RNF207	RNF207			PEX2	PEX2				NR2F2	NR2F2			BMP2K	BMP2K				ZNF639	ZNF639			IGKV1D-8	IGKV1D-8
SCAF11	GALNT4			ASCC3	ASCC3			ARHGEF7	ARHGEF7					UBE2I	UBE2I			SLBP	SLBP				KIFC2	KIFC2			KLHL24	KLHL24				FTH1	FTH1			PIK3CD	PIK3CD
TNFRSF8	GFI1			ENC1	ENC1			TMEM107	TMEM107					ALK	ALK			PM20D2	PM20D2				OSM	OSM			ZNF137P	ZNF137P				TSC22D1	TSC22D1			PLK4	PLK4
NENF	GPN1			DTX4	DTX4			DET1	DET1					CX3CR1	CX3CR1			FCRL5	FCRL5				HEATR6	HEATR6			CRNKL1	CRNKL1				FGF7 /// KGFLP1 /// KGFLP2	FGF7 /// KGFLP1 /// KGFLP2			SEPT6	SEPT6
GIT2	GPR125			KBTBD6	KBTBD6			PGBD2	PGBD2					CACNA1D	CACNA1D			GPR82	GPR82				POTEM	POTEM			DAAM1	DAAM1				CMAHP	CMAHP			AMIGO2	AMIGO2
DCTD	GRAP2			SP110	SP110			EBF1	EBF1					PRSS23	PRSS23			PPP1R16B	PPP1R16B				PLA2G12B	PLA2G12B			ATMIN	ATMIN				SBF2	SBF2			IGHA1 /// IGHA2 /// IGHG1 /// IGHG3 /// IGHM /// IGHV3-23 /// IGHV4-31	IGHA1 /// IGHA2 /// IGHG1 /// IGHG3 /// IGHM /// IGHV3-23 /// IGHV4-31
BCOR	HIST2H2BE			HERC6	HERC6			UBE2J1	UBE2J1					GPSM1	GPSM1			ATPAF1	ATPAF1				ADD2	ADD2			PTS	PTS				KCTD15	KCTD15			ZIK1	ZIK1
ABCC10	HPGD			ABI2	ABI2			ADAM17	ADAM17					BATF	BATF			RCAN3	RCAN3				CDC25A	CDC25A			FNTA	FNTA				SVIL	SVIL			API5	API5
OSBPL8	HSPH1			GPR84	GPR84			EYA3	EYA3					HELB	HELB			ABCA11P	ABCA11P				SLC4A4	SLC4A4			ZNF608	ZNF608				RIMKLB	RIMKLB			UBR3	UBR3
FCRL5	HTR2B			MYH10	MYH10			CD19	CD19					HOXD8	HOXD8			ABI1	ABI1				MCTP1	MCTP1			SYNJ2	SYNJ2				GPATCH4	GPATCH4			MEX3C	MEX3C
SLCO2B1	ICAM3			ZNF277	ZNF277			VCPIP1	VCPIP1					MYO1G	MYO1G			ELF1	ELF1				HOXD8	HOXD8			NAA50	NAA50				LOC100506676	LOC100506676			KLRAQ1	KLRAQ1
FLJ46875	IGSF11			KIFAP3	KIFAP3			BICD2	BICD2					ITGAX	ITGAX			FBXO8	FBXO8				GPM6B	GPM6B			THOC4	THOC4				STXBP1	STXBP1			CLIP2	CLIP2
IRF2BPL	IL24			ERRFI1	ERRFI1			RHOQ	RHOQ					FKBP4	FKBP4			BTG2	BTG2				PBX1	PBX1			ESR1	ESR1				SLC38A5	SLC38A5			CLLU1	CLLU1
NCOA3	IL3			ZHX1	ZHX1			LTBP1	LTBP1					GSPT1	GSPT1			TRBC1 /// TRBC2	TRBC1 /// TRBC2				SHOX2	SHOX2			RAB2A	RAB2A				KRI1	KRI1			SLC39A8	SLC39A8
DUSP4	IMMT			ESAM	ESAM			RRBP1	RRBP1					FLJ39632	FLJ39632			LOC729852	LOC729852				DND1	DND1			CWF19L2	CWF19L2				TFPI	TFPI			LOC374443	LOC374443
NLRC3	IRF2			FARP1	FARP1			KLF2	KLF2					TAOK1	TAOK1			MBNL2	MBNL2				MNX1	MNX1			BCOR	BCOR				CREBZF	CREBZF			ATF1	ATF1
MGEA5	ITPRIPL2			FAH	FAH			XKR6	XKR6					RIOK3	RIOK3			OGFRL1	OGFRL1				PPFIA3	PPFIA3			TAF1A	TAF1A				SLC39A14	SLC39A14			PAFAH1B1	PAFAH1B1
LOC729082	KIAA0114			TGFB1I1	TGFB1I1			NFATC2	NFATC2					LOC400620	LOC400620			SH3GLB1	SH3GLB1				SGPL1	SGPL1			HLA-DQB1	HLA-DQB1				NFIC	NFIC			LOC339260	LOC339260
GSS	KIAA0664L3			DTX3L	DTX3L			LOC100287628	LOC100287628					DSE	DSE			YEATS4	YEATS4				CCDC150	CCDC150			RNF141	RNF141				CCL4	CCL4			VNN2	VNN2
STS	KIAA0748			LIMD1	LIMD1			SNX29	SNX29					TDRD9	TDRD9			FNTA	FNTA				TMEM164	TMEM164			ROCK2	ROCK2				GZMK	GZMK			HLA-DRB1 /// HLA-DRB3 /// HLA-DRB4	HLA-DRB1 /// HLA-DRB3 /// HLA-DRB4
PPPDE2	KIAA1267			SAP30	SAP30			SLC25A37	SLC25A37					AKT1S1	AKT1S1			CDH11	CDH11				SLC1A3	SLC1A3			ZNF682	ZNF682				CCL3 /// CCL3L1 /// CCL3L3	CCL3 /// CCL3L1 /// CCL3L3			RAB27A	RAB27A
[truncated: 20,467 more rows]
